# Supplementary material for: Naa80 is required for actin N-terminal acetylation and normal hearing in zebrafish
Source: Life Sci Alliance. 2024 Oct 9;7(12):e202402795. doi: 10.26508/lsa.202402795 (PMC11465159; doi:10.26508/lsa.202402795)
Supplement: Supplementary file 1 [file LSA-2024-02795_TableS1.xlsx]

## Sheet: Table S1 - naa80 sequences
Sequence type	Name	Database identifier	Sequence
Transcript (exons only)	NAA80-201	ENSDART00000053460.7 (https://www.ensembl.org/Danio_rerio/Transcript/Exons?db=core;g=ENSDARG00000068590;r=8:26372115-26376289;t=ENSDART00000053460)	TACTTAGATCGTGTGAAACTCTCGGGATATCCAGTAGGTGGCAGTAAGTAAACTAAGGCGGTGTGATGGTGACGTCAGCTGCACAGTCTTTCGAATTGAGCCTCTTCATGAGCGCTGGGA TTTAGAGGAGGCGTGTGCCCAATTGCTCAATGACCAATGGCAGCGCAGCATGGGGGCGCG AATTCACTCACTCCATCAGTCCAGCCACGACTATCCCGTGTGTCTCCTGCTACTGCAGGG CGAGAGGCAGACTCAACATGAAAAGGTCATCGGTCATGCCCGCCTGTCTCGCGTTCTGGG CAGCCGAAGTCTGTTGGTGGAGTCGGTAGTGGTTTGCAAATCATTGCGAGGGAAGGGTTA TGGCCGAATCCTTATGGAAGGTGTTGAACGCTAT…
CDS	naa80|XM_005167127|	RefSeq: XM_005167127	atgtgtgatggtgacgtcagctgcacagtctttcgaattgagcctcttcatgagcgctgg gatttagaggaggcgtgtgcccaattgctcaatgaccaatggcagcgcagcatgggggcg cgaattcactcactccatcagtccagccacgactatcccgtgtgtctcctgctactgcag ggcgagaggcagactcaacatgaaaaggtcatcggtcatgcccgcctgtctcgcgttctg ggcagccgaagtctgttggtggagtcggtagtggtttgcaaatcattgcgagggaagggt tatggccgaatccttatggaaggtgttgaacgctatgccaaaggacggggctgtacccga ttgtgcctaactactcacgataagcaacacttc…
CDS	naa80_5del/1in		atgtgtgatggtgacgtcagctgcacagtctttcgaattgagcctcttcatgagcgctgg gatttagaggaggcgtgtgcccaattgctcaatgaccaatggcagcaatgggggcg cgaattcactcactccatcagtccagccacgactatcccgtgtgtctcctgctactgcag ggcgagaggcagactcaacatgaaaaggtcatcggtcatgcccgcctgtctcgcgttctg ggcagccgaagtctgttggtggagtcggTAGtggtttgcaaatcattgcgagggaagggt tatggccgaatccttatggaaggtgttgaacgctatgccaaaggacggggctgtacccga ttgtgcctaactactcacgataagcaacacttctacg…
CDS	naa80_13del		atgtgtgatggtgacgtcagctgcacagtctttcgaattgagcctcttcatgagcgctgg gatttagaggaggcgtgtgcccaattgctcaatgaccaatgggggcg cgaattcactcactccatcagtccagccacgactatcccgtgtgtctcctgctactgcag ggcgagaggcagactcaacatgaaaaggtcatcggtcatgcccgcctgtctcgcgttctg ggcagccgaagtctgttggtggagtcggTAGtggtttgcaaatcattgcgagggaagggt tatggccgaatccttatggaaggtgttgaacgctatgccaaaggacggggctgtacccga ttgtgcctaactactcacgataagcaacacttctacgcccatctgg…
Protein	Naa80|E7FBQ5_DANRE|	Uniprot: E7FBQ5_DANRE	MCDGDVSCTVFRIEPLHERWDLEEACAQLLNDQWQRSMGARIHSLHQSSHDYPVCLLLLQGERQTQHEKVIGHARLSRVLGSRSLLVESVVVCKSLRGKGYGRILMEGVERYAKGRGCTRLCLTTHDKQHFYAHLGFVLSKPVQSVGTLASFMPMEILHRFCRTAENEEEERKFKVTNHAKSTPSVLPPAPPPPPPPPQIYSSPPPPQPPISCPPPPPPPPPPLFCAPVSPTLEQTPYTDNSGLPIFWMHKDI
Protein	Naa80_5del/1in		MCDGDVSCTVFRIEPLHERWDLEEACAQLLNDQWQRWGREFTHSISPATTIPCVSCYCRARGRLNMKRSSVMPACLAFWAAEVCWWSR
Protein	Naa80_13del		MCDGDVSCTVFRIEPLHERWDLEEACAQLLNDQWGREFTHSISPATTIPCVSCYCRARGRLNMKRSSVMPACLAFWAAEVCWWSR
