# Supplementary material for: Naa80 is required for actin N-terminal acetylation and normal hearing in zebrafish
Source: Life Sci Alliance. 2024 Oct 9;7(12):e202402795. doi: 10.26508/lsa.202402795 (PMC11465159; doi:10.26508/lsa.202402795)
Supplement: Supplementary file 2 [file LSA-2024-02795_TableS2.xlsx]

## Sheet: combined_modified_peptide
Peptide Sequence	Modified Sequence	Prev AA	Next AA	Start	End	Peptide Length	Charges	Assigned Modifications	Protein	Protein ID	Entry Name	Gene	Protein Description	Actin	Actin Nt	N-terminal peptide	Mapped Genes	Mapped Proteins	gut_13het1 Spectral Count	gut_5KO6 Spectral Count	gut_WT6 Spectral Count	heart_13KO1 Spectral Count	heart_13het1 Spectral Count	heart_5KO2 Spectral Count	heart_5KO4 Spectral Count	heart_WT4 Spectral Count	heart_WT8 Spectral Count	musc_13KO1 Spectral Count	musc_13het1 Spectral Count	musc_5KO7 Spectral Count	musc_5KO9 Spectral Count	musc_WT9 Spectral Count	musc_WT_10 Spectral Count	gut_13het1 Intensity	gut_5KO6 Intensity	gut_WT6 Intensity	heart_13KO1 Intensity	heart_13het1 Intensity	heart_5KO2 Intensity	heart_5KO4 Intensity	heart_WT4 Intensity	heart_WT8 Intensity	musc_13KO1 Intensity	musc_13het1 Intensity	musc_5KO7 Intensity	musc_5KO9 Intensity	musc_WT9 Intensity	musc_WT_10 Intensity	gut_13het1 MaxLFQ Intensity
AAAAAAASK	n[42.0106]AAAAAAASK	M	K	2	10	9	2	N-term(42.0106)	tr|A0A8M1P7F2|A0A8M1P7F2_DANRE	A0A8M1P7F2	A0A8M1P7F2_DANRE	slirp	SRA stem-loop-interacting RNA-binding protein, mitochondrial			Nt	maco1b, tmem57b	sp|Q2TLY1|MACO2_DANRE, tr|A0A8M2B3V6|A0A8M2B3V6_DANRE	0	0	0	0	1	0	0	0	0	0	0	0	0	0	0	0	0	0	2.88E+07	4.80E+07	0	0	4.56E+07	0	0	0	0	0	0	0	0
AAAAADTPAPAAEK	AAAAADTPAPAAEK	T	A	49	62	14	2		sp|Q8JFV8|VAT1_DANRE	Q8JFV8	VAT1_DANRE	vat1	Synaptic vesicle membrane protein VAT-1 homolog						0	0	0	0	0	0	0	0	0	0	0	0	1	0	0	0	0	0	0	0	0	0	0	0	0	0	0	7.91234e+06	0	0	0
AAAADPAAVK	AAAADPAAVK	K	T	16	25	10	2		sp|Q6NWH2|MRPB_DANRE	Q6NWH2	MRPB_DANRE	marcksl1b	MARCKS-related protein 1-B						0	0	0	1	1	1	1	1	0	0	0	0	0	0	0	0	0	0	3.82E+07	3.92E+07	5.98E+07	5.42E+07	4.20E+07	0	0	0	0	0	0	0	0
AAAAEDFR	AAAAEDFR	K	T	90	97	8	2		tr|A0A8M1RMK1|A0A8M1RMK1_DANRE	A0A8M1RMK1	A0A8M1RMK1_DANRE	apobb.2	apolipoprotein B-100						0	0	0	1	1	0	0	1	1	0	0	0	1	1	1	0	0	0	3.52E+07	4.88E+07	5.98E+07	0	6.06E+07	4.29E+07	3.95793e+06	0	0	1.33E+07	1.39E+07	2.56E+07	0
AAAAGASAGGAAASPSPGK	AAAAGASAGGAAASPSPGK	R	Q	585	603	19	2		tr|A0A8M1N1U2|A0A8M1N1U2_DANRE	A0A8M1N1U2	A0A8M1N1U2_DANRE	mindy2	ubiquitin carboxyl-terminal hydrolase MINDY-2						0	0	0	0	0	0	0	0	0	1	0	0	0	0	0	0	0	0	0	0	0	0	0	0	2.15308e+06	0	0	0	0	0	0
AAAAGHYYGDGGR	n[42.0106]AAAAGHYYGDGGR	M	A	2	14	13	2	N-term(42.0106)	tr|A0A8M9PX80|A0A8M9PX80_DANRE	A0A8M9PX80	A0A8M9PX80_DANRE	hnrpl	heterogeneous nuclear ribonucleoprotein L isoform X1			Nt			0	0	0	1	1	1	1	1	1	1	1	0	0	1	1	0	0	0	5.60E+07	5.73E+07	6.38E+07	8.20E+07	6.54E+07	5.44E+07	2.20E+07	2.30E+07	0	0	1.85E+07	3.26E+07	0
AAAALINFTEDCPK	AAAALINFTEDC[57.0215]PK	H	T	458	471	14	2	12C(57.0215)	tr|A0A8M3AWW3|A0A8M3AWW3_DANRE	A0A8M3AWW3	A0A8M3AWW3_DANRE	kpnb3	importin-5 isoform X1						0	0	0	0	0	0	0	0	0	0	0	1	1	0	0	0	0	0	0	0	0	0	0	0	0	0	1.02E+07	6.02588e+06	0	0	0
AAAAVVEFQR	n[42.0106]AAAAVVEFQR	M	A	2	11	10	2	N-term(42.0106)	sp|F1QGH9|PS11B_DANRE	F1QGH9	PS11B_DANRE	psmd11b	26S proteasome non-ATPase regulatory subunit 11B			Nt			0	0	0	1	1	1	1	1	1	0	0	0	0	0	0	0	0	0	1.63E+07	1.56E+07	1.89E+07	2.10E+07	1.78E+07	1.21E+07	0	0	0	0	0	0	0
AAACNLIIR	AAAC[57.0215]NLIIR	R	Q	468	476	9	2	4C(57.0215)	tr|A0A8N7TFK9|A0A8N7TFK9_DANRE	A0A8N7TFK9	A0A8N7TFK9_DANRE	atp2a3	sarcoplasmic/endoplasmic reticulum calcium ATPase 3 isoform X1						0	0	0	1	0	0	0	0	0	0	0	0	0	0	0	0	0	0	5172466	0	0	0	0	0	0	0	0	0	0	0	0
AAADAAVLDK	AAADAAVLDK	N	A	39	48	10	2		tr|A0A8N1Z2E1|A0A8N1Z2E1_DANRE	A0A8N1Z2E1	A0A8N1Z2E1_DANRE	anxa1a	annexin A1						0	0	0	0	0	0	1	0	0	0	0	0	0	0	0	0	0	0	0	0	0	1.24E+07	0	0	1.08E+07	0	0	1.37E+07	9075711	0	0
AAADGPMK	AAADGPMK	K	G	262	269	8	2		sp|Q5XJ10|G3P_DANRE	Q5XJ10	G3P_DANRE	gapdh	Glyceraldehyde-3-phosphate dehydrogenase						0	0	0	0	0	0	0	0	0	1	1	1	1	1	1	0	0	0	0	1.10E+07	0	0	2.01E+07	0	2.35E+07	1.53E+07	2.49E+07	1.77E+07	3.29E+07	3.89E+07	0
AAADGPMK	AAADGPM[15.9949]K	K	G	262	269	8	2	7M(15.9949)	sp|Q5XJ10|G3P_DANRE	Q5XJ10	G3P_DANRE	gapdh	Glyceraldehyde-3-phosphate dehydrogenase						0	0	0	0	0	0	0	0	0	2	1	3	1	2	2	0	0	0	0	0	0	0	0	0	1.09E+07	6.14281e+06	1.36E+07	6016031	1.85E+07	1.98E+07	0
AAADGPMKGILGYTEHQVVSTDFNGDCR	AAADGPMKGILGYTEHQVVSTDFNGDC[57.0215]R	K	S	262	289	28	3,4	27C(57.0215)	sp|Q5XJ10|G3P_DANRE	Q5XJ10	G3P_DANRE	gapdh	Glyceraldehyde-3-phosphate dehydrogenase						0	0	0	1	1	1	2	1	1	1	3	0	0	1	0	0	0	0	3.34E+07	2.52E+07	3.38E+07	3.07E+07	1.58E+07	1.25E+07	4.64E+07	7.38E+07	0	2.23E+07	3.88E+07	0	0
AAADGPMKGILGYTEHQVVSTDFNGDCR	AAADGPM[15.9949]KGILGYTEHQVVSTDFNGDC[57.0215]R	K	S	262	289	28	4	27C(57.0215), 7M(15.9949)	sp|Q5XJ10|G3P_DANRE	Q5XJ10	G3P_DANRE	gapdh	Glyceraldehyde-3-phosphate dehydrogenase						0	0	0	1	1	1	0	0	0	0	0	0	0	0	0	0	0	0	5.75997e+06	1.32E+07	1.19E+07	0	0	0	0	0	0	0	0	0	0
AAAEAAAAQVAAATAAAAAAK	AAAEAAAAQVAAATAAAAAAK	R	A	488	508	21	2,3		tr|A0A8M9QAC8|A0A8M9QAC8_DANRE	A0A8M9QAC8	A0A8M9QAC8_DANRE	igfn1.1	immunoglobulin-like and fibronectin type III domain containing 1, tandem duplicate 1 isoform X1						0	0	0	0	0	0	0	0	0	4	2	4	3	4	6	0	0	0	0	0	0	0	0	0	4.15E+08	1.43E+08	6.85E+08	2.54E+08	5.02E+08	5.72E+08	0
AAAEAVEGVMGTVMGGGDMTSK	AAAEAVEGVMGTVMGGGDMTSK	K	T	43	64	22	2		sp|A3QJU3|COQ8B_DANRE	A3QJU3	COQ8B_DANRE	coq8b	Atypical kinase COQ8B, mitochondrial				adck4	tr|A0A8M9PIF5|A0A8M9PIF5_DANRE	0	0	0	0	0	0	0	0	0	1	0	0	0	1	0	0	0	0	0	0	0	0	0	0	3.0961e+06	0	0	0	5.83495e+06	0	0
AAAEIDEEPVSK	AAAEIDEEPVSK	A	A	55	66	12	2		sp|Q8JIU7|NACA_DANRE	Q8JIU7	NACA_DANRE	naca	Nascent polypeptide-associated complex subunit alpha						0	0	1	1	0	0	0	0	0	0	0	0	0	0	0	0	0	2.33E+07	1.13E+07	0	0	0	0	0	0	0	0	0	0	0	0
AAAEIEAAGGK	AAAEIEAAGGK	T	A	57	67	11	2		sp|Q6P5L8|HSDL2_DANRE	Q6P5L8	HSDL2_DANRE	hsdl2	Hydroxysteroid dehydrogenase-like protein 2						0	0	1	0	0	0	0	0	0	0	0	0	0	0	0	0	0	6.59E+07	0	0	0	0	0	0	0	0	0	0	0	0	0
AAAELTLGGTSYK	AAAELTLGGTSYK	K	S	1583	1595	13	2		tr|A0A8N7T8M6|A0A8N7T8M6_DANRE	A0A8N7T8M6	A0A8N7T8M6_DANRE	esyt1b	extended synaptotagmin-1 isoform X1						0	0	0	1	1	1	1	1	1	0	0	0	0	0	0	0	0	0	3.08E+07	5.18E+07	4.29E+07	5.71E+07	4.18E+07	6.13E+07	0	0	0	0	0	0	0
AAAEQLTDEQK	AAAEQLTDEQK	K	N	7	17	11	2		tr|A0A8M1P8B6|A0A8M1P8B6_DANRE	A0A8M1P8B6	A0A8M1P8B6_DANRE	tnnc1a	troponin C, slow skeletal and cardiac muscles						0	0	0	1	0	1	1	1	1	0	0	0	0	0	0	0	0	0	6.72E+07	0	7.47E+07	6.64E+07	6.56E+07	4.65E+07	0	0	0	0	0	0	0
AAAEQLTDEQKNEFR	AAAEQLTDEQKNEFR	K	A	7	21	15	2,3		tr|A0A8M1P8B6|A0A8M1P8B6_DANRE	A0A8M1P8B6	A0A8M1P8B6_DANRE	tnnc1a	troponin C, slow skeletal and cardiac muscles						0	0	0	1	2	2	3	1	1	0	0	0	0	0	0	0	0	0	1.01E+08	7.10E+07	7.86E+07	7.56E+07	9.26E+07	2.71E+07	0	0	0	0	0	0	0
AAAEVNKDYGLDPK	AAAEVNKDYGLDPK	K	I	101	114	14	2,3		sp|Q7SX99|FUMH_DANRE	Q7SX99	FUMH_DANRE	fh	Fumarate hydratase, mitochondrial						0	0	0	1	2	2	2	2	1	3	2	2	2	2	2	0	0	0	1.44E+08	2.33E+08	2.22E+08	1.58E+08	2.00E+08	1.06E+08	6.00E+07	8.54E+07	6.66E+07	3.18E+07	5.67E+07	4.63E+07	0
AAAEWLLR	AAAEWLLR	R	C	49	56	8	2		tr|A0A8N7V002|A0A8N7V002_DANRE	A0A8N7V002	A0A8N7V002_DANRE	dmac2l	ATP synthase subunit s, mitochondrial						0	0	0	1	1	1	0	1	1	0	0	0	0	0	0	0	0	0	1.10E+07	1.03E+07	1.01E+07	0	1.72E+07	6.24701e+06	0	0	0	0	0	0	0
AAAFEALER	AAAFEALER	R	Y	93	101	9	2		tr|A0A8M1P9V8|A0A8M1P9V8_DANRE	A0A8M1P9V8	A0A8M1P9V8_DANRE	tomm34	mitochondrial import receptor subunit TOM34						0	0	0	1	1	1	1	0	1	0	0	0	0	0	0	0	0	0	7.94295e+06	9338737	8948207	9706578	1.39E+07	5307215	0	0	0	0	0	0	0
AAAFPSACGK	AAAFPSAC[57.0215]GK	I	T	291	300	10	2	8C(57.0215)	tr|A0A8M1PP88|A0A8M1PP88_DANRE	A0A8M1PP88	A0A8M1PP88_DANRE	pck2	phosphoenolpyruvate carboxykinase [GTP], mitochondrial						0	0	1	0	0	0	0	0	0	0	0	0	0	0	0	0	0	2.66E+07	0	0	0	0	0	0	0	0	0	0	0	0	0
AAAGAAAPAGGDAPAK	AAAGAAAPAGGDAPAK	A	E	73	88	16	2		tr|A0A8M1PDW5|A0A8M1PDW5_DANRE	A0A8M1PDW5	A0A8M1PDW5_DANRE	rplp1	60S acidic ribosomal protein P1						0	0	0	0	0	0	0	0	0	0	0	0	1	0	1	0	0	0	0	0	0	0	0	0	0	0	0	2.79181e+06	0	2931827	0
AAAGAAAPAGGDAPAKEEEK	AAAGAAAPAGGDAPAKEEEK	A	K	73	92	20	3		tr|A0A8M1PDW5|A0A8M1PDW5_DANRE	A0A8M1PDW5	A0A8M1PDW5_DANRE	rplp1	60S acidic ribosomal protein P1						0	0	0	0	0	0	0	0	0	0	0	0	1	0	0	0	0	0	0	0	0	0	0	0	0	0	0	1.34E+07	6.40206e+06	0	0
AAAGALAMLTAAQK	AAAGALAMLTAAQK	R	K	825	838	14	2		sp|Q6DGE9|UN45B_DANRE	Q6DGE9	UN45B_DANRE	unc45b	Protein unc-45 homolog B						0	0	0	1	1	0	0	0	0	0	0	1	0	0	1	0	0	0	2.10E+07	1.59E+07	1.82E+07	2.55E+07	1.37E+07	0	0	0	1.62E+07	5486512	0	1.51E+07	0
AAAGATQVGDVEEDASQLMFPK	n[42.0106]AAAGATQVGDVEEDASQLMFPK	M	E	6	27	22	3	N-term(42.0106)	tr|A0A8M1N062|A0A8M1N062_DANRE	A0A8M1N062	A0A8M1N062_DANRE	polr2d	DNA-directed RNA polymerase II subunit RPB4						0	0	0	0	0	0	1	0	0	0	0	0	0	0	0	0	0	0	0	0	0	2.55245e+06	0	0	0	0	0	0	0	0	0
AAAGELQEESGLMALAR	AAAGELQEESGLMALAR	R	L	146	162	17	2		tr|A0A8M1P1U5|A0A8M1P1U5_DANRE	A0A8M1P1U5	A0A8M1P1U5_DANRE	efhd1	EF-hand domain-containing protein D1						0	0	0	1	1	1	1	0	0	0	0	0	0	0	0	0	0	0	1.23E+07	7288416	8229990	9025877	4787841	0	0	0	0	0	0	0	0
AAAGKPHDDPAMLQLK	AAAGKPHDDPAMLQLK	K	N	2117	2132	16	3		tr|A0A8M9PTJ3|A0A8M9PTJ3_DANRE	A0A8M9PTJ3	A0A8M9PTJ3_DANRE	tln1	talin-1 isoform X1						0	0	0	1	1	1	0	1	1	1	0	0	1	1	1	0	0	0	1.26E+07	2.82E+07	2.27E+07	0	3.99E+07	5.52E+07	1.18E+07	0	0	1.18E+07	1.17E+07	1.53E+07	0
AAAGKPHDDPAMLQLK	AAAGKPHDDPAM[15.9949]LQLK	K	N	2117	2132	16	3	12M(15.9949)	tr|A0A8M9PTJ3|A0A8M9PTJ3_DANRE	A0A8M9PTJ3	A0A8M9PTJ3_DANRE	tln1	talin-1 isoform X1						0	0	0	0	1	1	0	0	1	0	0	0	0	0	0	0	0	0	0	3.38E+07	2.04E+07	0	0	2.94E+07	0	0	0	0	0	0	0
AAAGLLAAGLK	AAAGLLAAGLK	K	R	106	116	11	2		sp|Q0P4F7|ACSF2_DANRE	Q0P4F7	ACSF2_DANRE	acsf2	Medium-chain acyl-CoA ligase ACSF2, mitochondrial						0	0	0	1	1	1	1	1	1	0	0	0	0	0	0	0	0	0	2.94E+07	3.13E+07	3.27E+07	4.46E+07	4.12E+07	5.08E+07	0	0	0	0	0	0	0
AAAGLLPPPPAGK	AAAGLLPPPPAGK	R	A	181	193	13	2		tr|A0A8M1P218|A0A8M1P218_DANRE	A0A8M1P218	A0A8M1P218_DANRE	necap2	adaptin ear-binding coat-associated protein 2						0	0	0	1	0	1	1	1	1	0	0	0	0	0	0	0	0	0	2.44E+07	2.44E+07	3.09E+07	4.01E+07	1.79E+07	2.80E+07	1.16E+07	0	0	0	1.18E+07	1.59E+07	0
AAAHHFGSQCDKPSK	AAAHHFGSQC[57.0215]DKPSK	K	E	27	41	15	2,3,4	10C(57.0215)	tr|A0A8M1PDB8|A0A8M1PDB8_DANRE	A0A8M1PDB8	A0A8M1PDB8_DANRE	ndufa8	NADH dehydrogenase [ubiquinone] 1 alpha subcomplex subunit 8						0	0	0	2	3	2	2	0	2	0	0	0	0	1	1	0	0	0	2.08E+07	5.43E+07	2.86E+07	2.97E+07	0	3.54E+07	0	0	0	0	788027	1.92631e+06	0
AAAIFLATHGAK	AAAIFLATHGAK	E	V	476	487	12	2		tr|A0A8M2BJB2|A0A8M2BJB2_DANRE	A0A8M2BJB2	A0A8M2BJB2_DANRE	ankfy1	rabankyrin-5 isoform X1						0	0	0	0	0	0	0	0	1	0	0	0	0	0	0	0	0	0	0	0	0	0	0	0	0	0	0	0	0	0	0
AAAIGAVEAASER	AAAIGAVEAASER	R	A	265	277	13	2		sp|Q5SPD7|P5CR3_DANRE	Q5SPD7	P5CR3_DANRE	pycr3	Pyrroline-5-carboxylate reductase 3						1	0	1	0	0	0	0	0	0	0	0	0	0	0	0	5.61E+07	0	2.69E+07	0	0	0	0	0	0	0	0	0	0	0	0	5.61E+07
AAALEFLGR	AAALEFLGR	K	L	79	87	9	2		tr|A0A8M1N3F4|A0A8M1N3F4_DANRE	A0A8M1N3F4	A0A8M1N3F4_DANRE	stip1	stress-induced-phosphoprotein 1						0	0	0	1	1	1	1	1	0	1	1	1	1	0	1	0	0	0	7.18E+07	6.23E+07	5.72E+07	7.37E+07	5.95E+07	0	2.81E+07	2.41E+07	3.06E+07	2.69E+07	0	5.28E+07	0
AAALLLQNDHNADIESK	AAALLLQNDHNADIESK	K	M	216	232	17	2,3		tr|A0A8M9QEJ1|A0A8M9QEJ1_DANRE	A0A8M9QEJ1	A0A8M9QEJ1_DANRE	ank3b	ankyrin-3 isoform X1						0	0	0	2	1	1	1	1	1	0	0	0	0	0	0	0	0	0	7.74E+07	5.91E+07	7.75E+07	7.61E+07	5.00E+07	3.95E+07	0	0	0	0	0	0	0
AAALPGAQISFSDGR	AAALPGAQISFSDGR	T	A	48	62	15	2		tr|A0A8M9QGA6|A0A8M9QGA6_DANRE	A0A8M9QGA6	A0A8M9QGA6_DANRE	ttn.1	titin isoform X1				ttn.2	tr|A0A8M9QKG2|A0A8M9QKG2_DANRE	0	0	0	0	0	0	0	0	0	0	0	0	1	1	0	0	0	0	0	0	0	0	0	0	0	0	1.35E+07	3.91E+07	8807630	0	0
AAALVYLNQVK	AAALVYLNQVK	K	D	34	44	11	2,3		sp|O42363|APOA1_DANRE	O42363	APOA1_DANRE	apoa1	Apolipoprotein A-I						0	0	0	3	3	4	3	3	1	3	4	1	0	2	2	0	0	0	2.03E+09	6.16E+09	4.63E+09	3.06E+09	3.73E+09	4.11E+08	6.64E+08	1.46E+09	2.18E+07	0	6.46E+08	6.46E+08	0
AAALVYLNQVKDQAEK	AAALVYLNQVKDQAEK	K	A	34	49	16	3		sp|O42363|APOA1_DANRE	O42363	APOA1_DANRE	apoa1	Apolipoprotein A-I						0	0	0	0	1	1	0	0	0	0	0	0	0	0	0	0	0	0	0	4.05E+07	1.56E+07	0	0	0	0	0	0	0	0	0	0
AAAMASMLQR	AAAMASMLQR	R	G	249	258	10	2		tr|A0A8M1N4T8|A0A8M1N4T8_DANRE	A0A8M1N4T8	A0A8M1N4T8_DANRE	rbm39b	RNA binding motif protein 39b						0	0	0	0	0	0	1	0	0	0	0	0	0	0	0	0	0	0	0	0	0	1.46E+07	0	0	0	0	0	0	0	0	0
AAAMDVDTPSGANSGASK	n[42.0106]AAAMDVDTPSGANSGASK	M	K	2	19	18	2	N-term(42.0106)	tr|A0A8M1NDS7|A0A8M1NDS7_DANRE	A0A8M1NDS7	A0A8M1NDS7_DANRE	rbx1	E3 ubiquitin-protein ligase RBX1			Nt			0	0	0	1	1	1	1	1	1	1	1	0	0	1	1	0	0	0	9233099	1.04E+07	1.32E+07	2.19E+07	2.02E+07	9521376	1.62E+07	1.48E+07	0	0	1.58E+07	2.27E+07	0
AAAMDVDTPSGANSGASK	n[42.0106]AAAM[15.9949]DVDTPSGANSGASK	M	K	2	19	18	2	4M(15.9949), N-term(42.0106)	tr|A0A8M1NDS7|A0A8M1NDS7_DANRE	A0A8M1NDS7	A0A8M1NDS7_DANRE	rbx1	E3 ubiquitin-protein ligase RBX1			Nt			0	0	0	1	1	0	0	0	1	0	0	0	0	0	0	0	0	0	1.06E+07	1.20E+07	0	0	0	5717652	0	0	0	0	0	0	0
AAAPFDEGQTEFR	AAAPFDEGQTEFR	K	S	1244	1256	13	2		tr|A0A8M9P0T8|A0A8M9P0T8_DANRE	A0A8M9P0T8	A0A8M9P0T8_DANRE	ubr1	E3 ubiquitin-protein ligase UBR1						0	0	0	0	0	0	0	0	0	1	1	0	0	0	2	0	0	0	0	0	0	0	0	0	7010337	4.6857e+06	0	6721530	0	1.43E+07	0
AAAQCYIDLIIK	AAAQC[57.0215]YIDLIIK	K	E	280	291	12	2	5C(57.0215)	sp|Q66HV4|COPB_DANRE	Q66HV4	COPB_DANRE	copb1	Coatomer subunit beta						0	0	0	1	1	1	1	1	1	0	0	0	0	0	0	0	0	0	1.80E+07	9644046	1.11E+07	1.15E+07	1.75E+07	8.21993e+06	0	0	0	0	0	0	0
AAAQISAEEMEELR	n[42.0106]AAAQISAEEMEELR	M	E	2	15	14	2	N-term(42.0106)	sp|Q6P698|PLSL_DANRE	Q6P698	PLSL_DANRE	lcp1	Plastin-2			Nt			0	0	0	1	1	1	1	1	1	0	0	1	1	1	0	0	0	0	1.58E+07	1.01E+07	1.01E+07	2.08E+07	1.50E+07	6183426	1.66E+07	0	1.25E+07	4.50E+07	1.34E+07	0	0
AAAQISAEEMEELR	n[42.0106]AAAQISAEEM[15.9949]EELR	M	E	2	15	14	2	10M(15.9949), N-term(42.0106)	sp|Q6P698|PLSL_DANRE	Q6P698	PLSL_DANRE	lcp1	Plastin-2			Nt			0	0	0	0	1	1	0	0	0	0	0	0	0	0	0	0	0	0	0	4990715	9631777	0	0	0	0	0	0	0	0	0	0
AAAQPYYPQAEAVR	AAAQPYYPQAEAVR	T	R	1013	1026	14	2		tr|A0A8M9QKG2|A0A8M9QKG2_DANRE	A0A8M9QKG2	A0A8M9QKG2_DANRE	ttn.2	titin						0	0	0	0	0	0	0	0	0	1	1	1	1	1	1	0	0	0	0	0	0	0	0	0	3.66833e+06	9515425	1.28E+07	6524545	1.16E+07	1.89E+07	0
AAAQVLQPSAPFR	AAAQVLQPSAPFR	K	S	45	57	13	2		tr|A0A8M2BAA1|A0A8M2BAA1_DANRE	A0A8M2BAA1	A0A8M2BAA1_DANRE	prr33	muscle M-line assembly protein unc-89						0	0	0	0	0	0	0	0	0	1	1	1	1	1	1	0	0	0	0	0	0	0	0	0	2.35E+07	3.37E+07	3.56E+07	2.51E+07	4.07E+07	6.34E+07	0
AAASAGFR	AAASAGFR	R	A	26	33	8	2		sp|Q7T3H9|HYI_DANRE	Q7T3H9	HYI_DANRE	hyi	Putative hydroxypyruvate isomerase						1	0	0	0	0	0	0	0	0	0	0	0	0	0	0	2.97E+07	0	0	0	0	0	0	0	0	0	0	0	0	0	0	0
AAASFILSNEGNTALLK	AAASFILSNEGNTALLK	R	H	192	208	17	2,3		tr|A0A8M3AWW3|A0A8M3AWW3_DANRE	A0A8M3AWW3	A0A8M3AWW3_DANRE	kpnb3	importin-5 isoform X1						0	0	0	1	1	1	1	1	1	1	1	2	2	1	0	0	0	0	2.66E+07	2.17E+07	2.16E+07	1.72E+07	1.75E+07	5.72487e+06	2.34E+07	2.44E+07	3.43E+07	3.33E+07	1.36E+07	0	0
AAASPLLYDLLESTMK	AAASPLLYDLLESTMK	K	Q	495	510	16	3		tr|A0A8N7UY37|A0A8N7UY37_DANRE	A0A8N7UY37	A0A8N7UY37_DANRE	tfr1a	transferrin receptor protein 1						0	0	0	0	0	0	0	0	0	0	1	0	0	0	0	0	0	0	0	0	0	0	0	0	0	2.02413e+06	2.02463e+06	2.04195e+06	855561	0	0
AAASPLLYDLLESTMK	AAASPLLYDLLESTM[15.9949]K	K	Q	495	510	16	2,3	15M(15.9949)	tr|A0A8N7UY37|A0A8N7UY37_DANRE	A0A8N7UY37	A0A8N7UY37_DANRE	tfr1a	transferrin receptor protein 1						0	0	0	3	2	1	1	0	0	0	0	0	0	0	0	0	0	0	4.11E+07	2.32E+07	1.74E+07	2.50709e+06	0	0	0	0	0	0	0	0	0
AAATETLQDGNR	AAATETLQDGNR	R	N	25	36	12	2		tr|A0A8M9QF25|A0A8M9QF25_DANRE	A0A8M9QF25	A0A8M9QF25_DANRE	LOC110437777	short/branched chain specific acyl-CoA dehydrogenase, mitochondrial-like isoform X1						0	0	0	1	0	1	1	1	1	1	0	1	1	2	1	0	0	0	5.39E+07	7.00E+07	6.28E+07	5.20E+07	6.05E+07	4.67E+07	6.75E+07	0	6.07E+07	2.40E+07	5.93E+07	3.54E+07	0
AAATIPVLDLAQR	AAATIPVLDLAQR	K	Q	71	83	13	2,3		tr|A0A8M1PEZ8|A0A8M1PEZ8_DANRE	A0A8M1PEZ8	A0A8M1PEZ8_DANRE	ndufv2	NADH dehydrogenase [ubiquinone] flavoprotein 2, mitochondrial						0	0	0	0	1	1	1	0	1	2	2	1	0	1	0	0	0	0	0	7989491	7.5315e+06	6651532	0	5028897	1.37E+08	2.12E+08	1.15E+08	0	7.63E+07	0	0
AAATTAVISYDYLTTLR	AAATTAVISYDYLTTLR	R	D	41	57	17	2		tr|A0A8N1TQW9|A0A8N1TQW9_DANRE	A0A8N1TQW9	A0A8N1TQW9_DANRE	adck1	uncharacterized aarF domain-containing protein kinase 1						0	0	0	1	0	1	1	0	0	0	0	0	0	0	0	0	0	0	6128382	0	4.69417e+06	3882096	0	0	0	0	0	0	0	0	0
AAAVAGSLVDK	n[42.0106]AAAVAGSLVDK	M	L	2	12	11	2	N-term(42.0106)	sp|Q52KL1|FITM2_DANRE	Q52KL1	FITM2_DANRE	fitm2	Acyl-coenzyme A diphosphatase FITM2			Nt			0	0	0	1	0	1	1	0	1	0	0	0	0	0	0	0	0	0	9246545	0	1.55E+07	9937863	0	1.04E+07	2.91E+07	0	0	0	0	0	0
AAAVIIASEDAVK	AAAVIIASEDAVK	G	A	155	167	13	2		tr|A0A8M3APK4|A0A8M3APK4_DANRE	A0A8M3APK4	A0A8M3APK4_DANRE	LOC103910030	3-ketoacyl-CoA thiolase, mitochondrial-like						0	0	0	1	0	1	1	0	0	0	0	0	0	0	0	0	0	0	9554045	7.32028e+06	7030341	9942251	8979278	0	0	0	0	0	0	0	0
AAAVKPVK	n[42.0106]AAAVKPVK	M	S	2	9	8	2	N-term(42.0106)	tr|A0A8M1RLW3|A0A8M1RLW3_DANRE	A0A8M1RLW3	A0A8M1RLW3_DANRE	snta1	alpha-1-syntrophin			Nt			0	0	0	1	1	1	1	1	0	1	0	1	1	1	1	0	0	0	3.17E+07	4.07E+07	3.92E+07	4.77E+07	3.03E+07	3.51E+07	2.29E+07	0	3.19E+07	2.43E+07	1.92E+07	3.37E+07	0
AAAVLFR	AAAVLFR	Y	M	654	660	7	2		sp|F1QGH7|CTNB1_DANRE	F1QGH7	CTNB1_DANRE	ctnnb1	Catenin beta-1				jupb	tr|A0A8M9PS81|A0A8M9PS81_DANRE	0	0	0	0	0	0	1	0	0	0	0	0	0	0	0	0	0	0	0	0	0	1.43E+07	0	0	0	0	0	0	0	0	0
AAAVPASPTYDSDSLAR	AAAVPASPTYDSDSLAR	K	P	1151	1167	17	2		tr|A0A8M9PT37|A0A8M9PT37_DANRE	A0A8M9PT37	A0A8M9PT37_DANRE	tns1b	tensin-1 isoform X1						0	0	0	0	1	0	1	0	1	1	1	1	0	1	1	0	0	0	0	3.25E+07	0	1.57E+07	0	2.62E+07	3.52815e+06	1.18E+07	8356533	0	1.05E+07	1.35E+07	0
AAAVSILLK	AAAVSILLK	M	D	35	43	9	2		sp|Q9PVK5|LDHA_DANRE	Q9PVK5	LDHA_DANRE	ldha	L-lactate dehydrogenase A chain						0	0	0	1	0	0	1	1	1	1	1	1	1	1	1	0	0	0	8.79E+07	7.96E+07	0	7.67E+07	7.21E+07	1.21E+08	9.43E+07	1.12E+08	8.61E+07	9.62E+07	7.96E+07	6.07E+07	0
AAAYDAVYTDGVR	AAAYDAVYTDGVR	K	K	900	912	13	2,3		tr|A0A8M1P7C1|A0A8M1P7C1_DANRE	A0A8M1P7C1	A0A8M1P7C1_DANRE	c3a.1	complement component c3a precursor						0	0	0	2	1	0	0	1	3	1	1	1	1	1	2	0	0	0	1.09E+08	1.45E+08	1.54E+08	0	1.47E+08	2.42E+08	5.06E+07	4.95E+07	5.68E+07	3.65E+07	4.85E+07	1.39E+08	0
AACLLPK	AAC[57.0215]LLPK	K	L	199	205	7	2	3C(57.0215)	contam_sp|P02768|ALBU_HUMAN	contam_sp|P02768|ALBU_HUMAN Serum albumin OS=Homo sapiens GN=ALB PE=1 SV=2	contam_sp|P02768|ALBU_HUMAN Serum albumin OS=Homo sapiens GN=ALB PE=1 SV=2		Serum						0	0	0	0	0	0	0	1	0	0	0	0	0	0	0	0	0	0	0	0	0	0	2.38E+07	0	0	0	0	0	0	0	0
AACLPTDLFPEGTR	AAC[57.0215]LPTDLFPEGTR	R	C	420	433	14	2	3C(57.0215)	tr|A0A8M1NF39|A0A8M1NF39_DANRE	A0A8M1NF39	A0A8M1NF39_DANRE	habp2	hyaluronan-binding protein 2 precursor						0	0	0	1	1	1	1	1	1	0	1	1	1	1	2	0	0	0	2.50E+07	2.07E+07	3.48E+07	4.71E+07	1.44E+07	3.14E+07	1.49E+07	1.76E+07	1.72E+07	1.86E+07	2.28E+07	2.45E+07	0
AACVSDAPPVPVDQK	AAC[57.0215]VSDAPPVPVDQK	H	F	143	157	15	2	3C(57.0215)	tr|A0A8M1PFF3|A0A8M1PFF3_DANRE	A0A8M1PFF3	A0A8M1PFF3_DANRE	bag2	BAG family molecular chaperone regulator 2						0	0	1	0	0	0	0	0	0	0	0	0	0	0	0	0	0	2.58E+07	0	0	0	0	0	0	0	0	0	0	0	0	0
AADAEAEVASLNR	AADAEAEVASLNR	K	R	78	90	13	2,3		tr|A0A8M1PD40|A0A8M1PD40_DANRE	A0A8M1PD40	A0A8M1PD40_DANRE	tpm3	tropomyosin alpha-3 chain isoform 1						0	0	0	1	1	3	3	2	3	1	1	1	1	1	1	0	0	0	6.28E+07	8.70E+07	7.15E+07	1.13E+08	1.24E+08	2.86E+08	3.94E+07	2.47E+07	1.99E+07	4.07E+07	2.58E+07	3.65E+07	0
AADAEPLEIILHLPLLCEDK	AADAEPLEIILHLPLLC[57.0215]EDK	M	N	57	76	20	3	17C(57.0215)	tr|A0A8M1PE15|A0A8M1PE15_DANRE	A0A8M1PE15	A0A8M1PE15_DANRE	snu13b	NHP2 non-histone chromosome protein 2-like 1						0	0	0	1	0	1	1	1	1	0	0	0	0	1	0	0	0	0	9252087	0	3688268	5052895	6.74511e+06	1.79E+07	1.34E+07	0	0	1.39E+07	3.85279e+06	0	0
AADCGQAEMLEFLLSK	AADC[57.0215]GQAEMLEFLLSK	Y	G	42	57	16	2,3	4C(57.0215)	sp|Q7T2B9|MTPN_DANRE	Q7T2B9	MTPN_DANRE	mtpn	Myotrophin						0	0	0	2	0	1	2	0	1	2	1	1	1	1	0	0	0	0	1.08E+07	817724	4.0024e+06	9511684	0	3.29131e+06	1.93E+07	7480720	1.17E+07	1.30E+07	1.05E+07	643328	0
AADDPSMFQLK	AADDPSMFQLK	K	S	2107	2117	11	2		tr|A0A8M6Z7P4|A0A8M6Z7P4_DANRE	A0A8M6Z7P4	A0A8M6Z7P4_DANRE	tln2a	talin-2 isoform X1						0	0	0	0	0	0	1	0	0	0	0	0	0	0	0	0	0	0	0	0	0	0	0	0	0	0	0	0	0	0	0
AADEFIK	AADEFIK	K	K	309	315	7	2		tr|A0A8M9P366|A0A8M9P366_DANRE	A0A8M9P366	A0A8M9P366_DANRE	gsna	gelsolin isoform X1						0	0	0	1	1	1	1	1	1	0	0	0	0	0	0	0	0	0	4.97E+07	9.01E+07	3.76E+07	5.04E+07	6.60E+07	8.96E+07	0	0	0	0	0	0	0
AADESVFLR	n[42.0106]AADESVFLR	M	A	2	10	9	2	N-term(42.0106)	sp|Q5U3W0|CPPED_DANRE	Q5U3W0	CPPED_DANRE	cpped1	Serine/threonine-protein phosphatase CPPED1			Nt			0	0	1	0	0	0	0	0	0	0	0	0	0	0	0	0	0	1.75E+07	0	0	0	0	0	0	0	0	0	0	0	0	0
AADEVESGKLDDHFPLVVWQTGSGTQTNMNVNEVISNR	AADEVESGKLDDHFPLVVWQTGSGTQTNMNVNEVISNR	K	A	122	159	38	4		sp|Q7SX99|FUMH_DANRE	Q7SX99	FUMH_DANRE	fh	Fumarate hydratase, mitochondrial						0	0	0	1	0	1	1	0	1	1	1	1	1	1	1	0	0	0	2.44E+07	1.18E+07	3.65E+07	2.88E+07	2.98E+07	1.87E+07	5.72E+07	1.30E+07	1.54E+07	2.37E+07	1.45E+07	4.58188e+06	0
AADEVESGKLDDHFPLVVWQTGSGTQTNMNVNEVISNR	AADEVESGKLDDHFPLVVWQTGSGTQTNM[15.9949]NVNEVISNR	K	A	122	159	38	4	29M(15.9949)	sp|Q7SX99|FUMH_DANRE	Q7SX99	FUMH_DANRE	fh	Fumarate hydratase, mitochondrial						0	0	0	1	1	0	1	1	1	0	0	0	0	0	0	0	0	0	4.17E+07	2.84E+07	0	1.07E+07	3.78E+07	1.70E+07	0	0	0	0	0	0	0
AADFIEELSSLFK	AADFIEELSSLFK	K	A	141	153	13	2		tr|A0A8N7UTI8|A0A8N7UTI8_DANRE	A0A8N7UTI8	A0A8N7UTI8_DANRE	mypn	myopalladin isoform X1						0	0	0	0	0	1	1	0	1	0	0	0	0	0	0	0	0	0	1.34989e+06	725130	1.72445e+06	2059168	1425563	2.10443e+06	0	0	1.95973e+06	3.84521e+06	0	0	0
AADGTSDDIDVPLR	AADGTSDDIDVPLR	F	K	190	203	14	2		sp|Q2YDP8|THNS2_DANRE	Q2YDP8	THNS2_DANRE	thnsl2	Threonine synthase-like 2						1	0	0	0	0	0	0	0	0	0	0	0	0	0	0	2.48E+07	0	0	0	0	0	0	0	0	0	0	0	0	0	0	0
AADGTSDDIDVPLRK	AADGTSDDIDVPLRK	F	L	190	204	15	3		sp|Q2YDP8|THNS2_DANRE	Q2YDP8	THNS2_DANRE	thnsl2	Threonine synthase-like 2						0	0	1	0	0	0	0	0	0	0	0	0	0	0	0	0	0	1.73E+07	0	0	0	0	0	0	0	0	0	0	0	0	0
AADIDCVAYTK	AADIDC[57.0215]VAYTK	K	G	68	78	11	2	6C(57.0215)	sp|Q5RHZ6|OSGEP_DANRE	Q5RHZ6	OSGEP_DANRE	osgep	tRNA N6-adenosine threonylcarbamoyltransferase						0	0	0	0	0	0	0	0	0	0	0	1	0	0	0	0	0	0	0	0	0	0	0	0	0	0	1.72E+07	0	0	0	0
AADIECHLQPTVIDCMR	AADIEC[57.0215]HLQPTVIDC[57.0215]MR	K	S	45	61	17	2,3	15C(57.0215), 6C(57.0215)	tr|A0A8M1P0N7|A0A8M1P0N7_DANRE	A0A8M1P0N7	A0A8M1P0N7_DANRE	tfa	serotransferrin precursor						0	0	0	2	2	2	2	1	2	2	2	2	2	2	2	0	0	0	4.22E+08	4.42E+08	2.39E+08	2.40E+08	3.01E+08	2.44E+08	1.15E+09	8.04E+08	1.33E+09	5.16E+08	9.93E+08	6.64E+08	0
AADIECHLQPTVIDCMR	AADIEC[57.0215]HLQPTVIDC[57.0215]M[15.9949]R	K	S	45	61	17	2,3	15C(57.0215), 16M(15.9949), 6C(57.0215)	tr|A0A8M1P0N7|A0A8M1P0N7_DANRE	A0A8M1P0N7	A0A8M1P0N7_DANRE	tfa	serotransferrin precursor						0	0	0	2	4	2	1	2	1	4	4	6	3	4	3	0	0	0	4.93E+08	5.90E+08	2.56E+08	8.62E+07	1.43E+08	2.27E+08	9.60E+07	9.35E+07	1.25E+08	9.95E+07	1.04E+08	1.32E+08	0
AADIIFTSGGTEANNLVFHTAVEHFK	AADIIFTSGGTEANNLVFHTAVEHFK	K	K	95	120	26	4		tr|A0A8M1NEN6|A0A8M1NEN6_DANRE	A0A8M1NEN6	A0A8M1NEN6_DANRE	scly	selenocysteine lyase						0	0	0	1	0	1	1	0	1	0	0	0	0	0	0	0	0	0	8.07498e+06	0	5.33333e+06	6.95672e+06	0	8353418	0	0	0	0	0	0	0
AADIISGPK	AADIISGPK	K	R	124	132	9	2		sp|Q7SY23|AL4A1_DANRE	Q7SY23	AL4A1_DANRE	aldh4a1	Delta-1-pyrroline-5-carboxylate dehydrogenase, mitochondrial						0	0	0	1	1	0	1	1	0	1	0	1	0	1	1	0	0	0	9.19E+07	1.12E+08	9.02E+07	8.71E+07	8.97E+07	1.02E+08	8.83E+07	1.12E+08	1.13E+08	8.20E+07	7.82E+07	6.80E+07	0
AADLLYAMCDR	AADLLYAMC[57.0215]DR	R	S	389	399	11	2	9C(57.0215)	tr|A0A8M3B8D0|A0A8M3B8D0_DANRE	A0A8M3B8D0	A0A8M3B8D0_DANRE	ap2a1	AP-2 complex subunit alpha-2 isoform X1						0	0	0	0	0	1	0	1	1	0	0	0	0	0	0	0	0	0	1.05E+07	0	9641212	0	8599705	1.14E+07	0	0	0	0	0	0	0
AADLLYAMCDR	AADLLYAM[15.9949]C[57.0215]DR	R	S	389	399	11	2	8M(15.9949), 9C(57.0215)	tr|A0A8M3B8D0|A0A8M3B8D0_DANRE	A0A8M3B8D0	A0A8M3B8D0_DANRE	ap2a1	AP-2 complex subunit alpha-2 isoform X1						0	0	0	0	1	0	0	0	1	0	0	0	0	0	0	0	0	0	4.98092e+06	1.10E+07	5283451	0	0	1.08E+07	0	0	0	0	0	0	0
AADLPDGESGGFIEK	AADLPDGESGGFIEK	K	E	1083	1097	15	2		tr|A0A8M2BG23|A0A8M2BG23_DANRE	A0A8M2BG23	A0A8M2BG23_DANRE	pbrm1l	polybromo 1, like isoform X1						0	0	1	0	0	0	0	0	0	0	0	0	0	0	0	0	0	2.64E+07	0	0	0	0	0	0	0	0	0	0	0	0	0
AADLTGSWK	AADLTGSWK	Y	L	1706	1714	9	2		tr|A0A8M2B7H0|A0A8M2B7H0_DANRE	A0A8M2B7H0	A0A8M2B7H0_DANRE	apobb.1	apolipoprotein Bb, tandem duplicate 1 isoform X1						0	0	0	0	0	0	0	0	0	1	0	1	0	0	1	0	0	0	0	0	0	0	2.70661e+06	0	1.27E+07	0	1.38E+07	0	0	2.27E+07	0
AADLTIEK	AADLTIEK	Q	S	47	54	8	2		tr|A0A8M1N0V9|A0A8M1N0V9_DANRE	A0A8M1N0V9	A0A8M1N0V9_DANRE	bcat2	branched-chain-amino-acid aminotransferase, mitochondrial isoform 1						0	0	0	1	1	0	1	1	1	1	1	2	0	0	1	0	0	0	1.89E+08	3.07E+08	2.35E+08	2.23E+08	3.19E+08	3.22E+08	5.54E+07	6.75E+07	4.79E+07	0	0	5.29E+07	0
AADPVDPPQVTLFAR	AADPVDPPQVTLFAR	M	I	9430	9444	15	2		tr|A0A8M9QGA6|A0A8M9QGA6_DANRE	A0A8M9QGA6	A0A8M9QGA6_DANRE	ttn.1	titin isoform X1						0	0	0	0	0	0	0	0	0	0	0	0	0	0	1	0	0	0	0	0	0	0	0	0	0	0	0	1.34E+07	0	2.25E+07	0
AADPVDPPYEPTK	AADPVDPPYEPTK	K	M	21985	21997	13	2		tr|A0A8M9QGA6|A0A8M9QGA6_DANRE	A0A8M9QGA6	A0A8M9QGA6_DANRE	ttn.1	titin isoform X1						0	0	0	1	1	1	1	1	1	2	1	2	2	2	2	0	0	0	2.89E+07	3.09E+07	3.56E+07	6.18E+07	2.58E+07	1.32E+08	0	0	1.23E+08	1.57E+08	0	0	0
AADPVFKPGPPNNPK	AADPVFKPGPPNNPK	K	V	21178	21192	15	3		tr|A0A8M9QKG2|A0A8M9QKG2_DANRE	A0A8M9QKG2	A0A8M9QKG2_DANRE	ttn.2	titin						0	0	0	0	0	1	1	0	1	1	0	1	1	1	1	0	0	0	0	0	1.91E+07	3.26E+07	0	9.33E+07	3.17E+07	4.70E+07	3.98E+07	8.37E+07	6.24E+07	8.24E+07	0
AADQAFVTLATNDSYAR	n[42.0106]AADQAFVTLATNDSYAR	M	G	2	18	17	2	N-term(42.0106)	tr|A0A8M1MZS1|A0A8M1MZS1_DANRE	A0A8M1MZS1	A0A8M1MZS1_DANRE	gyg1b	glycogenin 1b			Nt			0	0	0	0	0	0	0	0	0	0	1	0	0	1	1	0	0	0	0	0	0	0	0	0	0	2.09E+07	0	0	4.84E+07	0	0
AADSAVSNGGENILTDSDDDILNPNDLSEVLAAGTK	n[42.0106]AADSAVSNGGENILTDSDDDILNPNDLSEVLAAGTK	M	E	2	37	36	3	N-term(42.0106)	tr|A0A8M1NFS4|A0A8M1NFS4_DANRE	A0A8M1NFS4	A0A8M1NFS4_DANRE	hmox2a	heme oxygenase 2			Nt			0	0	0	0	0	2	0	0	0	0	0	0	0	0	0	0	0	0	0	0	1.48086e+06	0	0	0	0	0	0	0	0	0	0
AADSSLEFLK	n[42.0106]AADSSLEFLK	M	S	2	11	10	2	N-term(42.0106)	sp|A5PLK2|LHPP_DANRE	A5PLK2	LHPP_DANRE	lhpp	Phospholysine phosphohistidine inorganic pyrophosphate phosphatase			Nt			0	0	0	1	1	1	1	1	1	2	2	2	2	2	2	0	0	0	1.72E+07	2.96E+07	1.98E+07	1.61E+07	1.54E+07	2.13E+07	1.00E+08	1.42E+08	1.28E+08	8.74E+07	1.01E+08	8.94E+07	0
AADVEDVMDKDQILLEK	AADVEDVMDKDQILLEK	R	E	309	325	17	3		tr|A0A8M2BJN0|A0A8M2BJN0_DANRE	A0A8M2BJN0	A0A8M2BJN0_DANRE	zgc:63587	uncharacterized protein LOC393431 isoform X1						0	0	0	0	1	1	1	1	2	0	0	0	0	0	1	0	0	0	0	9087981	4.72788e+06	1.84E+07	8418754	2.27E+07	0	0	0	0	1.37E+07	1.46E+07	0
AADVEDVMDKDQILLEK	AADVEDVM[15.9949]DKDQILLEK	R	E	309	325	17	3	8M(15.9949)	tr|A0A8M2BJN0|A0A8M2BJN0_DANRE	A0A8M2BJN0	A0A8M2BJN0_DANRE	zgc:63587	uncharacterized protein LOC393431 isoform X1						0	0	0	0	0	0	0	0	1	0	0	0	0	0	0	0	0	0	0	0	0	0	0	7.3233e+06	0	0	0	0	0	0	0
AADVIEFGVR	AADVIEFGVR	A	T	674	683	10	2		tr|A0A8M1N9G0|A0A8M1N9G0_DANRE	A0A8M1N9G0	A0A8M1N9G0_DANRE	vtg1	vitellogenin 1 precursor				LOC110438452, vtg5	tr|A0A8M1N6R0|A0A8M1N6R0_DANRE, tr|A0A8M9PW60|A0A8M9PW60_DANRE	0	0	0	1	0	0	0	0	0	1	0	0	0	0	0	0	0	0	8.07843e+06	0	0	0	0	0	1.43E+07	0	0	0	0	0	0
AADWLFTADVNK	AADWLFTADVNK	K	A	586	597	12	2		tr|A0A8M1P859|A0A8M1P859_DANRE	A0A8M1P859	A0A8M1P859_DANRE	sardh	sarcosine dehydrogenase, mitochondrial						0	0	0	0	0	0	0	0	0	1	0	0	0	0	0	0	0	0	0	0	0	0	0	0	7.94735e+06	0	0	0	0	0	0
AADYLGWDVSELRPVLK	AADYLGWDVSELRPVLK	H	D	187	203	17	3		tr|A0A8M2B985|A0A8M2B985_DANRE	A0A8M2B985	A0A8M2B985_DANRE	dgkaa	diacylglycerol kinase alpha isoform X1						0	0	0	0	0	0	0	0	0	0	1	0	0	0	0	0	0	0	0	0	0	0	0	0	0	8588547	0	955284	0	0	0
AAEALGQLVSIHTK	AAEALGQLVSIHTK	R	V	2363	2376	14	3		tr|A0A8M3BBK0|A0A8M3BBK0_DANRE	A0A8M3BBK0	A0A8M3BBK0_DANRE	gcn1	eIF-2-alpha kinase activator GCN1						0	0	0	1	1	1	0	0	1	0	0	0	0	0	0	0	0	0	6951709	8.37993e+06	8580195	0	9725567	7709398	0	0	0	0	0	0	0
AAEAVWR	AAEAVWR	K	E	120	126	7	2		tr|A0A8M2BG62|A0A8M2BG62_DANRE	A0A8M2BG62	A0A8M2BG62_DANRE	cltb	clathrin light chain B isoform X1						0	0	0	0	0	1	0	0	0	0	0	0	1	0	0	0	0	0	0	0	1.04E+08	0	0	0	0	0	0	1.77E+07	0	0	0
AAEDDDDDEDDVDPK	AAEDDDDDEDDVDPK	R	K	85	99	15	2		sp|Q6NV32|PTMAA_DANRE	Q6NV32	PTMAA_DANRE	ptmaa	Prothymosin alpha-A						1	0	1	0	0	0	0	0	0	0	0	0	0	0	0	2.05E+07	0	3.96E+07	0	0	0	0	0	0	0	0	0	0	0	0	2.05E+07
AAEDDDDDEDDVDPKK	AAEDDDDDEDDVDPKK	R	Q	85	100	16	3		sp|Q6NV32|PTMAA_DANRE	Q6NV32	PTMAA_DANRE	ptmaa	Prothymosin alpha-A						0	0	1	0	0	0	0	0	0	0	0	0	0	0	0	0	0	3.66E+07	0	0	0	0	0	0	0	0	0	0	0	0	0
AAEDSHFVLIAGEPINEPVVQHGPFVMNTQEEIDK	AAEDSHFVLIAGEPINEPVVQHGPFVMNTQEEIDK	K	T	230	264	35	4		tr|A0A8M1N0M7|A0A8M1N0M7_DANRE	A0A8M1N0M7	A0A8M1N0M7_DANRE	pir	pirin						0	0	0	0	0	0	0	0	0	1	0	0	0	0	0	0	0	0	0	0	0	0	0	0	1.06E+07	0	0	0	0	0	0
AAEEELNIDAK	AAEEELNIDAK	R	D	219	229	11	2		tr|A0A8M1QHU6|A0A8M1QHU6_DANRE	A0A8M1QHU6	A0A8M1QHU6_DANRE	spg7	paraplegin isoform X1						0	0	0	0	0	0	0	0	0	0	0	1	0	0	0	0	0	0	0	0	0	0	0	0	0	0	5696350	0	0	0	0
AAEEFHPHIK	AAEEFHPHIK	D	F	189	198	10	3		tr|A0A8M1N1H2|A0A8M1N1H2_DANRE	A0A8M1N1H2	A0A8M1N1H2_DANRE	casq1a	calsequestrin 1a precursor						0	0	0	0	0	0	0	0	0	0	1	0	0	0	0	0	0	0	0	0	0	0	0	0	0	3.04653e+06	0	0	0	0	0
AAEEIQEQWTMCTPPTGVK	AAEEIQEQWTMC[57.0215]TPPTGVK	K	L	17702	17720	19	2,3	12C(57.0215)	tr|A0A8M9QGA6|A0A8M9QGA6_DANRE	A0A8M9QGA6	A0A8M9QGA6_DANRE	ttn.1	titin isoform X1						0	0	0	0	0	0	0	0	1	1	2	3	2	2	0	0	0	0	0	0	0	0	0	3481712	3.74E+07	3.65E+07	4.56E+07	5.96E+07	5.55E+07	0	0
AAEENLHSMIVDLDK	AAEENLHSMIVDLDK	L	V	332	346	15	3		tr|A0A8M1MZK8|A0A8M1MZK8_DANRE	A0A8M1MZK8	A0A8M1MZK8_DANRE	immt	MIC						0	0	0	0	0	1	1	0	1	0	0	0	0	0	0	0	0	0	0	0	7.60153e+06	4.22E+07	1.53E+07	3.97E+07	0	0	0	0	0	0	0
AAEENLHSMIVDLDK	AAEENLHSM[15.9949]IVDLDK	L	V	332	346	15	3	9M(15.9949)	tr|A0A8M1MZK8|A0A8M1MZK8_DANRE	A0A8M1MZK8	A0A8M1MZK8_DANRE	immt	MIC						0	0	0	0	0	0	0	0	1	0	0	0	0	0	0	0	0	0	0	0	0	0	0	1.52E+07	0	0	0	0	0	0	0
AAEESEEQANVHLGK	AAEESEEQANVHLGK	R	F	1881	1895	15	2,3		tr|A0A8M1NBP6|A0A8M1NBP6_DANRE	A0A8M1NBP6	A0A8M1NBP6_DANRE	myh7l	myosin heavy chain 7-like						0	0	0	2	2	2	2	2	2	0	0	0	0	0	0	0	0	0	1.39E+08	6.90E+07	1.90E+08	1.04E+08	9.38E+07	2.44E+08	0	0	0	0	0	0	0
AAEETLEQTLAEPLIK	AAEETLEQTLAEPLIK	K	E	94	109	16	2,3		tr|A0A8M2BEM4|A0A8M2BEM4_DANRE	A0A8M2BEM4	A0A8M2BEM4_DANRE	si:dkey-164f24.2	uncharacterized protein si:dkey-164f24.2 isoform X1						0	0	0	3	1	3	2	2	3	0	0	0	0	0	0	0	0	0	5.77E+07	2.51E+07	4.39E+07	7.53E+07	3.76E+07	4.63E+07	0	0	0	0	0	0	0
AAEFNITGVTYR	AAEFNITGVTYR	R	L	288	299	12	2		sp|Q7ZVX6|UBA3_DANRE	Q7ZVX6	UBA3_DANRE	uba3	NEDD8-activating enzyme E1 catalytic subunit						0	0	0	2	2	2	1	1	2	1	1	1	1	1	0	0	0	0	1.61E+07	8599408	1.51E+07	9957092	1.29E+07	1.41E+07	1.54E+07	1.48E+07	2.13E+07	1.38E+07	1.58E+07	0	0
AAEFNLLHHLR	AAEFNLLHHLR	R	K	256	266	11	3		sp|Q6NYF0|LACB2_DANRE	Q6NYF0	LACB2_DANRE	lactb2	Endoribonuclease LACTB2						0	0	0	1	1	1	1	0	1	0	0	0	0	0	0	0	0	0	3.37E+07	2.95E+07	5.35E+07	5.12E+07	0	5.67E+07	0	0	0	0	0	0	0
AAEGDVDLDLEAEENCTGKPTEKPR	n[42.0106]AAEGDVDLDLEAEENC[57.0215]TGKPTEKPR	M	K	2	26	25	3	16C(57.0215), N-term(42.0106)	tr|A0A8M1NH12|A0A8M1NH12_DANRE	A0A8M1NH12	A0A8M1NH12_DANRE	hypk	huntingtin-interacting protein K			Nt			0	0	0	1	1	1	1	1	2	1	1	1	1	1	0	0	0	0	2.53E+07	1.87E+07	1.33E+07	1.64E+07	2.06E+07	1.24E+07	1.24E+07	8224635	1.15E+07	1.41E+07	1.36E+07	0	0
AAEGILSLTGDER	AAEGILSLTGDER	R	S	5338	5350	13	2		tr|A0A8M6YUK6|A0A8M6YUK6_DANRE	A0A8M6YUK6	A0A8M6YUK6_DANRE	macf1a	microtubule-actin cross-linking factor 1 isoform X1						0	0	0	1	0	0	0	0	0	0	0	0	0	0	0	0	0	0	3.40767e+06	4784488	0	0	0	0	0	0	0	0	0	0	0
AAEGPVFSGVCK	AAEGPVFSGVC[57.0215]K	R	C	78	89	12	2	11C(57.0215)	tr|A0A8M1PFD0|A0A8M1PFD0_DANRE	A0A8M1PFD0	A0A8M1PFD0_DANRE	carhsp1	calcium-regulated heat-stable protein 1						0	0	0	0	0	0	0	0	1	0	0	0	1	0	0	0	0	0	0	0	0	0	0	2.66E+07	0	0	0	8.2859e+06	0	0	0
AAEIGYEDPINPDYESTNR	AAEIGYEDPINPDYESTNR	R	M	456	474	19	2		tr|A0A8M6Z0Q4|A0A8M6Z0Q4_DANRE	A0A8M6Z0Q4	A0A8M6Z0Q4_DANRE	prodhb	proline dehydrogenase 1, mitochondrial-like						0	0	0	1	1	1	1	1	1	0	0	0	0	0	1	0	0	0	1.57E+07	1.95E+07	1.66E+07	1.87E+07	1.53E+07	2.52E+07	0	0	0	0	0	1.80E+07	0
AAEILELAGNAAR	AAEILELAGNAAR	L	D	57	69	13	2		tr|A0A8M3BEG6|A0A8M3BEG6_DANRE	A0A8M3BEG6	A0A8M3BEG6_DANRE	h2afy2	H2A histone family, member Y-like						0	0	0	0	0	0	1	0	0	0	0	0	0	0	0	0	0	0	0	0	0	2.64E+07	0	0	0	0	0	0	0	0	0
AAEKDTLEVASQK	AAEKDTLEVASQK	R	L	1983	1995	13	3		tr|A0A8M9PEK9|A0A8M9PEK9_DANRE	A0A8M9PEK9	A0A8M9PEK9_DANRE	ctage5	melanoma inhibitory activity protein 3 isoform X1						0	0	0	0	0	0	0	0	0	0	1	0	0	0	0	0	0	0	0	0	0	0	0	0	0	1.91475e+06	0	0	0	0	0
AAELATSLNESLTDR	AAELATSLNESLTDR	K	S	782	796	15	2		tr|A0A8M1PD68|A0A8M1PD68_DANRE	A0A8M1PD68	A0A8M1PD68_DANRE	naa15a	N-alpha-acetyltransferase 15, NatA auxiliary subunit						0	0	0	1	1	1	1	1	0	0	0	0	0	0	0	0	0	0	1.14E+07	1.35E+07	1.00E+07	1.07E+07	1.20E+07	0	0	0	0	0	0	0	0
AAELGFGGIYVNPDVGGSGLSR	AAELGFGGIYVNPDVGGSGLSR	K	L	83	104	22	2,3		tr|A0A8M1PIW2|A0A8M1PIW2_DANRE	A0A8M1PIW2	A0A8M1PIW2_DANRE	acad8	isobutyryl-CoA dehydrogenase, mitochondrial						0	0	0	3	2	2	2	3	2	2	2	2	2	2	0	0	0	0	1.31E+08	1.17E+08	7.46E+07	7.99E+07	7.46E+07	9.62E+07	3.35E+07	2.88E+07	2.02E+07	2.54E+07	2.22E+07	0	0
AAELPHMDIEALK	AAELPHMDIEALK	K	K	78	90	13	2,3		sp|Q6PC69|RL10A_DANRE	Q6PC69	RL10A_DANRE	rpl10a	60S ribosomal protein L10a						0	0	2	1	1	1	1	0	1	1	1	1	1	1	0	0	0	1.29E+08	3.14E+07	3.12E+07	4.65E+07	6.39E+07	0	6.37E+07	9.18E+07	6.36E+07	8.24E+07	8.43E+07	7.20E+07	0	0
AAELPHMDIEALK	AAELPHM[15.9949]DIEALK	K	K	78	90	13	2,3	7M(15.9949)	sp|Q6PC69|RL10A_DANRE	Q6PC69	RL10A_DANRE	rpl10a	60S ribosomal protein L10a						0	0	2	1	1	1	1	0	1	0	0	0	0	0	0	0	0	1.67E+08	1.98E+07	1.48E+07	1.67E+07	1.44E+07	0	3.14E+07	0	0	0	0	0	0	0
AAELPHMDIEALKK	AAELPHMDIEALKK	K	L	78	91	14	3,4		sp|Q6PC69|RL10A_DANRE	Q6PC69	RL10A_DANRE	rpl10a	60S ribosomal protein L10a						0	0	0	2	1	2	2	1	2	0	0	0	0	0	0	0	0	0	5.61E+07	4.94E+07	8.72E+07	1.37E+08	8.79E+07	7.92E+07	0	0	0	0	0	0	0
AAELPHMDIEALKK	AAELPHM[15.9949]DIEALKK	K	L	78	91	14	3,4	7M(15.9949)	sp|Q6PC69|RL10A_DANRE	Q6PC69	RL10A_DANRE	rpl10a	60S ribosomal protein L10a						0	0	0	0	0	1	0	0	2	0	0	0	0	0	0	0	0	0	0	2.03E+07	2.60E+07	0	0	3.40E+07	0	0	0	0	0	0	0
AAELVSLNLAEYETHFLEIR	AAELVSLNLAEYETHFLEIR	K	C	313	332	20	3		tr|A0A8M1NEN6|A0A8M1NEN6_DANRE	A0A8M1NEN6	A0A8M1NEN6_DANRE	scly	selenocysteine lyase						0	0	0	0	0	1	0	0	0	0	0	0	0	0	0	0	0	0	0	0	5475730	0	0	0	0	0	0	0	0	0	0
AAENLEANSDK	AAENLEANSDK	N	Q	315	325	11	2		sp|B0S6J3|SRGP2_DANRE	B0S6J3	SRGP2_DANRE	srgap2	SLIT-ROBO Rho GTPase-activating protein 2						0	0	0	0	0	0	0	0	1	0	0	0	0	0	0	0	0	0	0	0	0	0	0	1.08E+07	0	0	0	0	0	0	0
AAENNLGEGILVK	AAENNLGEGILVK	I	I	361	373	13	2		sp|Q6PFQ2|EIF3C_DANRE	Q6PFQ2	EIF3C_DANRE	eif3c	Eukaryotic translation initiation factor 3 subunit C						0	0	1	0	0	0	0	0	0	0	0	0	0	0	0	0	0	3.93E+07	0	0	0	0	0	0	0	0	0	0	0	0	0
AAENPFTQSALESSDCFILDHGSDGK	AAENPFTQSALESSDC[57.0215]FILDHGSDGK	V	I	264	289	26	3	16C(57.0215)	tr|A0A8M9P366|A0A8M9P366_DANRE	A0A8M9P366	A0A8M9P366_DANRE	gsna	gelsolin isoform X1						0	0	0	2	0	1	1	0	2	0	0	0	0	0	0	0	0	0	2.87E+07	5.66978e+06	3.38649e+06	6.52539e+06	0	1.12E+07	0	0	0	0	0	0	0
AAEPELVAK	AAEPELVAK	K	A	695	703	9	2		tr|A0A8M9PQ10|A0A8M9PQ10_DANRE	A0A8M9PQ10	A0A8M9PQ10_DANRE	trdn	triadin isoform X1						0	0	0	0	0	0	0	0	0	0	1	0	0	1	1	0	0	0	0	0	0	0	0	0	0	1.61E+07	0	0	1.26E+07	2.85E+07	0
AAEPEPAQPVQNK	AAEPEPAQPVQNK	K	T	170	182	13	2		sp|Q6DRC4|EIF3G_DANRE	Q6DRC4	EIF3G_DANRE	eif3g	Eukaryotic translation initiation factor 3 subunit G						0	0	0	1	1	1	1	1	1	1	1	1	1	1	0	0	0	0	1.47E+07	1.38E+07	1.40E+07	1.84E+07	1.55E+07	1.39E+07	2.18E+07	1.52E+07	1.89E+07	1.39E+07	1.99E+07	0	0
AAEPLPRPDELFR	AAEPLPRPDELFR	R	S	50	62	13	3		sp|Q7SZP2|CA052_DANRE	Q7SZP2	CA052_DANRE	zgc:65873	UPF0690 protein C1orf52 homolog						0	0	0	1	0	0	1	0	1	0	0	0	0	0	0	0	0	0	1.61E+07	0	0	0	0	1.23E+07	0	0	1.09E+07	3.83614e+06	0	0	0
AAEPPSAAILAVYLDK	AAEPPSAAILAVYLDK	K	A	458	473	16	2,3		tr|A0A8N7T8M6|A0A8N7T8M6_DANRE	A0A8N7T8M6	A0A8N7T8M6_DANRE	esyt1b	extended synaptotagmin-1 isoform X1						0	0	0	1	2	2	2	1	2	0	0	0	0	0	0	0	0	0	1.55E+07	5.97E+07	3.70E+07	3.34E+07	3.56E+07	3.21E+07	0	0	0	0	0	0	0
AAEQAVFK	AAEQAVFK	K	C	434	441	8	2		tr|A0A8M9Q188|A0A8M9Q188_DANRE	A0A8M9Q188	A0A8M9Q188_DANRE	mybpc2a	myosin-binding protein C, fast-type isoform X1						0	0	0	0	0	0	0	0	1	1	0	0	1	1	1	0	0	0	0	0	0	0	0	8.21E+07	2.09E+07	0	0	1.95E+07	3.04E+07	2.36E+07	0
AAETTDVILDHEK	AAETTDVILDHEK	K	E	493	505	13	3		tr|A0A8M6Z3L7|A0A8M6Z3L7_DANRE	A0A8M6Z3L7	A0A8M6Z3L7_DANRE	rars	arginine--tRNA ligase, cytoplasmic isoform X1						0	0	0	1	0	0	0	0	0	0	0	1	0	0	0	0	0	0	3.08E+07	0	0	0	0	0	0	0	2.40E+07	0	0	0	0
AAEVELKEEPEETVVEETTEK	AAEVELKEEPEETVVEETTEK	R	K	521	541	21	3		tr|A0A8M1N3R3|A0A8M1N3R3_DANRE	A0A8M1N3R3	A0A8M1N3R3_DANRE	nop58	nucleolar protein 58						0	0	0	0	0	0	1	0	0	0	0	0	0	0	0	0	0	0	0	0	0	8318334	0	0	0	0	0	0	0	0	0
AAFAPFGK	AAFAPFGK	R	I	133	140	8	2		tr|A0A8M2B338|A0A8M2B338_DANRE	A0A8M2B338	A0A8M2B338_DANRE	tial1	nucleolysin TIAR isoform X1						0	0	0	1	1	1	1	1	1	0	0	0	0	1	0	0	0	0	2.69E+07	2.32E+07	2.49E+07	2.42E+07	2.87E+07	1.43E+07	0	0	0	0	0	0	0
AAFCHAFEK	AAFC[57.0215]HAFEK	R	E	30	38	9	2,3	4C(57.0215)	tr|A0A8M1N680|A0A8M1N680_DANRE	A0A8M1N680	A0A8M1N680_DANRE	ndufs5	NADH dehydrogenase [ubiquinone] iron-sulfur protein 5						0	0	0	1	1	1	1	1	1	1	1	1	0	1	0	0	0	0	1.35E+07	2.96E+07	1.66E+07	1.62E+07	1.86E+07	2.15E+07	3.23E+07	4.78E+07	2.91E+07	1.34E+07	2.00E+07	0	0
AAFDADGDR	AAFDADGDR	G	Y	289	297	9	2		tr|A0A8M1NGN0|A0A8M1NGN0_DANRE	A0A8M1NGN0	A0A8M1NGN0_DANRE	pgm5	phosphoglucomutase-like protein 5						0	0	1	0	0	0	0	0	0	0	0	0	0	0	0	0	0	2.46E+07	0	0	0	0	0	0	0	0	0	0	0	0	0
AAFDIFVQDAEDGCISTK	AAFDIFVQDAEDGC[57.0215]ISTK	R	E	22	39	18	2,3	14C(57.0215)	tr|A0A8M1P8B6|A0A8M1P8B6_DANRE	A0A8M1P8B6	A0A8M1P8B6_DANRE	tnnc1a	troponin C, slow skeletal and cardiac muscles				tnnc1b	tr|A0A8M1MZW1|A0A8M1MZW1_DANRE	0	1	1	1	1	1	2	1	1	0	0	0	0	0	0	0	3.52E+08	1.14E+07	5.02E+07	6.27E+07	7.41E+07	3.57E+07	7.67E+07	3.01E+07	0	0	0	0	0	0	0
AAFDLFENK	AAFDLFENK	R	K	340	348	9	2		sp|Q90474|H90A1_DANRE	Q90474	H90A1_DANRE	hsp90a.1	Heat shock protein HSP 90-alpha 1						0	0	0	1	1	1	1	1	1	2	1	3	1	2	2	0	0	0	8.94E+07	8.42E+07	8.24E+07	8.07E+07	7.91E+07	6.78E+07	7.61E+07	6.83E+07	2.02E+08	6.18E+07	7.72E+07	8.13E+07	0
AAFDLFENKK	AAFDLFENKK	R	K	340	349	10	3		sp|Q90474|H90A1_DANRE	Q90474	H90A1_DANRE	hsp90a.1	Heat shock protein HSP 90-alpha 1						0	0	0	1	1	1	1	0	1	1	1	1	1	1	1	0	0	0	5.48E+07	5.22E+07	5.07E+07	4.54E+07	4.41E+07	2.71E+07	2.18E+07	1.91E+07	2.91E+07	1.92E+07	2.34E+07	3.04E+07	0
AAFDMFDTDGGGDISTK	AAFDMFDTDGGGDISTK	K	E	23	39	17	2,3		tr|A0A8M9Q7U4|A0A8M9Q7U4_DANRE	A0A8M9Q7U4	A0A8M9Q7U4_DANRE	si:rp71-17i16.4	troponin C, skeletal muscle						0	0	0	0	1	0	1	1	1	3	3	4	5	4	5	0	0	0	0	1.19E+07	0	1.57E+08	1.72E+07	5.26E+08	8.92E+08	8.24E+08	1.31E+09	1.12E+09	8.91E+08	3.91E+08	0
AAFDMFDTDGGGDISTK	AAFDM[15.9949]FDTDGGGDISTK	K	E	23	39	17	2	5M(15.9949)	tr|A0A8M9Q7U4|A0A8M9Q7U4_DANRE	A0A8M9Q7U4	A0A8M9Q7U4_DANRE	si:rp71-17i16.4	troponin C, skeletal muscle						0	0	0	0	0	0	1	0	2	6	6	9	11	8	8	0	0	0	0	0	0	2.26E+07	0	2.04E+08	7.00E+07	4.61E+07	1.52E+08	1.10E+08	1.10E+08	4.08E+07	0
AAFDSGIEK	AAFDSGIEK	Y	D	1289	1297	9	2		tr|A0A8M6Z206|A0A8M6Z206_DANRE	A0A8M6Z206	A0A8M6Z206_DANRE	si	maltase-glucoamylase, intestinal						1	0	2	0	0	0	0	0	0	0	0	0	0	0	0	3.35E+07	0	6.67E+07	0	0	0	0	0	0	0	0	0	0	0	0	3.35E+07
AAFEAQDDQAVMVK	AAFEAQDDQAVMVK	K	S	2495	2508	14	2		tr|A0A8M9PTJ3|A0A8M9PTJ3_DANRE	A0A8M9PTJ3	A0A8M9PTJ3_DANRE	tln1	talin-1 isoform X1						0	0	0	1	1	1	1	1	1	0	0	0	0	0	0	0	0	0	1.75E+07	3.48E+07	2.99E+07	5.32E+07	4.91E+07	6.48E+07	0	0	0	0	0	0	0
AAFEAQDDQAVMVK	AAFEAQDDQAVM[15.9949]VK	K	S	2495	2508	14	2	12M(15.9949)	tr|A0A8M9PTJ3|A0A8M9PTJ3_DANRE	A0A8M9PTJ3	A0A8M9PTJ3_DANRE	tln1	talin-1 isoform X1						0	0	0	1	1	1	0	1	1	0	0	0	0	0	0	0	0	0	1.17E+07	3.46E+07	1.93E+07	0	1.39E+07	2.93E+07	0	0	0	0	0	0	0
AAFEEQQGSIDEAR	AAFEEQQGSIDEAR	W	S	503	516	14	2		sp|Q1JPZ7|PRP39_DANRE	Q1JPZ7	PRP39_DANRE	prpf39	Pre-mRNA-processing factor 39						0	0	1	0	0	0	0	0	0	0	0	0	0	0	0	0	0	2.28E+07	0	0	0	0	0	0	0	0	0	0	0	0	0
AAFFPDSNPLPPGTLVESDDL	AAFFPDSNPLPPGTLVESDDL	K	-	1381	1401	21	2		tr|A0A8M9PT98|A0A8M9PT98_DANRE	A0A8M9PT98	A0A8M9PT98_DANRE	palld	palladin isoform X1						0	0	0	0	0	0	1	0	1	0	0	1	0	0	0	0	0	0	1.46E+07	0	1.28E+07	1.17E+07	9444926	6.7989e+06	0	0	4211045	0	0	0	0
AAFFVTLDDSEQR	AAFFVTLDDSEQR	K	Y	415	427	13	2		tr|A0A8M2BIG5|A0A8M2BIG5_DANRE	A0A8M2BIG5	A0A8M2BIG5_DANRE	cpt1ab	carnitine O-palmitoyltransferase 1, liver isoform isoform X1						0	0	0	1	1	1	1	1	1	1	1	1	1	1	0	0	0	0	2.84E+08	2.52E+08	2.51E+08	1.99E+08	1.75E+08	2.28E+08	6.34E+07	1.03E+08	5.04E+07	4.41E+07	3.96E+07	0	0
AAFFVTLDDSEQRYEPDNPIQSLDSYGK	AAFFVTLDDSEQRYEPDNPIQSLDSYGK	K	S	415	442	28	3		tr|A0A8M2BIG5|A0A8M2BIG5_DANRE	A0A8M2BIG5	A0A8M2BIG5_DANRE	cpt1ab	carnitine O-palmitoyltransferase 1, liver isoform isoform X1						0	0	0	0	0	1	1	0	0	0	0	0	0	0	0	0	0	0	0	0	1.09E+07	3.89307e+06	6281197	0	0	0	0	0	0	0	0
AAFFVTLDDTEQR	AAFFVTLDDTEQR	K	F	416	428	13	2		tr|A0A8M1N9G1|A0A8M1N9G1_DANRE	A0A8M1N9G1	A0A8M1N9G1_DANRE	cpt1aa	carnitine palmitoyltransferase 1A						0	0	0	0	0	0	0	0	0	0	0	0	1	0	0	0	0	0	0	0	0	0	0	0	0	0	0	7.50698e+06	0	0	0
AAFGGSGGRGSSSGGGYSSGSSSYGSGGR	AAFGGSGGRGSSSGGGYSSGSSSYGSGGR	K	Q	516	544	29	3		contam_sp|P35908|K22E_HUMAN	contam_sp|P35908|K22E_HUMAN Keratin, type II cytoskeletal 2 epidermal OS=Homo sapiens GN=KRT2 PE=1 SV=2	contam_sp|P35908|K22E_HUMAN Keratin, type II cytoskeletal 2 epidermal OS=Homo sapiens GN=KRT2 PE=1 SV=2		Keratin,						0	0	0	0	0	0	0	0	0	0	0	0	0	1	0	0	0	0	0	0	0	0	0	0	0	0	0	0	1.16E+07	0	0
AAFGGSGGRGSSSGGGYSSGSSSYGSGGRQSGSR	AAFGGSGGRGSSSGGGYSSGSSSYGSGGRQSGSR	K	G	516	549	34	4		contam_sp|P35908|K22E_HUMAN	contam_sp|P35908|K22E_HUMAN Keratin, type II cytoskeletal 2 epidermal OS=Homo sapiens GN=KRT2 PE=1 SV=2	contam_sp|P35908|K22E_HUMAN Keratin, type II cytoskeletal 2 epidermal OS=Homo sapiens GN=KRT2 PE=1 SV=2		Keratin,						0	0	0	0	0	0	0	0	0	0	0	0	0	1	0	0	0	0	0	0	0	0	0	0	0	0	0	0	6.66673e+06	0	0
AAFGLSEAGFNTACVTK	AAFGLSEAGFNTAC[57.0215]VTK	R	L	73	89	17	2,3	14C(57.0215)	sp|Q7ZVF3|SDHA_DANRE	Q7ZVF3	SDHA_DANRE	sdha	Succinate dehydrogenase [ubiquinone] flavoprotein subunit, mitochondrial						0	0	0	2	1	2	2	1	3	1	3	1	2	1	0	0	0	0	2.93E+08	3.13E+08	2.78E+08	2.69E+08	1.96E+08	4.08E+08	1.80E+08	2.00E+08	1.13E+08	1.09E+08	1.19E+08	0	0
AAFILPEFAR	AAFILPEFAR	R	K	274	283	10	2		tr|A0A8M1PDY7|A0A8M1PDY7_DANRE	A0A8M1PDY7	A0A8M1PDY7_DANRE	srm	spermidine synthase						0	0	0	1	1	1	1	0	1	1	0	1	0	0	1	0	0	0	1.96E+07	2.33E+07	2.13E+07	2.50E+07	1.65E+07	1.94E+07	2.15E+07	0	2.28E+07	1.45E+07	0	2.04E+07	0
AAFLTKK	AAFLTKK	R	V	19	25	7	2		sp|Q5XJ10|G3P_DANRE	Q5XJ10	G3P_DANRE	gapdh	Glyceraldehyde-3-phosphate dehydrogenase						0	0	0	1	1	1	1	1	1	0	0	0	0	0	0	0	0	0	1.97E+07	5.54E+07	3.02E+07	1.99E+07	2.64E+07	1.54E+07	0	0	0	0	0	0	0
AAFNQEVNTK	AAFNQEVNTK	K	K	224	233	10	2		sp|Q98TZ8|FLOT2_DANRE	Q98TZ8	FLOT2_DANRE	flot2a	Flotillin-2a				flot2b	tr|A0A8M1PFI1|A0A8M1PFI1_DANRE	0	0	0	1	1	1	1	0	2	0	0	0	0	0	0	0	0	0	1.32E+07	1.92E+07	1.23E+07	2.75E+07	0	3.01E+07	0	0	0	0	0	0	0
AAFPCFDEPAFK	AAFPC[57.0215]FDEPAFK	R	A	181	192	12	2	5C(57.0215)	tr|A0A8M1PE71|A0A8M1PE71_DANRE	A0A8M1PE71	A0A8M1PE71_DANRE	erap1b	endoplasmic reticulum aminopeptidase 1 precursor				erap1a	tr|A0A8M3AWF2|A0A8M3AWF2_DANRE	0	0	1	1	0	1	1	0	0	0	0	0	0	0	0	0	0	2.61E+07	1.27E+07	0	1.89E+07	2.05E+07	0	0	0	1.56E+07	0	1.92E+07	0	0	0
AAFPDELLHCPR	AAFPDELLHC[57.0215]PR	L	A	419	430	12	3	10C(57.0215)	tr|A0A8M9QAE5|A0A8M9QAE5_DANRE	A0A8M9QAE5	A0A8M9QAE5_DANRE	ephx5	epoxide hydrolase 1 isoform X1						0	0	1	0	0	0	0	0	0	0	0	0	0	0	0	0	0	2.16E+07	0	0	0	0	0	0	0	0	0	0	0	0	0
AAFPPDVAGNVDYK	AAFPPDVAGNVDYK	W	N	142	155	14	2		sp|O93409|MY11A_DANRE	O93409	MY11A_DANRE	myl11a	Myosin regulatory light chain 11				mylpfb	sp|Q66I73|MLRSB_DANRE	0	0	0	0	0	0	0	0	0	1	0	2	0	0	0	0	0	0	0	0	0	0	0	0	2.54E+07	0	1.52E+07	0	0	0	0
AAFSASTAFLDNFSR	AAFSASTAFLDNFSR	K	S	216	230	15	2		sp|A5WWC6|HSDL1_DANRE	A5WWC6	HSDL1_DANRE	hsdl1	Inactive hydroxysteroid dehydrogenase-like protein 1						0	0	0	1	1	1	1	0	1	0	0	0	0	0	0	0	0	0	1.08E+07	9134287	1.06E+07	7.70946e+06	0	6668907	0	0	0	0	0	0	0
AAFSLSTPQQIDEAFR	AAFSLSTPQQIDEAFR	R	R	395	410	16	2		tr|A0A8N7TEE2|A0A8N7TEE2_DANRE	A0A8N7TEE2	A0A8N7TEE2_DANRE	aadat	kynurenine/alpha-aminoadipate aminotransferase, mitochondrial						0	0	0	1	1	1	1	1	1	1	1	1	1	1	0	0	0	0	3.03E+07	3.74E+07	3.40E+07	2.44E+07	2.13E+07	2.02E+07	1.72E+07	2.26E+07	2.09E+07	1.60E+07	1.66E+07	0	0
AAFSLSTPQQIDEAFRR	AAFSLSTPQQIDEAFRR	R	L	395	411	17	3		tr|A0A8N7TEE2|A0A8N7TEE2_DANRE	A0A8N7TEE2	A0A8N7TEE2_DANRE	aadat	kynurenine/alpha-aminoadipate aminotransferase, mitochondrial						0	0	0	0	0	1	0	0	0	0	0	0	0	0	0	0	0	0	0	0	9471225	0	0	0	0	0	0	0	0	0	0
AAFSMIAPR	AAFSMIAPR	K	I	294	302	9	2		tr|A0A8M1NF39|A0A8M1NF39_DANRE	A0A8M1NF39	A0A8M1NF39_DANRE	habp2	hyaluronan-binding protein 2 precursor						0	0	0	1	1	2	1	1	0	0	0	0	0	0	0	0	0	0	7.14735e+06	5295822	1.33E+07	2.91E+07	1.81E+07	0	0	0	0	0	0	0	0
AAFTECCQAADK	AAFTEC[57.0215]C[57.0215]QAADK	K	A	187	198	12	2	6C(57.0215), 7C(57.0215)	contam_sp|P02768|ALBU_HUMAN	contam_sp|P02768|ALBU_HUMAN Serum albumin OS=Homo sapiens GN=ALB PE=1 SV=2	contam_sp|P02768|ALBU_HUMAN Serum albumin OS=Homo sapiens GN=ALB PE=1 SV=2		Serum						0	1	0	0	0	0	0	1	0	0	0	0	0	0	0	0	8.50E+07	0	0	0	0	0	1.36E+07	0	0	0	0	0	0	0	0
AAFVLDTPEMR	AAFVLDTPEMR	K	R	6057	6067	11	2		tr|A0A8M3B5M2|A0A8M3B5M2_DANRE	A0A8M3B5M2	A0A8M3B5M2_DANRE	neb	nebulin isoform X1						0	0	0	0	0	0	1	0	1	1	1	1	1	1	1	0	0	0	0	0	0	1.35E+07	0	2.48E+07	4.10E+07	4.86E+07	5.40E+07	1.07E+08	3.99E+07	5.95E+07	0
AAFVNPLKPVGQEEEAIFLQGEINK	AAFVNPLKPVGQEEEAIFLQGEINK	R	K	208	232	25	3		tr|A0A8M1N7Z3|A0A8M1N7Z3_DANRE	A0A8M1N7Z3	A0A8M1N7Z3_DANRE	acot9.2	acyl-CoA thioesterase 9, tandem duplicate 2						0	0	0	1	0	1	0	0	1	0	0	0	0	0	0	0	0	0	7091371	3.29762e+06	5.99514e+06	0	0	4.27023e+06	0	0	0	0	0	0	0
AAFVPCDTQYK	AAFVPC[57.0215]DTQYK	W	D	85	95	11	2	6C(57.0215)	tr|A0A8M1P2W9|A0A8M1P2W9_DANRE	A0A8M1P2W9	A0A8M1P2W9_DANRE	dpep1	dipeptidase 1 precursor						0	0	1	0	0	0	0	0	0	0	0	0	0	0	0	0	0	3.30E+07	0	0	0	0	0	0	0	0	0	0	0	0	0
AAGADAAYIFEEPFDIR	AAGADAAYIFEEPFDIR	L	D	590	606	17	2		tr|A0A8M2B9C5|A0A8M2B9C5_DANRE	A0A8M2B9C5	A0A8M2B9C5_DANRE	pfkpa	ATP-dependent 6-phosphofructokinase, platelet type isoform X2						0	0	0	1	0	0	0	0	0	0	0	0	0	0	0	0	0	0	1.85169e+06	0	0	0	0	0	0	0	0	0	0	0	0
AAGAPSVGIK	AAGAPSVGIK	V	A	30	39	10	2		tr|A0A8M1N6V3|A0A8M1N6V3_DANRE	A0A8M1N6V3	A0A8M1N6V3_DANRE	psma2	proteasome alpha 2 subunit						1	0	1	0	0	0	0	0	0	0	0	0	0	0	0	1.05E+08	0	7.89E+07	0	0	0	0	0	0	0	0	0	0	0	0	1.05E+08
AAGATSLCFVYPLDFAR	AAGATSLC[57.0215]FVYPLDFAR	G	T	122	138	17	2	8C(57.0215)	tr|A0A8M1PQQ4|A0A8M1PQQ4_DANRE	A0A8M1PQQ4	A0A8M1PQQ4_DANRE	slc25a4	ADP/ATP translocase 1						0	0	0	0	0	0	1	0	0	0	0	0	0	0	0	0	0	0	1.56925e+06	0	0	1.34888e+06	0	0	0	0	0	0	0	0	0
AAGCGYENVVK	AAGC[57.0215]GYENVVK	K	A	67	77	11	2	4C(57.0215)	tr|A0A8M1N414|A0A8M1N414_DANRE	A0A8M1N414	A0A8M1N414_DANRE	rida	ribonuclease UK114 isoform 1						1	0	1	0	0	1	1	1	1	0	0	0	0	0	0	3.57E+07	0	9.91E+07	0	0	1.58E+07	1.72E+07	2.48E+07	1.47E+07	0	0	0	0	0	0	3.57E+07
AAGDSEPSELSMYAVCK	AAGDSEPSELSMYAVC[57.0215]K	N	E	24144	24160	17	2	16C(57.0215)	tr|A0A8M9QGA6|A0A8M9QGA6_DANRE	A0A8M9QGA6	A0A8M9QGA6_DANRE	ttn.1	titin isoform X1						0	0	0	0	0	0	0	0	0	0	0	0	1	0	0	0	0	0	0	0	0	0	0	0	0	0	0	2727440	0	0	0
AAGEITTER	AAGEITTER	M	V	219	227	9	2		tr|A0A8M6YWU0|A0A8M6YWU0_DANRE	A0A8M6YWU0	A0A8M6YWU0_DANRE	erp27	endoplasmic reticulum resident protein 27						1	0	2	0	0	0	0	0	0	0	0	0	0	0	0	4.76E+07	0	1.29E+08	0	0	0	0	0	0	0	0	0	0	0	0	4.76E+07
AAGESLFVANHAY	AAGESLFVANHAY	A	-	352	364	13	2		tr|A0A8M1PGK6|A0A8M1PGK6_DANRE	A0A8M1PGK6	A0A8M1PGK6_DANRE	aldoab	aldolase a, fructose-bisphosphate, b						0	0	0	0	0	0	0	0	0	0	0	0	0	1	0	0	0	0	0	0	0	0	0	0	0	0	0	0	1.11E+07	0	0
AAGEVAGLVTLR	AAGEVAGLVTLR	K	L	594	605	12	2		tr|A0A8N7UY37|A0A8N7UY37_DANRE	A0A8N7UY37	A0A8N7UY37_DANRE	tfr1a	transferrin receptor protein 1						0	0	0	1	1	1	1	1	0	0	0	0	0	0	0	0	0	0	2.74E+07	2.13E+07	3.66E+07	4.16E+07	5.42E+07	0	0	0	0	0	0	0	0
AAGFDAVIGDPK	AAGFDAVIGDPK	V	G	319	330	12	2		tr|A0A8M3BBK8|A0A8M3BBK8_DANRE	A0A8M3BBK8	A0A8M3BBK8_DANRE	hdac6	histone deacetylase 6						0	0	1	0	0	0	0	0	0	0	0	0	0	0	0	0	0	5.90E+07	0	0	0	0	0	0	0	0	0	0	0	0	0
AAGFPLTDQLFQMIIR	AAGFPLTDQLFQMIIR	R	R	148	163	16	2,3		tr|A0A8M1N5G8|A0A8M1N5G8_DANRE	A0A8M1N5G8	A0A8M1N5G8_DANRE	capns1a	calpain small subunit 1						0	0	0	1	0	1	1	1	2	2	0	1	2	1	0	0	0	0	6.76954e+06	0	8887525	4.14372e+06	1.17E+07	9730053	2.96E+07	0	5.17472e+06	2.18E+07	3.26269e+06	0	0
AAGFPLTDQLFQMIIR	AAGFPLTDQLFQM[15.9949]IIR	R	R	148	163	16	2,3	13M(15.9949)	tr|A0A8M1N5G8|A0A8M1N5G8_DANRE	A0A8M1N5G8	A0A8M1N5G8_DANRE	capns1a	calpain small subunit 1						0	0	0	2	1	2	2	2	1	0	0	0	0	0	0	0	0	0	3.61E+07	2.36E+07	1.80E+07	1.16E+07	4.71E+07	9196306	0	0	0	2331649	0	0	0
AAGGADLDPFGGR	AAGGADLDPFGGR	F	A	193	205	13	2		tr|A0A8M1N0P9|A0A8M1N0P9_DANRE	A0A8M1N0P9	A0A8M1N0P9_DANRE	psmf1	proteasome inhibitor PI31 subunit						0	0	0	0	0	0	0	0	0	0	1	0	0	0	0	0	0	0	0	0	0	0	0	0	0	0	0	0	0	0	0
AAGGEGSSNVFSMFEQSQIQEYK	AAGGEGSSNVFSMFEQSQIQEYK	R	E	10	32	23	2,3		sp|O93409|MY11A_DANRE	O93409	MY11A_DANRE	myl11a	Myosin regulatory light chain 11						0	0	0	0	1	0	3	0	2	4	2	3	3	3	1	0	0	0	0	1.69E+07	0	8.44E+07	0	2.73E+08	4.66E+08	5.47E+07	1.60E+08	1.28E+08	1.01E+08	4061977	0
AAGGEGSSNVFSMFEQSQIQEYK	AAGGEGSSNVFSM[15.9949]FEQSQIQEYK	R	E	10	32	23	2,3	13M(15.9949)	sp|O93409|MY11A_DANRE	O93409	MY11A_DANRE	myl11a	Myosin regulatory light chain 11						0	0	0	0	0	0	1	0	4	2	0	1	1	0	0	0	0	0	0	0	0	1.11E+07	0	2.92E+08	4.09E+07	0	2.68E+07	2.23E+07	0	0	0
AAGGSFGR	AAGGSFGR	R	R	41	48	8	2		sp|A3KNL5|ATF1A_DANRE	A3KNL5	ATF1A_DANRE	atp5if1a	ATPase inhibitor A, mitochondrial						0	0	0	0	0	0	1	1	0	0	0	0	0	0	0	0	0	0	0	0	0	7578545	3.73E+07	0	0	0	0	0	0	0	0
AAGGSGEDAFQTFYTEVK	n[42.0106]AAGGSGEDAFQTFYTEVK	M	Q	2	19	18	2	N-term(42.0106)	tr|A0A8M1NAF0|A0A8M1NAF0_DANRE	A0A8M1NAF0	A0A8M1NAF0_DANRE	dnajc8	dnaJ homolog subfamily C member 8			Nt			0	0	0	1	1	2	1	0	0	0	0	0	0	0	0	0	0	0	6867864	6798145	4.93205e+06	6127383	0	0	0	0	0	0	0	0	0
AAGGTAVGTGLNTR	AAGGTAVGTGLNTR	L	I	272	285	14	2		sp|Q7SX99|FUMH_DANRE	Q7SX99	FUMH_DANRE	fh	Fumarate hydratase, mitochondrial				LOC100535417	tr|A0A8M1RJ00|A0A8M1RJ00_DANRE	0	0	0	0	0	0	0	0	0	0	1	0	0	0	0	0	0	0	0	0	0	0	0	0	0	4846758	0	0	0	0	0
AAGHTGPLYK	AAGHTGPLYK	K	C	531	540	10	2		tr|A0A8M2BGQ7|A0A8M2BGQ7_DANRE	A0A8M2BGQ7	A0A8M2BGQ7_DANRE	ace2	angiotensin-converting enzyme 2 isoform X2						1	0	1	0	0	0	0	0	0	0	0	0	0	0	0	2.51E+07	0	2.00E+07	0	0	0	0	0	0	0	0	0	0	0	0	2.51E+07
AAGISEFSQESEAIVVK	AAGISEFSQESEAIVVK	N	A	703	719	17	2		tr|A0A8M6Z7G3|A0A8M6Z7G3_DANRE	A0A8M6Z7G3	A0A8M6Z7G3_DANRE	myom1b	myomesin-1 isoform X1						0	0	0	0	0	0	0	0	0	1	1	1	1	1	0	0	0	0	0	0	0	0	0	0	1.96E+07	1.17E+07	2.06E+07	1.48E+07	1.62E+07	0	0
AAGLFLPGSVGITDPCESGNFR	AAGLFLPGSVGITDPC[57.0215]ESGNFR	L	V	276	297	22	2,3	16C(57.0215)	sp|Q6NZ06|ILF2_DANRE	Q6NZ06	ILF2_DANRE	ilf2	Interleukin enhancer-binding factor 2 homolog						0	0	0	0	0	0	0	0	2	0	0	0	0	0	0	0	0	0	0	0	0	0	0	4657916	0	0	0	0	0	0	0
AAGLGEPGEVADALEMK	AAGLGEPGEVADALEMK	N	D	11261	11277	17	2		tr|A0A8M9QGA6|A0A8M9QGA6_DANRE	A0A8M9QGA6	A0A8M9QGA6_DANRE	ttn.1	titin isoform X1						0	0	0	0	0	0	0	0	0	0	0	0	0	0	1	0	0	0	0	0	0	0	0	0	0	0	0	0	0	1.16E+07	0
AAGLILEMIK	AAGLILEMIK	R	D	55	64	10	2		sp|P83571|RUVB2_DANRE	P83571	RUVB2_DANRE	ruvbl2	RuvB-like 2						0	0	0	0	0	0	0	0	1	0	0	0	0	0	0	0	0	0	0	0	0	0	3.68736e+06	3.46915e+06	0	0	0	0	0	0	0
AAGLPHFSAGIFR	AAGLPHFSAGIFR	M	C	1086	1098	13	3		tr|A0A8M2BAR0|A0A8M2BAR0_DANRE	A0A8M2BAR0	A0A8M2BAR0_DANRE	agla	glycogen debranching enzyme isoform X2						0	0	0	0	0	0	0	0	1	0	1	0	0	1	0	0	0	0	0	0	0	0	0	1.09E+07	0	1.38E+07	0	0	1.31E+07	0	0
AAGNAHIGK	n[42.0106]AAGNAHIGK	M	P	2	10	9	2	N-term(42.0106)	tr|A0A8M1N4M2|A0A8M1N4M2_DANRE	A0A8M1N4M2	A0A8M1N4M2_DANRE	prdx1	peroxiredoxin-1			Nt			1	0	1	0	0	0	0	0	0	0	0	0	0	0	0	7.06E+07	0	3.04E+07	0	0	1.64E+07	0	0	0	0	0	0	0	0	0	7.06E+07
AAGNAHIGKPAPDFTAK	n[42.0106]AAGNAHIGKPAPDFTAK	M	A	2	18	17	3	N-term(42.0106)	tr|A0A8M1N4M2|A0A8M1N4M2_DANRE	A0A8M1N4M2	A0A8M1N4M2_DANRE	prdx1	peroxiredoxin-1			Nt			1	0	1	0	0	1	1	0	0	0	0	0	0	0	0	9.20E+07	0	3.11E+07	0	0	1.12E+07	1.36E+07	1.44E+07	0	0	0	0	0	0	0	9.20E+07
AAGPDGENLPVQER	AAGPDGENLPVQER	K	K	274	287	14	2		tr|A0A8M6Z1L0|A0A8M6Z1L0_DANRE	A0A8M6Z1L0	A0A8M6Z1L0_DANRE	cabz01076234.2	butyrophilin subfamily 2 member A2-like isoform X1						0	0	0	0	0	0	0	0	1	0	0	0	0	0	0	0	0	0	0	0	0	0	0	6692760	0	0	0	0	0	0	0
AAGPLGPVGPAGAR	AAGPLGPVGPAGAR	G	G	2832	2845	14	2		tr|A0A8M3AJ97|A0A8M3AJ97_DANRE	A0A8M3AJ97	A0A8M3AJ97_DANRE	col12a1a	collagen alpha-1(XII) chain isoform X1						0	0	1	0	0	0	0	0	0	0	0	0	0	0	0	0	0	2.38E+07	0	0	0	0	0	0	0	0	0	0	0	0	0
AAGPMQIAGR	AAGPMQIAGR	R	E	481	490	10	2		tr|A0A8N7UTH7|A0A8N7UTH7_DANRE	A0A8N7UTH7	A0A8N7UTH7_DANRE	LOC570903	FERM domain-containing protein 5 isoform X1						0	0	0	0	0	0	0	0	0	1	0	1	0	0	1	0	0	0	0	0	0	0	0	0	1.88E+07	1.88E+07	2.78E+07	1.89E+07	0	4.03E+07	0
AAGQPLPEFTPPEGETMEQVK	AAGQPLPEFTPPEGETMEQVK	K	L	109	129	21	2,3		sp|Q29RA5|TIGRA_DANRE	Q29RA5	TIGRA_DANRE	tigara	Probable fructose-2,6-bisphosphatase TIGAR A						0	0	0	0	0	0	0	0	0	2	3	2	2	2	2	0	0	0	0	0	0	0	0	0	5.82E+07	4.32E+07	6.00E+07	3.41E+07	4.23E+07	4.06E+07	0
AAGTLYTYPENWR	n[42.0106]AAGTLYTYPENWR	M	A	2	14	13	2	N-term(42.0106)	sp|Q6PE25|EF1G_DANRE	Q6PE25	EF1G_DANRE	eef1g	Elongation factor 1-gamma			Nt			0	0	0	1	1	1	1	1	1	2	2	2	2	2	2	0	0	0	3.19E+07	1.89E+07	1.38E+07	2.30E+07	3.56E+07	9958454	1.35E+08	8.11E+07	1.27E+08	7.43E+07	1.01E+08	7.29E+07	0
AAGVFDAR	AAGVFDAR	K	Q	1690	1697	8	2		tr|A0A8M1NZC1|A0A8M1NZC1_DANRE	A0A8M1NZC1	A0A8M1NZC1_DANRE	lamb1b	laminin, beta 1b precursor						0	0	0	0	0	0	1	0	1	0	0	0	0	0	0	0	0	0	0	0	0	9023086	0	1.84E+07	0	0	0	0	0	0	0
AAGVGEFEAGISK	AAGVGEFEAGISK	V	N	117	129	13	2		tr|A0A8M1N084|A0A8M1N084_DANRE	A0A8M1N084	A0A8M1N084_DANRE	eef1a2	elongation factor 1-alpha 2				eef1a1a	tr|A0A8M1PAN1|A0A8M1PAN1_DANRE	0	0	0	1	0	0	0	0	1	0	1	0	1	1	0	0	0	0	5.94E+07	0	7070432	0	0	1.04E+07	0	3.22E+07	0	4.17E+07	2.20E+07	0	0
AAGVGPPSEATECVFALDPR	AAGVGPPSEATEC[57.0215]VFALDPR	N	N	10444	10463	20	2	13C(57.0215)	tr|A0A8M9QGA6|A0A8M9QGA6_DANRE	A0A8M9QGA6	A0A8M9QGA6_DANRE	ttn.1	titin isoform X1						0	0	0	0	0	0	0	0	0	0	0	0	0	0	1	0	0	0	0	0	0	0	0	0	0	0	0	0	0	1.14E+07	0
AAGVGPPSEPSEPTFAR	AAGVGPPSEPSEPTFAR	N	E	11161	11177	17	2		tr|A0A8M9QGA6|A0A8M9QGA6_DANRE	A0A8M9QGA6	A0A8M9QGA6_DANRE	ttn.1	titin isoform X1						0	0	0	0	0	0	0	0	0	0	0	0	1	0	0	0	0	0	0	0	0	0	0	0	0	0	0	1.06E+07	0	0	0
AAGVTIEPFWPGLFAK	AAGVTIEPFWPGLFAK	K	A	34	49	16	2,3		tr|A0A8M1PDW5|A0A8M1PDW5_DANRE	A0A8M1PDW5	A0A8M1PDW5_DANRE	rplp1	60S acidic ribosomal protein P1						0	0	0	1	1	1	1	1	1	2	2	2	2	2	1	0	0	0	1.49E+08	3.77E+07	3.31E+07	6.35E+07	8.85E+07	5.09E+07	1.67E+08	5.09E+07	7.46E+07	1.12E+08	6.79E+07	3794601	0
AAGYSGSSAESEACLVK	AAGYSGSSAESEAC[57.0215]LVK	N	A	696	712	17	2	14C(57.0215)	tr|A0A8M1NUG4|A0A8M1NUG4_DANRE	A0A8M1NUG4	A0A8M1NUG4_DANRE	myom1a	myomesin 1a						0	0	0	0	0	0	0	0	0	2	2	2	1	0	1	0	0	0	0	0	0	0	0	0	1.10E+07	1.53E+07	1.63E+07	1.44E+07	0	3.00E+07	0
AAHDALVELSGALNTVAVSMMK	AAHDALVELSGALNTVAVSMMK	L	I	315	336	22	3		sp|Q7SX99|FUMH_DANRE	Q7SX99	FUMH_DANRE	fh	Fumarate hydratase, mitochondrial				LOC100535417	tr|A0A8M1RJ00|A0A8M1RJ00_DANRE	0	0	0	0	0	1	1	0	1	0	0	0	0	0	0	0	0	0	0	0	3.62019e+06	0	0	3.42521e+06	0	0	0	0	0	0	0
AAHDALVELSGALNTVAVSMMK	AAHDALVELSGALNTVAVSM[15.9949]MK	L	I	315	336	22	3	20M(15.9949)	sp|Q7SX99|FUMH_DANRE	Q7SX99	FUMH_DANRE	fh	Fumarate hydratase, mitochondrial				LOC100535417	tr|A0A8M1RJ00|A0A8M1RJ00_DANRE	0	0	0	0	0	0	0	0	1	0	0	0	0	0	0	0	0	0	0	0	0	0	0	2.01128e+06	0	0	0	0	0	0	0
AAHFFDLPDFLSWK	AAHFFDLPDFLSWK	R	A	159	172	14	3		sp|Q6NUW9|FGGY_DANRE	Q6NUW9	FGGY_DANRE	fggy	FGGY carbohydrate kinase domain-containing protein						0	0	0	0	0	0	0	0	0	1	0	0	1	0	0	0	0	0	0	0	0	0	0	0	7.86473e+06	0	0	5050108	3.97332e+06	0	0
AAHGATVLK	AAHGATVLK	V	K	58	66	9	2		sp|Q6VN46|MYG_DANRE	Q6VN46	MYG_DANRE	mb	Myoglobin						0	0	0	1	1	1	1	0	0	0	0	0	0	0	0	0	0	0	2.24E+07	1.78E+07	1.47E+07	1.19E+07	1.45E+07	0	0	0	0	0	0	0	0
AAHNAILNFNK	AAHNAILNFNK	R	D	1475	1485	11	2,3		tr|A0A8M1RMK1|A0A8M1RMK1_DANRE	A0A8M1RMK1	A0A8M1RMK1_DANRE	apobb.2	apolipoprotein B-100						0	0	0	1	1	2	2	1	1	1	0	0	0	1	1	0	0	0	3.35E+07	3.79E+07	8.09E+07	9.13E+07	7.61E+07	4.73E+07	3.86627e+06	0	0	5960813	8696860	1.63E+07	0
AAHNLIQR	AAHNLIQR	K	G	103	110	8	2		tr|A0A8M2B9C5|A0A8M2B9C5_DANRE	A0A8M2B9C5	A0A8M2B9C5_DANRE	pfkpa	ATP-dependent 6-phosphofructokinase, platelet type isoform X2						0	0	0	1	1	1	1	0	1	0	0	0	0	0	0	0	0	0	3.55E+07	1.48E+07	1.58E+07	2.27E+07	2.13E+07	2.30E+07	0	0	0	0	0	0	0
AAHTHDVDVTDCSVPQYNNR	AAHTHDVDVTDC[57.0215]SVPQYNNR	W	L	27	46	20	2,3,4	12C(57.0215)	tr|A0A8M1Q1A3|A0A8M1Q1A3_DANRE	A0A8M1Q1A3	A0A8M1Q1A3_DANRE	cox4i1l	cytochrome c oxidase subunit 4 isoform 1, mitochondrial						0	0	0	5	5	6	6	3	7	6	4	2	1	4	4	0	0	0	2.58E+08	5.82E+08	4.39E+08	4.79E+08	4.10E+08	4.93E+08	1.48E+08	3.01E+08	5.82E+07	3.46E+07	2.07E+08	1.96E+08	0
AAHTQEALEESVQMMK	AAHTQEALEESVQMMK	K	E	1806	1821	16	3		tr|A0A8M9PTJ3|A0A8M9PTJ3_DANRE	A0A8M9PTJ3	A0A8M9PTJ3_DANRE	tln1	talin-1 isoform X1						0	0	0	0	1	0	0	0	2	0	0	0	0	0	0	0	0	0	0	1.51E+07	0	0	3.69E+07	1.95E+07	0	0	0	0	0	0	0
AAHTQEALEESVQMMK	AAHTQEALEESVQMM[15.9949]K	K	E	1806	1821	16	3	15M(15.9949)	tr|A0A8M9PTJ3|A0A8M9PTJ3_DANRE	A0A8M9PTJ3	A0A8M9PTJ3_DANRE	tln1	talin-1 isoform X1						0	0	0	0	0	0	1	0	2	0	0	0	0	0	0	0	0	0	0	0	0	7030545	0	1.39E+07	0	0	0	0	0	0	0
AAHTQEALEESVQMMK	AAHTQEALEESVQM[15.9949]MK	K	E	1806	1821	16	3	14M(15.9949)	tr|A0A8M9PTJ3|A0A8M9PTJ3_DANRE	A0A8M9PTJ3	A0A8M9PTJ3_DANRE	tln1	talin-1 isoform X1						0	0	0	0	2	1	0	0	2	0	0	0	0	0	0	0	0	0	0	8582401	2569487	0	5.90757e+06	1.11E+07	0	0	0	0	0	0	0
AAHTQEALEESVQMMK	AAHTQEALEESVQM[15.9949]M[15.9949]K	K	E	1806	1821	16	3	14M(15.9949), 15M(15.9949)	tr|A0A8M9PTJ3|A0A8M9PTJ3_DANRE	A0A8M9PTJ3	A0A8M9PTJ3_DANRE	tln1	talin-1 isoform X1						0	0	0	0	1	0	0	0	1	0	0	0	0	0	0	0	0	0	0	2.17E+07	0	0	0	2.26E+07	0	0	0	0	0	0	0
AAHVLMPHESTVEHAHVETDTESPLATR	AAHVLMPHESTVEHAHVETDTESPLATR	R	N	482	509	28	4		tr|A0A8M9PH62|A0A8M9PH62_DANRE	A0A8M9PH62	A0A8M9PH62_DANRE	nt5c2b	cytosolic purine 5'-nucleotidase isoform X1						0	0	0	0	0	0	0	0	0	0	0	0	1	0	0	0	0	0	0	0	0	0	0	0	0	0	0	6.76E+07	0	0	0
AAIAIPENTR	n[42.0106]AAIAIPENTR	M	V	2	11	10	2	N-term(42.0106)	sp|Q6GMI7|ENOPH_DANRE	Q6GMI7	ENOPH_DANRE	enoph1	Enolase-phosphatase E1			Nt			0	0	0	1	1	1	0	1	1	0	0	0	0	1	0	0	0	0	9660892	9340589	1.03E+07	0	1.30E+07	1.66E+07	0	0	0	0	9.78E+07	0	0
AAIDFLMDAPLSQVR	AAIDFLMDAPLSQVR	R	S	766	780	15	2,3		tr|A0A8M1QL13|A0A8M1QL13_DANRE	A0A8M1QL13	A0A8M1QL13_DANRE	c5	complement C5						0	0	0	1	2	1	2	1	1	1	1	2	1	1	0	0	0	0	3.13E+07	2.33E+07	2.10E+07	2.87E+07	3.12E+07	1.88E+07	2.32E+07	5.15277e+06	2.25E+07	8.07019e+06	1.39E+07	547792	0
AAIDFLMDAPLSQVR	AAIDFLM[15.9949]DAPLSQVR	R	S	766	780	15	2	7M(15.9949)	tr|A0A8M1QL13|A0A8M1QL13_DANRE	A0A8M1QL13	A0A8M1QL13_DANRE	c5	complement C5						0	0	0	1	1	1	1	1	1	0	0	0	0	0	0	0	0	0	2.07E+07	2.27E+07	1.94E+07	1.05E+07	1.08E+07	1.18E+07	0	0	0	0	0	0	0
AAIDLEEMASGLNK	AAIDLEEMASGLNK	K	R	58	71	14	2		sp|Q7ZVN5|SRP54_DANRE	Q7ZVN5	SRP54_DANRE	srp54	Signal recognition particle 54 kDa protein						0	0	0	1	0	0	1	0	1	0	0	0	0	0	0	0	0	0	1.22E+07	0	0	1.91E+07	1.42E+07	1.40E+07	0	0	0	0	0	0	0
AAIDWFDGK	AAIDWFDGK	K	E	272	280	9	2		tr|A0A8M1NCI6|A0A8M1NCI6_DANRE	A0A8M1NCI6	A0A8M1NCI6_DANRE	taf15	TATA-binding protein-associated factor 2N				fus	tr|A0A8M1PFK2|A0A8M1PFK2_DANRE	0	0	0	1	0	0	0	0	0	1	0	1	1	1	0	0	0	0	2.02E+07	0	0	0	0	0	1.96E+07	0	2.89E+07	2.58E+07	1.66E+07	0	0
AAIDWLTR	AAIDWLTR	R	C	1558	1565	8	2		tr|A0A8M6YVB9|A0A8M6YVB9_DANRE	A0A8M6YVB9	A0A8M6YVB9_DANRE	ubr4	E3 ubiquitin-protein ligase UBR4 isoform X1						0	0	0	0	0	0	0	0	0	1	0	0	0	0	0	0	0	0	0	0	0	0	0	0	8.07358e+06	0	0	3.88544e+06	0	0	0
AAIEGVGNLR	AAIEGVGNLR	K	M	236	245	10	2		sp|Q9DDT5|SPT5H_DANRE	Q9DDT5	SPT5H_DANRE	supt5h	Transcription elongation factor SPT5						0	0	0	0	0	1	0	0	0	0	0	0	0	0	0	0	0	0	0	0	0	0	0	0	0	0	0	0	0	0	0
AAIEIMK	AAIEIMK	L	L	175	181	7	2		sp|F1QGW6|IF2G_DANRE	F1QGW6	IF2G_DANRE	eif2s3	Eukaryotic translation initiation factor 2 subunit 3				rubcn	tr|A0A8M2BLQ4|A0A8M2BLQ4_DANRE	0	0	1	0	0	0	0	0	0	0	0	0	0	0	0	0	0	2.64E+07	0	0	0	0	0	0	0	0	0	1.33E+08	0	0	0
AAIGGGVLHASPAPPYGISVLECVR	AAIGGGVLHASPAPPYGISVLEC[57.0215]VR	K	D	720	744	25	3	23C(57.0215)	tr|A0A8M6Z7G3|A0A8M6Z7G3_DANRE	A0A8M6Z7G3	A0A8M6Z7G3_DANRE	myom1b	myomesin-1 isoform X1						0	0	0	1	2	1	2	1	1	0	0	0	0	0	0	0	0	0	1.52E+08	1.63E+08	1.12E+08	9.12E+07	1.07E+08	1.04E+08	0	0	0	0	0	0	0
AAIINISTLGGSMTK	AAIINISTLGGSMTK	K	M	153	167	15	2		tr|A0A8M1N1V4|A0A8M1N1V4_DANRE	A0A8M1N1V4	A0A8M1N1V4_DANRE	zgc:92161	uncharacterized protein LOC447817						0	0	0	0	0	1	1	0	1	0	0	0	0	0	0	0	0	0	0	6.27011e+06	4974679	1.18E+07	3.94241e+06	1.36E+07	0	0	0	0	0	0	0
AAIINISTLGGSMTK	AAIINISTLGGSM[15.9949]TK	K	M	153	167	15	2	13M(15.9949)	tr|A0A8M1N1V4|A0A8M1N1V4_DANRE	A0A8M1N1V4	A0A8M1N1V4_DANRE	zgc:92161	uncharacterized protein LOC447817						0	0	0	1	1	1	1	0	1	0	0	0	0	0	0	0	0	0	4921312	8667843	5998631	7.81021e+06	0	0	0	0	0	0	0	0	0
AAILPFK	AAILPFK	M	Y	156	162	7	2		tr|A0A8M1P7Y5|A0A8M1P7Y5_DANRE	A0A8M1P7Y5	A0A8M1P7Y5_DANRE	vars1	valine--tRNA ligase						0	0	1	0	0	0	0	0	0	0	0	0	0	0	0	0	0	1.79E+07	0	0	0	1.67161e+06	0	0	3.54E+07	0	0	0	0	0	0
AAILQTEVDALR	AAILQTEVDALR	R	L	522	533	12	2		tr|A0A8M9Q0Z2|A0A8M9Q0Z2_DANRE	A0A8M9Q0Z2	A0A8M9Q0Z2_DANRE	erc1b	ELKS/Rab6-interacting/CAST family member 1 isoform X1				erc2	tr|A0A8M3AXX0|A0A8M3AXX0_DANRE	0	0	0	1	0	0	0	0	0	0	0	0	0	0	0	0	0	0	6699199	0	0	0	0	0	0	0	0	0	0	0	0
AAIPEGLPAVITTCLALGTR	AAIPEGLPAVITTC[57.0215]LALGTR	V	R	305	324	20	2,3	14C(57.0215)	tr|A0A8M2B2Q3|A0A8M2B2Q3_DANRE	A0A8M2B2Q3	A0A8M2B2Q3_DANRE	atp2a1l	ATPase, Ca++ transporting, cardiac muscle, fast twitch 1 like isoform X1				atp2a2b, atp2a3, si:dkey-28b4.8	tr|A0A8M2B848|A0A8M2B848_DANRE, tr|A0A8N7TE79|A0A8N7TE79_DANRE, tr|A0A8N7TFK9|A0A8N7TFK9_DANRE	0	0	0	0	0	0	0	0	1	0	0	1	2	0	0	0	0	0	0	0	0	0	0	3.73967e+06	5.59283e+06	0	9340718	4.28E+07	3.47804e+06	0	0
AAIPSSGSLIATHDYYR	n[42.0106]AAIPSSGSLIATHDYYR	M	R	2	18	17	2	N-term(42.0106)	sp|Q6PFP3|PDPFA_DANRE	Q6PFP3	PDPFA_DANRE	ppdpfa	Pancreatic progenitor cell differentiation and proliferation factor A			Nt			0	0	0	1	1	1	1	0	0	0	0	0	0	0	0	0	0	0	1.04E+07	8600713	8579054	6.98999e+06	0	0	0	0	0	0	0	0	0
AAIQAFR	AAIQAFR	K	L	515	521	7	2		tr|A0A8N7T7N7|A0A8N7T7N7_DANRE	A0A8N7T7N7	A0A8N7T7N7_DANRE	apoba	apolipoprotein B-100						0	0	0	0	0	1	0	1	1	0	0	0	0	0	0	0	0	0	0	0	0	0	2.14E+07	4.7882e+06	0	0	0	0	0	0	0
AAIRDDNPVVFLENELMYGVPFEMSEEVQSK	AAIRDDNPVVFLENELMYGVPFEMSEEVQSK	K	D	189	219	31	3		tr|A0A8M1PEP2|A0A8M1PEP2_DANRE	A0A8M1PEP2	A0A8M1PEP2_DANRE	pdhb	pyruvate dehydrogenase E1 component subunit beta, mitochondrial						0	0	0	0	0	0	0	0	0	1	0	0	0	0	0	0	0	0	0	0	0	0	0	0	4.28018e+06	0	0	0	0	0	0
AAIRDDNPVVFLENELMYGVPFEMSEEVQSK	AAIRDDNPVVFLENELMYGVPFEM[15.9949]SEEVQSK	K	D	189	219	31	3	24M(15.9949)	tr|A0A8M1PEP2|A0A8M1PEP2_DANRE	A0A8M1PEP2	A0A8M1PEP2_DANRE	pdhb	pyruvate dehydrogenase E1 component subunit beta, mitochondrial						0	0	0	0	0	1	0	0	0	0	0	0	0	0	0	0	0	0	0	0	4085707	0	0	0	0	0	0	0	0	0	0
AAIRDDNPVVFLENELMYGVPFEMSEEVQSK	AAIRDDNPVVFLENELM[15.9949]YGVPFEM[15.9949]SEEVQSK	K	D	189	219	31	3,4	17M(15.9949), 24M(15.9949)	tr|A0A8M1PEP2|A0A8M1PEP2_DANRE	A0A8M1PEP2	A0A8M1PEP2_DANRE	pdhb	pyruvate dehydrogenase E1 component subunit beta, mitochondrial						0	0	0	0	0	2	0	0	0	0	0	0	0	0	0	0	0	0	0	0	3.79E+07	0	0	0	0	0	0	0	0	0	0
AAISTTVVSTQR	n[42.0106]AAISTTVVSTQR	M	T	2	13	12	2	N-term(42.0106)	tr|A0A8M1P986|A0A8M1P986_DANRE	A0A8M1P986	A0A8M1P986_DANRE	ponzr1	plac8 onzin related protein 1			Nt			1	0	0	1	1	1	1	2	1	0	0	0	0	0	0	2.83E+07	0	0	1.94E+08	1.40E+08	1.44E+08	1.47E+08	2.10E+08	2.07E+08	0	0	0	0	0	0	2.83E+07
AAITALNSESSFAR	AAITALNSESSFAR	S	A	172	185	14	2		sp|Q7ZVY5|CISY_DANRE	Q7ZVY5	CISY_DANRE	cs	Citrate synthase, mitochondrial						0	0	0	1	0	1	1	0	0	0	0	0	0	0	0	0	0	0	1.55E+07	0	1.07E+07	1.39E+07	0	0	0	0	0	1.43E+07	0	0	0
AAITATNPSQLLPLELVDK	n[42.0106]AAITATNPSQLLPLELVDK	M	C	2	20	19	2,3	N-term(42.0106)	tr|A0A8M1NFG2|A0A8M1NFG2_DANRE	A0A8M1NFG2	A0A8M1NFG2_DANRE	lsm5	U6 snRNA-associated Sm-like protein LSm5			Nt			0	0	0	2	2	2	2	2	2	2	2	2	3	2	0	0	0	0	4.25E+07	3.51E+07	2.51E+07	2.49E+07	3.38E+07	1.95E+07	8.70E+07	3.49E+07	3.81E+07	3.42E+07	3.81E+07	0	0
AAKIITHPNFNGNTLDNDIMLIKLSSPATLNSR	AAKIITHPNFNGNTLDNDIM[15.9949]LIK[42.0106]LSSPATLNSR	N	V	75	107	33	5	20M(15.9949), 23K(42.0106)	contam_sp|P00761|TRYP_PIG	contam_sp|P00761|TRYP_PIG Trypsin OS=Sus scrofa PE=1 SV=1	contam_sp|P00761|TRYP_PIG Trypsin OS=Sus scrofa PE=1 SV=1		Trypsin						0	0	0	0	0	0	0	0	0	0	0	0	0	1	0	0	0	0	0	0	0	0	0	0	0	0	0	0	0	0	0
AAKIITHPNFNGNTLDNDIMLIKLSSPATLNSR	AAK[42.0106]IITHPNFNGNTLDNDIM[15.9949]LIKLSSPATLNSR	N	V	75	107	33	5	20M(15.9949), 3K(42.0106)	contam_sp|P00761|TRYP_PIG	contam_sp|P00761|TRYP_PIG Trypsin OS=Sus scrofa PE=1 SV=1	contam_sp|P00761|TRYP_PIG Trypsin OS=Sus scrofa PE=1 SV=1		Trypsin						0	0	0	0	0	0	0	0	0	1	0	1	1	0	0	0	0	0	0	0	0	0	0	0	0	0	0	9605760	0	0	0
AALADVLR	AALADVLR	K	R	58	65	8	2		tr|A0A8M6Z9Q6|A0A8M6Z9Q6_DANRE	A0A8M6Z9Q6	A0A8M6Z9Q6_DANRE	eml4	LOW QUALITY PROTEIN: echinoderm microtubule-associated protein-like 4						0	0	0	1	1	1	1	0	1	0	0	0	0	0	0	0	0	0	1.01E+07	1.17E+07	1.24E+07	9878794	9578525	1.06E+07	0	0	0	0	0	0	0
AALADYR	AALADYR	K	L	142	148	7	2		tr|A0A8M1N5P4|A0A8M1N5P4_DANRE	A0A8M1N5P4	A0A8M1N5P4_DANRE	iscub	nitrogen fixation cluster-like						0	0	0	0	0	0	1	0	0	0	0	0	0	0	0	0	0	0	0	0	0	0	0	0	0	0	0	0	0	0	0
AALAEADYQR	AALAEADYQR	K	R	1071	1080	10	2		tr|A0A8M1RPD2|A0A8M1RPD2_DANRE	A0A8M1RPD2	A0A8M1RPD2_DANRE	myom2b	myomesin-2						0	0	0	0	1	0	1	0	1	0	2	1	2	4	2	0	0	0	0	3.31E+07	0	7.78E+07	0	2.04E+08	8.90E+08	8.55E+08	1.44E+09	6.99E+08	1.05E+09	1.45E+09	0
AALAEASR	AALAEASR	R	R	144	151	8	2		tr|A0A8M2BFH5|A0A8M2BFH5_DANRE	A0A8M2BFH5	A0A8M2BFH5_DANRE	tpp2	tripeptidyl-peptidase 2 isoform X1						0	0	0	0	0	0	0	0	1	0	0	0	0	0	0	0	0	0	0	0	0	0	1.17E+07	1.25E+07	0	0	0	0	0	0	0
AALAEVYNDLTPEEVR	AALAEVYNDLTPEEVR	R	R	668	683	16	2		tr|A0A8M1MZQ7|A0A8M1MZQ7_DANRE	A0A8M1MZQ7	A0A8M1MZQ7_DANRE	xrn2	5'-3' exoribonuclease 2						0	0	0	0	0	0	0	0	1	0	0	0	0	0	0	0	0	0	0	0	0	0	0	3.63407e+06	0	0	0	0	0	0	0
AALAGDSTQVNHQVADLEADVTATLEGVR	AALAGDSTQVNHQVADLEADVTATLEGVR	K	M	595	623	29	3		tr|A0A8M9QAE9|A0A8M9QAE9_DANRE	A0A8M9QAE9	A0A8M9QAE9_DANRE	syne2b	nesprin-2 isoform X1						0	0	0	0	0	1	0	0	0	0	0	0	0	0	0	0	0	0	0	0	2.77302e+06	0	0	0	0	0	0	0	0	0	0
AALAGGTTMIVDHVIPEPGCSLLEAFDR	AALAGGTTMIVDHVIPEPGC[57.0215]SLLEAFDR	K	W	95	122	28	3	20C(57.0215)	sp|Q52PJ5|DPYL3_DANRE	Q52PJ5	DPYL3_DANRE	dpysl3	Dihydropyrimidinase-related protein 3						0	0	0	0	0	0	0	0	0	1	0	0	1	0	0	0	0	0	0	0	0	0	0	0	3.41E+08	0	0	2.48E+07	0	0	0
AALAGGTTMIVDHVIPEPGCSLLEAFDR	AALAGGTTM[15.9949]IVDHVIPEPGC[57.0215]SLLEAFDR	K	W	95	122	28	3	20C(57.0215), 9M(15.9949)	sp|Q52PJ5|DPYL3_DANRE	Q52PJ5	DPYL3_DANRE	dpysl3	Dihydropyrimidinase-related protein 3						0	0	0	1	0	0	1	0	0	0	0	0	0	0	0	0	0	0	623872	1.03E+07	0	4.19581e+06	1.10E+07	0	0	0	0	0	0	0	0
AALDANGLDVK	AALDANGLDVK	I	S	1560	1570	11	2		tr|A0A8M2B7H0|A0A8M2B7H0_DANRE	A0A8M2B7H0	A0A8M2B7H0_DANRE	apobb.1	apolipoprotein Bb, tandem duplicate 1 isoform X1						0	0	1	0	0	0	0	0	0	0	0	0	0	0	0	0	0	2.71E+07	0	0	0	0	0	0	0	0	0	0	0	0	0
AALDCSTSQLEEFYSDPHAVAGALK	AALDC[57.0215]STSQLEEFYSDPHAVAGALK	K	S	305	329	25	3	5C(57.0215)	tr|A0A8M3AXW1|A0A8M3AXW1_DANRE	A0A8M3AXW1	A0A8M3AXW1_DANRE	arhgap17b	rho GTPase-activating protein 17 isoform X1						0	0	0	0	0	1	0	0	0	0	0	0	0	0	0	0	0	0	0	0	4.84858e+06	0	0	0	0	0	0	5304728	0	0	0
AALDFIVEENLK	AALDFIVEENLK	K	V	96	107	12	2		tr|A0A8M1REX4|A0A8M1REX4_DANRE	A0A8M1REX4	A0A8M1REX4_DANRE	im:6904045	protein NATD1 isoform X1						0	0	0	1	0	1	0	0	1	0	0	0	0	0	0	0	0	0	5430038	0	4390247	0	0	2.56283e+06	0	0	0	0	0	0	0
AALDFSSGAQER	AALDFSSGAQER	K	K	4625	4636	12	2		tr|A0A8M9P9G0|A0A8M9P9G0_DANRE	A0A8M9P9G0	A0A8M9P9G0_DANRE	ryr2b	LOW QUALITY PROTEIN: ryanodine receptor 2 isoform X1						0	0	0	1	1	1	1	1	1	0	0	0	0	0	0	0	0	0	1.88E+07	2.53E+07	1.65E+07	2.25E+07	1.48E+07	1.63E+07	0	0	0	0	0	0	0
AALEACHK	AALEAC[57.0215]HK	R	G	279	286	8	2	6C(57.0215)	tr|A0A8M1P9C8|A0A8M1P9C8_DANRE	A0A8M1P9C8	A0A8M1P9C8_DANRE	adh5	alcohol dehydrogenase class-3						0	0	1	0	0	0	0	0	0	0	0	0	0	0	0	0	0	3.60E+07	0	0	0	0	0	0	0	0	0	0	0	0	0
AALEAIDELDLFGAHGGPK	AALEAIDELDLFGAHGGPK	K	S	207	225	19	3		tr|A0A8M9QI67|A0A8M9QI67_DANRE	A0A8M9QI67	A0A8M9QI67_DANRE	phka2	phosphorylase b kinase regulatory subunit alpha, liver isoform isoform X1						0	0	0	1	1	1	1	0	1	0	1	0	0	0	0	0	0	0	2.34E+07	1.56E+07	1.89E+07	1.04E+07	5848810	4564345	0	1.70E+07	0	0	0	0	0
AALEALDDLNLFGAK	AALEALDDLNLFGAK	K	G	207	221	15	2		tr|A0A8M2BE02|A0A8M2BE02_DANRE	A0A8M2BE02	A0A8M2BE02_DANRE	phka1a	phosphorylase b kinase regulatory subunit alpha, skeletal muscle isoform isoform X1						0	0	0	1	1	2	1	0	1	0	0	0	1	0	0	0	0	0	4.03923e+06	7.66635e+06	2492830	4.61821e+06	0	6153399	6.02955e+06	8825002	4.03725e+06	1.08E+07	0	0	0
AALEALDGLNLFGAK	AALEALDGLNLFGAK	K	G	207	221	15	2		tr|A0A8M3AME4|A0A8M3AME4_DANRE	A0A8M3AME4	A0A8M3AME4_DANRE	phka1b	phosphorylase b kinase regulatory subunit alpha, skeletal muscle isoform-like isoform X1						0	0	0	0	0	0	0	0	0	1	1	1	1	1	1	0	0	0	0	0	0	0	0	0	1.49E+07	2.13E+07	1.80E+07	9764861	1.67E+07	9592878	0
AALEAQGSCLNNK	AALEAQGSC[57.0215]LNNK	R	Y	72	84	13	2	9C(57.0215)	tr|A0A8M1NG89|A0A8M1NG89_DANRE	A0A8M1NG89	A0A8M1NG89_DANRE	shmt2	serine hydroxymethyltransferase, mitochondrial						0	0	0	0	0	0	0	0	0	1	1	1	1	1	1	0	0	0	0	0	0	0	0	0	7561755	1.14E+07	1.02E+07	1.39E+07	1.20E+07	1.48E+07	0
AALEDSFHLQQFFR	AALEDSFHLQQFFR	R	D	567	580	14	2,3		tr|A0A8M9PQF2|A0A8M9PQF2_DANRE	A0A8M9PQF2	A0A8M9PQF2_DANRE	spna2	spectrin alpha chain, non-erythrocytic 1 isoform X2						0	0	0	2	2	2	1	2	2	0	0	0	0	0	0	0	0	0	3.33E+08	1.61E+08	1.92E+08	2.14E+08	2.75E+08	1.75E+08	0	0	0	3.09E+07	0	0	0
AALEEEAASHTQK	AALEEEAASHTQK	K	R	142	154	13	2,3		sp|Q7SYJ9|SPAG7_DANRE	Q7SYJ9	SPAG7_DANRE	spag7	Sperm-associated antigen 7 homolog						0	0	0	0	0	3	0	1	0	1	0	1	1	0	0	0	0	0	0	5061158	2.31E+07	0	2.86E+07	0	1.64E+08	0	8510319	2.11281e+06	0	0	0
AALETFTPAFNQDHGSSNENK	AALETFTPAFNQDHGSSNENK	K	I	191	211	21	3		sp|Q0P4A6|TSSC4_DANRE	Q0P4A6	TSSC4_DANRE	tssc4	Protein TSSC4						0	0	0	1	1	1	1	1	1	0	1	2	0	0	1	0	0	0	1.48E+07	1.53E+07	1.64E+07	3.48E+07	2.55E+07	7966114	6.62343e+06	9678687	7993893	9987666	0	2.05E+07	0
AALHLQEQISEHSGPHFIR	AALHLQEQISEHSGPHFIR	K	W	858	876	19	5		tr|A0A8M3BDJ8|A0A8M3BDJ8_DANRE	A0A8M3BDJ8	A0A8M3BDJ8_DANRE	ly75	lymphocyte antigen 75						0	0	0	1	0	0	1	0	0	0	0	0	0	0	0	0	0	0	1.06E+07	0	0	8797154	0	0	0	0	0	0	0	0	0
AALHSAQGLAPR	AALHSAQGLAPR	R	I	31363	31374	12	2,3		tr|A0A8M9QKG2|A0A8M9QKG2_DANRE	A0A8M9QKG2	A0A8M9QKG2_DANRE	ttn.2	titin						0	0	0	1	0	1	1	0	1	1	1	1	2	1	1	0	0	0	1.01E+07	0	1.62E+07	1.95E+07	0	2.85E+07	1.09E+07	1.17E+07	1.57E+07	5.96E+07	1.15E+07	3.34E+07	0
AALIQQR	AALIQQR	R	E	760	766	7	2		tr|A0A8M1RHU8|A0A8M1RHU8_DANRE	A0A8M1RHU8	A0A8M1RHU8_DANRE	si:cabz01113374.3	pyruvate dehydrogenase phosphatase regulatory subunit, mitochondrial				itsn2b	tr|A0A8M2B5Q5|A0A8M2B5Q5_DANRE	0	0	0	0	1	0	0	0	0	0	0	0	0	0	0	0	0	0	0	1.68E+07	1.65E+07	0	1.76E+07	0	0	0	0	0	0	0	0
AALKPQIK	AALKPQIK	R	A	25	32	8	2		tr|A0A8M1P1M4|A0A8M1P1M4_DANRE	A0A8M1P1M4	A0A8M1P1M4_DANRE	atp5f1e	ATP synthase subunit epsilon, mitochondrial						0	0	1	1	1	1	0	1	1	1	0	1	1	1	0	0	0	5.83E+07	1.86E+08	2.89E+08	2.63E+08	0	2.69E+08	3.34E+08	4.11E+07	0	1.12E+08	5.72E+07	1.19E+08	0	0
AALLKPLANTHANIHK	AALLKPLANTHANIHK	H	V	79	94	16	3,4		sp|Q6VN46|MYG_DANRE	Q6VN46	MYG_DANRE	mb	Myoglobin						0	0	0	2	2	2	2	1	1	0	0	0	0	0	0	0	0	0	1.07E+08	8.92E+07	1.08E+08	8.19E+07	5.43E+07	4.97E+07	0	0	0	0	0	0	0
AALLNQHYQVTFK	AALLNQHYQVTFK	K	G	216	228	13	3		tr|A0A8M1P6D8|A0A8M1P6D8_DANRE	A0A8M1P6D8	A0A8M1P6D8_DANRE	eprs1	bifunctional glutamate/proline--tRNA ligase				eprs	tr|A0A8M3ARK1|A0A8M3ARK1_DANRE	0	0	0	1	0	1	1	0	1	1	0	1	0	0	0	0	0	0	2.24E+07	1.62E+07	1.98E+07	2.63E+07	0	1.65E+07	1.53E+07	0	1.51E+07	0	0	0	0
AALLQQALER	n[42.0106]AALLQQALER	M	T	2	11	10	2	N-term(42.0106)	tr|A0A8M3AQ68|A0A8M3AQ68_DANRE	A0A8M3AQ68	A0A8M3AQ68_DANRE	tpra	nucleoprotein TPR isoform X1			Nt			0	0	0	1	1	1	1	1	0	1	1	1	0	1	1	0	0	0	4.98796e+06	3.97309e+06	5955830	9002360	7.55348e+06	4587667	2952218	2.8327e+06	3.74089e+06	0	2.60868e+06	1.7177e+06	0
AALNALR	AALNALR	R	E	485	491	7	2		tr|A0A8M9PVZ9|A0A8M9PVZ9_DANRE	A0A8M9PVZ9	A0A8M9PVZ9_DANRE	hgs	hepatocyte growth factor-regulated tyrosine kinase substrate isoform X1						0	0	0	1	0	0	0	0	0	0	0	0	0	0	0	0	0	0	9926448	0	0	0	0	0	0	0	0	0	0	0	0
AALNLFINTLR	AALNLFINTLR	K	H	240	250	11	2		sp|F1QLP1|DHI2_DANRE	F1QLP1	DHI2_DANRE	hsd11b2	11-beta-hydroxysteroid dehydrogenase type 2						0	0	0	1	1	1	1	0	1	0	0	0	0	0	0	0	0	0	7.94882e+06	7567532	4082730	7557818	0	3.07159e+06	0	0	0	0	0	0	0
AALNVITALLEQFGQGGACR	AALNVITALLEQFGQGGAC[57.0215]R	R	E	126	145	20	3	19C(57.0215)	sp|Q5TYS5|SCRN2_DANRE	Q5TYS5	SCRN2_DANRE	scrn2	Secernin-2						0	0	0	0	0	1	0	0	0	0	0	0	0	0	0	0	0	0	1.20969e+06	0	7335558	0	3.12902e+06	0	0	0	0	0	0	0	0
AALPEALGISR	AALPEALGISR	R	S	332	342	11	2		tr|A0A8M1RMK1|A0A8M1RMK1_DANRE	A0A8M1RMK1	A0A8M1RMK1_DANRE	apobb.2	apolipoprotein B-100						0	0	0	1	1	1	1	1	1	0	0	0	1	0	1	0	0	0	9.34E+07	1.22E+08	1.72E+08	1.77E+08	1.29E+08	1.22E+08	0	0	0	4.19E+07	5.46E+07	7.15E+07	0
AALPGAQISFSDGR	AALPGAQISFSDGR	A	A	49	62	14	2		tr|A0A8M9QGA6|A0A8M9QGA6_DANRE	A0A8M9QGA6	A0A8M9QGA6_DANRE	ttn.1	titin isoform X1				ttn.2	tr|A0A8M9QKG2|A0A8M9QKG2_DANRE	0	0	0	1	0	0	0	0	1	0	0	1	1	1	0	0	0	0	1.20E+07	0	0	0	0	6.75303e+06	0	0	4.70E+07	6.13E+07	3.82E+07	0	0
AALPSHVVTMLDNFPTNLHPMSQFSAAITALNSESSFAR	AALPSHVVTMLDNFPTNLHPMSQFSAAITALNSESSFAR	R	A	147	185	39	4		sp|Q7ZVY5|CISY_DANRE	Q7ZVY5	CISY_DANRE	cs	Citrate synthase, mitochondrial						0	0	0	0	0	1	0	0	0	1	0	0	1	0	0	0	0	0	0	0	1.49E+07	0	0	0	4.78E+07	0	0	1.35E+07	0	0	0
AALPSHVVTMLDNFPTNLHPMSQFSAAITALNSESSFAR	AALPSHVVTMLDNFPTNLHPM[15.9949]SQFSAAITALNSESSFAR	R	A	147	185	39	4,5	21M(15.9949)	sp|Q7ZVY5|CISY_DANRE	Q7ZVY5	CISY_DANRE	cs	Citrate synthase, mitochondrial						0	0	0	0	0	2	0	0	0	0	0	0	0	0	0	0	0	0	0	0	9.25E+07	0	4997802	0	0	0	0	0	0	0	0
AALPSHVVTMLDNFPTNLHPMSQFSAAITALNSESSFAR	AALPSHVVTM[15.9949]LDNFPTNLHPMSQFSAAITALNSESSFAR	R	A	147	185	39	4	10M(15.9949)	sp|Q7ZVY5|CISY_DANRE	Q7ZVY5	CISY_DANRE	cs	Citrate synthase, mitochondrial						0	0	0	0	0	0	0	0	1	0	0	0	0	0	0	0	0	0	0	0	0	0	4.54895e+06	1.11E+07	0	0	0	0	0	0	0
AALPSHVVTMLDNFPTNLHPMSQFSAAITALNSESSFAR	AALPSHVVTM[15.9949]LDNFPTNLHPM[15.9949]SQFSAAITALNSESSFAR	R	A	147	185	39	4,5	10M(15.9949), 21M(15.9949)	sp|Q7ZVY5|CISY_DANRE	Q7ZVY5	CISY_DANRE	cs	Citrate synthase, mitochondrial						0	0	0	0	0	3	1	2	0	0	0	0	0	0	0	0	0	0	0	4.39964e+06	6.44E+07	3034757	2.28E+07	0	0	0	0	0	0	0	0
AALPSHVVTMLDNFPTNLHPMSQFSAAITALNSESSFAR	n[42.0106]AALPSHVVTM[15.9949]LDNFPTNLHPM[15.9949]SQFSAAITALNSESSFAR	R	A	147	185	39	5	10M(15.9949), 21M(15.9949), N-term(42.0106)	sp|Q7ZVY5|CISY_DANRE	Q7ZVY5	CISY_DANRE	cs	Citrate synthase, mitochondrial						0	0	0	0	0	1	0	0	0	0	0	0	0	0	0	0	0	0	0	0	7.61287e+06	0	0	0	0	0	0	0	0	0	0
AALPSQK	AALPSQK	T	S	1303	1309	7	2		tr|A0A8M1N6R0|A0A8M1N6R0_DANRE	A0A8M1N6R0	A0A8M1N6R0_DANRE	vtg5	vitellogenin 5 precursor				vtg4	tr|A0A8M1NAN4|A0A8M1NAN4_DANRE	0	0	0	1	0	0	0	0	0	0	0	0	0	0	0	0	0	0	1.95E+07	0	0	0	3.04E+07	0	0	0	0	0	0	0	0
AALQALK	AALQALK	R	R	62	68	7	2		sp|Q7ZVC4|CHM4B_DANRE	Q7ZVC4	CHM4B_DANRE	chmp4b	Charged multivesicular body protein 4b				chmp4c, heatr5b	sp|Q6IQ73|CHM4C_DANRE, tr|A0A8M3AYT6|A0A8M3AYT6_DANRE	0	0	0	0	0	1	0	1	0	0	0	0	0	0	0	0	0	0	0	0	1.65E+07	1.60E+07	2.20E+07	0	0	0	0	0	0	0	0
AALQELLGK	AALQELLGK	R	G	85	93	9	2		sp|Q6PBI5|RS25_DANRE	Q6PBI5	RS25_DANRE	rps25	40S ribosomal protein S25						0	0	1	1	1	1	1	1	1	0	0	0	0	0	1	0	0	2.92E+07	1.31E+08	1.09E+08	1.35E+08	1.52E+08	1.26E+08	1.55E+08	0	0	0	0	0	1.12E+08	0
AALQPMDNSTISLQMGTNK	AALQPMDNSTISLQMGTNK	K	V	233	251	19	2		tr|A0A8M1PA43|A0A8M1PA43_DANRE	A0A8M1PA43	A0A8M1PA43_DANRE	cnn3a	calponin-3						0	0	0	0	0	0	1	0	0	0	0	0	0	0	0	0	0	0	0	0	0	3.85E+07	0	0	0	0	0	0	0	0	0
AALQQSLQTQSALISEK	AALQQSLQTQSALISEK	K	D	1300	1316	17	2,3		tr|A0A8M3ASY1|A0A8M3ASY1_DANRE	A0A8M3ASY1	A0A8M3ASY1_DANRE	clip1a	CAP-Gly domain-containing linker protein 1 isoform X1						0	0	0	1	1	2	2	0	2	0	0	0	0	0	0	0	0	0	1.17E+07	2.45E+07	2.02E+07	1.88E+07	0	2.46E+07	0	0	0	0	0	0	0
AALQQTLQTQSGLVSEK	AALQQTLQTQSGLVSEK	K	D	1174	1190	17	3		tr|A0A8M3ASY1|A0A8M3ASY1_DANRE	A0A8M3ASY1	A0A8M3ASY1_DANRE	clip1a	CAP-Gly domain-containing linker protein 1 isoform X1						0	0	0	0	0	0	0	0	0	0	1	0	0	0	0	0	0	0	0	0	0	0	0	0	0	6440836	0	0	0	0	0
AALSELHAFK	AALSELHAFK	L	L	83	92	10	2,3		sp|Q90487|HBA_DANRE	Q90487	HBA_DANRE	hbaa1	Hemoglobin subunit alpha						0	0	0	3	1	4	4	2	2	0	1	0	1	2	1	0	0	0	2.32E+08	1.86E+08	4.32E+08	8.25E+08	9.62E+08	4.27E+08	0	4.83E+07	0	3.49E+07	2.26E+07	2.59E+07	0
AALSELHAFKLR	AALSELHAFKLR	L	V	83	94	12	2		sp|Q90487|HBA_DANRE	Q90487	HBA_DANRE	hbaa1	Hemoglobin subunit alpha						0	0	0	1	1	1	0	1	0	0	0	0	0	0	0	0	0	0	7262840	3963028	4.94544e+06	0	1.25E+07	0	0	0	0	0	0	0	0
AALSELHAFKLRVDPANFK	AALSELHAFKLRVDPANFK	L	I	83	101	19	3		sp|Q90487|HBA_DANRE	Q90487	HBA_DANRE	hbaa1	Hemoglobin subunit alpha						0	0	0	0	0	1	0	0	0	0	0	0	0	0	0	0	0	0	0	0	1.49105e+06	0	0	0	0	0	0	0	0	0	0
AALSILQELK	AALSILQELK	R	K	264	273	10	2		sp|Q7ZW47|STAU2_DANRE	Q7ZW47	STAU2_DANRE	stau2	Double-stranded RNA-binding protein Staufen homolog 2						0	0	0	1	1	1	1	0	0	0	0	0	0	0	0	0	0	0	1.36E+07	1.26E+07	1.29E+07	1.23E+07	0	0	0	0	0	0	0	0	0
AALSVMHSEK	AALSVMHSEK	Y	L	87	96	10	2,3		sp|Q90485|HBB2_DANRE	Q90485	HBB2_DANRE	ba2l	Hemoglobin subunit beta-2				ba1l	sp|Q90486|HBB1_DANRE	0	0	0	3	2	5	3	5	1	1	1	1	2	1	1	0	0	0	1.97E+08	1.70E+08	5.28E+08	2.00E+09	1.87E+09	5.03E+08	3.83E+07	1.22E+07	3.46E+07	1.13E+08	4.69E+07	5.16E+07	0
AALSVMHSEK	AALSVM[15.9949]HSEK	Y	L	87	96	10	2,3	6M(15.9949)	sp|Q90485|HBB2_DANRE	Q90485	HBB2_DANRE	ba2l	Hemoglobin subunit beta-2				ba1l	sp|Q90486|HBB1_DANRE	0	0	0	1	1	3	2	3	2	0	0	0	0	0	0	0	0	0	9.23E+07	1.83E+08	4.09E+08	4.87E+08	6.42E+08	5.77E+08	0	0	0	0	0	0	0
AALSVMHSEKLHVDPDNFK	AALSVMHSEKLHVDPDNFK	Y	L	87	105	19	4		sp|Q90485|HBB2_DANRE	Q90485	HBB2_DANRE	ba2l	Hemoglobin subunit beta-2						0	0	0	0	0	0	1	0	0	0	0	0	0	0	0	0	0	0	0	0	0	3.16E+07	0	0	0	0	0	0	0	0	0
AALSYSPLAHK	AALSYSPLAHK	K	L	797	807	11	3		tr|A0A8M3AWF2|A0A8M3AWF2_DANRE	A0A8M3AWF2	A0A8M3AWF2_DANRE	erap1a	endoplasmic reticulum aminopeptidase 1 isoform X1						0	0	0	0	0	1	1	0	0	0	0	0	0	0	0	0	0	0	0	0	1.46E+07	1.47E+07	1.32E+07	0	0	0	0	0	0	0	0
AALTGDTSSAFSDPLISK	AALTGDTSSAFSDPLISK	K	F	62	79	18	2		sp|Q498Z6|RT07_DANRE	Q498Z6	RT07_DANRE	mrps7	28S ribosomal protein S7, mitochondrial						0	0	0	1	1	1	1	0	1	0	1	0	0	0	0	0	0	0	1.04E+07	9540869	1.14E+07	1.04E+07	7519746	6.87386e+06	0	1.46E+07	6350278	0	0	0	0
AALTLTHTR	AALTLTHTR	R	E	59	67	9	2		sp|Q6GML7|TATD1_DANRE	Q6GML7	TATD1_DANRE	tatdn1	Deoxyribonuclease TATDN1						0	0	0	0	0	1	0	0	0	0	0	0	0	0	0	0	0	0	0	0	8.29368e+06	0	0	0	0	0	0	0	0	0	0
AAMAPYADSLDSETLK	AAMAPYADSLDSETLK	R	A	138	153	16	2,3		tr|A0A8M1Q1M5|A0A8M1Q1M5_DANRE	A0A8M1Q1M5	A0A8M1Q1M5_DANRE	apoa4b.3	apolipoprotein A-I-like						0	0	0	0	1	1	1	1	2	2	3	2	2	2	2	0	0	0	1.59E+08	3.85E+08	3.16E+08	5.41E+08	3.83E+08	9.53E+07	3.62E+08	5.52E+08	2.72E+08	1.09E+08	2.80E+08	1.67E+08	0
AAMAPYADSLDSETLK	AAM[15.9949]APYADSLDSETLK	R	A	138	153	16	2	3M(15.9949)	tr|A0A8M1Q1M5|A0A8M1Q1M5_DANRE	A0A8M1Q1M5	A0A8M1Q1M5_DANRE	apoa4b.3	apolipoprotein A-I-like						0	0	0	2	4	3	2	4	1	4	4	4	1	1	1	0	0	0	2.33E+08	6.73E+08	3.85E+08	2.05E+08	1.80E+08	1.07E+08	3.88E+07	7.76E+07	2.91E+07	2.05E+07	3.59E+07	3.67E+07	0
AAMAVLEYK	AAMAVLEYK	R	G	119	127	9	2		tr|A0A8M1N2D0|A0A8M1N2D0_DANRE	A0A8M1N2D0	A0A8M1N2D0_DANRE	mrpl17	39S ribosomal protein L17, mitochondrial						0	0	0	1	1	1	1	0	0	0	0	0	0	0	0	0	0	0	7.83886e+06	7.78807e+06	1.16E+07	1.47E+07	0	0	0	0	0	0	0	0	0
AAMFPETLDEGMQIPSTQFDSAHPTNVQR	AAMFPETLDEGMQIPSTQFDSAHPTNVQR	R	L	95	123	29	3		sp|F1QGH7|CTNB1_DANRE	F1QGH7	CTNB1_DANRE	ctnnb1	Catenin beta-1						0	0	0	1	0	0	2	0	1	0	0	0	0	0	0	0	0	0	5222925	0	0	1.60E+07	0	3.62729e+06	0	0	0	0	0	0	0
AAMGGGPPDVGK	AAMGGGPPDVGK	K	M	7	18	12	2		tr|A0A8M9P7R5|A0A8M9P7R5_DANRE	A0A8M9P7R5	A0A8M9P7R5_DANRE	cplx2l	complexin 2, like						0	0	0	0	0	0	0	0	0	1	0	1	1	0	1	0	0	0	0	0	0	0	0	0	4.01679e+06	0	1.12E+07	1.54E+07	0	1.53E+07	0
AAMGGGPPDVGK	AAM[15.9949]GGGPPDVGK	K	M	7	18	12	2	3M(15.9949)	tr|A0A8M9P7R5|A0A8M9P7R5_DANRE	A0A8M9P7R5	A0A8M9P7R5_DANRE	cplx2l	complexin 2, like						0	0	0	0	0	0	0	0	0	0	0	0	1	0	1	0	0	0	0	0	0	0	0	0	0	0	0	7.07841e+06	0	2.59312e+06	0
AAMSAAEQFIK	AAMSAAEQFIK	K	E	301	311	11	2		tr|A0A8M1PEJ5|A0A8M1PEJ5_DANRE	A0A8M1PEJ5	A0A8M1PEJ5_DANRE	scinlb	scinderin like b						0	0	0	0	0	0	0	0	0	1	0	0	0	0	0	0	0	0	0	0	0	0	0	0	2.20E+07	0	0	0	0	0	0
AAMVLFLDR	AAMVLFLDR	K	V	2455	2463	9	2		tr|A0A8M9P9G0|A0A8M9P9G0_DANRE	A0A8M9P9G0	A0A8M9P9G0_DANRE	ryr2b	LOW QUALITY PROTEIN: ryanodine receptor 2 isoform X1				ryr2a	tr|A0A8M9PWM5|A0A8M9PWM5_DANRE	0	0	0	1	1	0	0	0	0	0	0	0	0	0	0	0	0	0	1.03E+07	7839162	0	0	0	0	0	0	0	0	0	0	0
AAMVLFLDR	AAM[15.9949]VLFLDR	K	V	2455	2463	9	2	3M(15.9949)	tr|A0A8M9P9G0|A0A8M9P9G0_DANRE	A0A8M9P9G0	A0A8M9P9G0_DANRE	ryr2b	LOW QUALITY PROTEIN: ryanodine receptor 2 isoform X1				ryr2a	tr|A0A8M9PWM5|A0A8M9PWM5_DANRE	0	0	0	0	0	0	0	0	0	1	0	1	0	1	0	0	0	0	0	0	0	0	0	0	5.50E+07	0	7.07E+07	0	5.08E+07	0	0
AANEELTVSCR	AANEELTVSC[57.0215]R	K	Y	166	176	11	2	10C(57.0215)	tr|A0A8M1NDT3|A0A8M1NDT3_DANRE	A0A8M1NDT3	A0A8M1NDT3_DANRE	mybphb	myosin binding protein Hb						0	0	0	1	1	1	1	1	1	2	0	3	3	3	2	0	0	0	2.01E+07	6.96E+07	2.95E+07	2.94E+07	5.57E+07	3.27E+07	4.81E+08	2.75E+08	8.07E+08	3.40E+08	6.83E+08	6.94E+08	0
AANGAECEQPQKR	n[42.0106]AANGAEC[57.0215]EQPQKR	M	L	2	14	13	2	7C(57.0215), N-term(42.0106)	sp|Q6NYY9|VMP1_DANRE	Q6NYY9	VMP1_DANRE	vmp1	Vacuole membrane protein 1			Nt			0	0	0	0	0	0	0	0	0	1	0	1	1	1	1	0	0	0	0	0	0	0	0	0	0	0	0	0	0	0	0
AANGGEVLNR	AANGGEVLNR	Y	L	19	28	10	2		sp|Q6VN46|MYG_DANRE	Q6VN46	MYG_DANRE	mb	Myoglobin						0	0	0	1	1	1	0	1	1	0	0	0	0	0	0	0	0	0	2.46E+07	3.83E+07	6.76E+07	0	2.51E+07	3.46E+07	0	0	0	0	0	0	0
AANIEETR	AANIEETR	K	A	63	70	8	2		tr|A0A8M1P3Q1|A0A8M1P3Q1_DANRE	A0A8M1P3Q1	A0A8M1P3Q1_DANRE	nppb	natriuretic peptide B precursor						0	0	0	1	0	1	0	0	0	0	0	0	0	0	0	0	0	0	1.74E+08	5081810	7446681	0	0	0	0	0	0	0	0	0	0
AANIEETRAEEQPDTYLR	AANIEETRAEEQPDTYLR	K	E	63	80	18	3		tr|A0A8M1P3Q1|A0A8M1P3Q1_DANRE	A0A8M1P3Q1	A0A8M1P3Q1_DANRE	nppb	natriuretic peptide B precursor						0	0	0	1	0	0	0	0	0	0	0	0	0	0	0	0	0	0	7763748	0	4.90489e+06	0	9608921	0	0	0	0	0	0	0	0
AANIHSFIENLPQR	AANIHSFIENLPQR	K	Y	1149	1162	14	3		tr|A0A8M1P1Z1|A0A8M1P1Z1_DANRE	A0A8M1P1Z1	A0A8M1P1Z1_DANRE	abcb4	ATP-binding cassette, sub-family B (MDR/TAP), member 4 isoform 1						0	0	0	1	0	1	1	0	0	0	0	0	0	0	0	0	0	0	8740489	0	8709830	9379278	0	0	0	0	0	0	0	0	0
AANLPLPGYR	AANLPLPGYR	K	V	40	49	10	2		sp|Q6P698|PLSL_DANRE	Q6P698	PLSL_DANRE	lcp1	Plastin-2						0	0	0	1	1	1	1	1	1	1	1	2	1	1	1	0	0	0	3.06E+07	2.76E+07	4.86E+07	6.62E+07	3.71E+07	1.53E+07	2.52E+07	2.29E+07	2.16E+07	5.57E+07	2.34E+07	2.69E+07	0
AANLSGDCSFINEFSR	AANLSGDC[57.0215]SFINEFSR	R	F	162	177	16	2	8C(57.0215)	sp|A4IGF3|ATP23_DANRE	A4IGF3	ATP23_DANRE	atp23	Mitochondrial inner membrane protease ATP23 homolog						0	0	0	1	1	1	1	0	1	0	0	1	0	0	0	0	0	0	9529064	8909775	9888938	8179394	0	7687242	0	0	0	0	0	0	0
AANMAGVGIPSLPSETFK	AANMAGVGIPSLPSETFK	R	C	810	827	18	2,3		tr|A0A8M6Z7G3|A0A8M6Z7G3_DANRE	A0A8M6Z7G3	A0A8M6Z7G3_DANRE	myom1b	myomesin-1 isoform X1						0	0	0	1	1	1	2	1	1	3	4	4	4	4	4	0	0	0	4.72E+07	7.82E+07	5.49E+07	1.08E+08	5.38E+07	1.04E+08	7.96E+08	7.70E+08	1.10E+09	4.90E+08	8.17E+08	6.55E+08	0
AANMAGVGIPSLPSETFK	AANM[15.9949]AGVGIPSLPSETFK	R	C	810	827	18	2,3	4M(15.9949)	tr|A0A8M6Z7G3|A0A8M6Z7G3_DANRE	A0A8M6Z7G3	A0A8M6Z7G3_DANRE	myom1b	myomesin-1 isoform X1						0	0	0	1	2	1	1	0	2	1	4	5	2	4	8	0	0	0	4.19E+07	9.62E+07	6.57E+07	3.42E+07	0	1.23E+08	5.30E+07	9.62E+07	1.03E+08	7.64E+07	6.99E+07	1.52E+08	0
AANNFLWPFK	AANNFLWPFK	K	L	201	210	10	2		tr|A0A8M1PFF6|A0A8M1PFF6_DANRE	A0A8M1PFF6	A0A8M1PFF6_DANRE	rpl7	60S ribosomal protein L7						0	0	0	1	1	2	1	0	1	2	2	2	2	2	3	0	0	0	4.60E+07	2.00E+07	1.68E+07	3.30E+07	0	2.27E+07	8.53E+07	5.51E+07	6.71E+07	6.01E+07	6.16E+07	4.33E+07	0
AANNLIVLAR	AANNLIVLAR	K	E	163	172	10	2		sp|Q6DGE9|UN45B_DANRE	Q6DGE9	UN45B_DANRE	unc45b	Protein unc-45 homolog B						0	0	0	1	1	1	1	1	1	0	0	0	0	0	0	0	0	0	3.79E+07	3.32E+07	3.32E+07	3.45E+07	3.24E+07	1.27E+07	0	0	0	0	0	0	0
AANPGCTLLDFVR	AANPGC[57.0215]TLLDFVR	K	W	676	688	13	2	6C(57.0215)	sp|Q6NUV0|RB3GP_DANRE	Q6NUV0	RB3GP_DANRE	rab3gap1	Rab3 GTPase-activating protein catalytic subunit						0	0	0	1	0	1	0	0	1	0	0	0	0	0	0	0	0	0	8646744	0	3195194	0	0	8529915	0	0	0	0	0	0	0
AANVLLSESGEVK	AANVLLSESGEVK	K	L	147	159	13	2		tr|A0A8M1NHM5|A0A8M1NHM5_DANRE	A0A8M1NHM5	A0A8M1NHM5_DANRE	stk26	serine/threonine-protein kinase MST4						0	0	0	1	1	1	1	1	1	0	0	0	0	0	0	0	0	0	1.47E+07	1.79E+07	1.56E+07	1.37E+07	2.23E+07	1.23E+07	0	0	0	0	4.88E+07	0	0
AANVWGALR	AANVWGALR	K	G	144	152	9	2		tr|A0A8M3B2G3|A0A8M3B2G3_DANRE	A0A8M3B2G3	A0A8M3B2G3_DANRE	hexb	beta-hexosaminidase subunit beta isoform X1						0	0	0	0	0	0	0	0	0	0	0	0	1	0	0	0	0	0	0	0	0	0	0	0	3.24E+07	4.39E+07	3.60E+07	4.63E+07	0	0	0
AAPAAAAAAASGR	AAPAAAAAAASGR	Y	I	39	51	13	2,3		tr|A0A8M1N6U2|A0A8M1N6U2_DANRE	A0A8M1N6U2	A0A8M1N6U2_DANRE	atp5f1b	ATP synthase subunit beta, mitochondrial						0	0	0	1	1	3	2	2	2	3	3	2	1	3	1	0	0	0	1.55E+09	2.62E+09	2.49E+09	2.93E+09	2.42E+09	2.88E+09	2.76E+09	2.19E+09	2.88E+09	4.80E+08	2.74E+09	9.17E+08	0
AAPAAAPAPLSPAK	AAPAAAPAPLSPAK	H	N	264	277	14	2		sp|Q6P2T0|TM38A_DANRE	Q6P2T0	TM38A_DANRE	tmem38a	Trimeric intracellular cation channel type A						0	0	0	0	0	0	0	0	0	0	1	0	0	1	1	0	0	0	0	0	0	0	0	0	0	1.05E+07	0	6.3754e+06	1.31E+07	2.04E+07	0
AAPAAPTTPQATK	AAPAAPTTPQATK	A	K	4063	4075	13	2		tr|A0A8M9QGA6|A0A8M9QGA6_DANRE	A0A8M9QGA6	A0A8M9QGA6_DANRE	ttn.1	titin isoform X1						0	0	0	0	0	0	0	0	0	0	1	0	0	0	0	0	0	0	0	0	0	0	0	0	0	9237711	0	0	0	0	0
AAPAEEEMDECEAALASEPK	AAPAEEEMDEC[57.0215]EAALASEPK	K	A	261	280	20	2,3	11C(57.0215)	sp|Q6PE25|EF1G_DANRE	Q6PE25	EF1G_DANRE	eef1g	Elongation factor 1-gamma						0	0	0	1	1	1	4	1	1	3	3	3	3	4	3	0	0	0	1.92E+07	2.09E+07	2.36E+07	5.51E+07	2.35E+07	3.24E+07	2.03E+08	1.37E+08	2.29E+08	1.56E+08	1.74E+08	1.92E+08	0
AAPAEEEMDECEAALASEPK	AAPAEEEM[15.9949]DEC[57.0215]EAALASEPK	K	A	261	280	20	2,3	11C(57.0215), 8M(15.9949)	sp|Q6PE25|EF1G_DANRE	Q6PE25	EF1G_DANRE	eef1g	Elongation factor 1-gamma						0	0	0	2	1	0	0	0	2	0	0	0	1	0	0	0	0	0	1.08E+07	1.01E+07	0	0	0	1.46E+07	0	0	0	5945034	0	0	0
AAPAGGDAPAKEEEK	AAPAGGDAPAKEEEK	A	K	78	92	15	2,3		tr|A0A8M1PDW5|A0A8M1PDW5_DANRE	A0A8M1PDW5	A0A8M1PDW5_DANRE	rplp1	60S acidic ribosomal protein P1						2	2	2	0	0	0	0	0	0	0	0	0	0	0	0	2.51E+08	4.99E+08	1.40E+09	0	0	0	0	0	0	0	0	0	0	0	0	2.01E+08
AAPAGGDAPAKEEEKK	AAPAGGDAPAKEEEKK	A	E	78	93	16	2,3,4		tr|A0A8M1PDW5|A0A8M1PDW5_DANRE	A0A8M1PDW5	A0A8M1PDW5_DANRE	rplp1	60S acidic ribosomal protein P1						3	1	3	0	0	0	0	0	0	0	0	0	0	0	0	1.80E+08	8.69E+07	4.32E+08	0	0	0	0	0	0	0	0	0	0	0	0	9.89E+07
AAPAPLHLQAVHSENLLTK	AAPAPLHLQAVHSENLLTK	K	E	3737	3755	19	4		tr|A0A8M9QKG2|A0A8M9QKG2_DANRE	A0A8M9QKG2	A0A8M9QKG2_DANRE	ttn.2	titin						0	0	0	1	1	1	1	1	1	0	0	0	0	0	0	0	0	0	3.14E+07	3.90E+07	4.12E+07	3.76E+07	2.25E+07	2.51E+07	0	0	0	0	0	0	0
AAPAPLSPAK	AAPAPLSPAK	A	N	268	277	10	2		sp|Q6P2T0|TM38A_DANRE	Q6P2T0	TM38A_DANRE	tmem38a	Trimeric intracellular cation channel type A						0	0	0	0	0	0	0	0	1	1	1	1	1	1	1	0	0	0	0	0	0	0	0	3.28E+07	3.66E+07	2.94E+07	9.01E+07	5.37E+07	5.20E+07	5.23E+07	0
AAPDLVDAEYTK	AAPDLVDAEYTK	R	N	224	235	12	2		tr|A0A8M1N816|A0A8M1N816_DANRE	A0A8M1N816	A0A8M1N816_DANRE	poglut1	protein O-glucosyltransferase 1 precursor						0	0	0	0	1	1	0	0	1	0	0	0	0	0	0	0	0	0	0	1.10E+07	8540007	0	1.13E+07	8451718	0	0	0	0	0	0	0
AAPEDIPPLEGDDDASR	AAPEDIPPLEGDDDASR	A	M	704	720	17	2		sp|O57521|HS90B_DANRE	O57521	HS90B_DANRE	hsp90ab1	Heat shock protein HSP 90-beta						0	0	2	0	0	0	0	0	0	0	0	0	0	0	0	0	0	2.78E+08	0	0	0	0	0	0	0	0	0	0	0	0	0
AAPELNTFIEDSTEFVK	AAPELNTFIEDSTEFVK	K	R	117	133	17	2,3		sp|Q6DH87|FUND1_DANRE	Q6DH87	FUND1_DANRE	fundc1	FUN14 domain-containing protein 1						0	0	0	2	1	1	1	0	1	0	0	0	0	0	0	0	0	0	1.45E+07	1.38E+07	9844442	2.46057e+06	0	5847402	0	0	0	0	0	0	0
AAPELQQDLLLPLVSLQK	AAPELQQDLLLPLVSLQK	K	A	711	728	18	2,3		tr|A0A8M3B6Y1|A0A8M3B6Y1_DANRE	A0A8M3B6Y1	A0A8M3B6Y1_DANRE	si:ch1073-340j19.1	von Willebrand factor A domain-containing protein 5A isoform X1				LOC100535191	tr|A0A8M6YYH8|A0A8M6YYH8_DANRE	0	0	0	2	0	1	2	0	0	0	0	0	0	0	0	0	0	0	6413525	0	2.53472e+06	8740282	1943838	0	947781	0	0	0	0	0	0
AAPEPAPVLPK	AAPEPAPVLPK	K	T	673	683	11	2		tr|A0A8M2B865|A0A8M2B865_DANRE	A0A8M2B865	A0A8M2B865_DANRE	cast	calpastatin isoform X2						0	0	0	1	1	1	1	1	1	0	0	1	0	1	1	0	0	0	1.39E+08	1.53E+08	1.40E+08	1.57E+08	1.39E+08	1.30E+08	1.34E+08	1.24E+08	1.47E+08	8.72E+07	1.45E+08	1.49E+08	0
AAPGEDSNPSDGFDTQR	AAPGEDSNPSDGFDTQR	A	N	84	100	17	2		tr|A0A8M1PDR2|A0A8M1PDR2_DANRE	A0A8M1PDR2	A0A8M1PDR2_DANRE	nppa	natriuretic peptides A precursor						0	0	0	1	0	0	1	0	0	0	0	0	0	0	0	0	0	0	1.04E+07	3.74893e+06	0	4.02051e+06	1.10E+07	0	0	0	0	0	0	0	0
AAPGGLIGVGTK	AAPGGLIGVGTK	Y	I	331	342	12	2		sp|F1QGW6|IF2G_DANRE	F1QGW6	IF2G_DANRE	eif2s3	Eukaryotic translation initiation factor 2 subunit 3						0	0	1	0	0	0	0	0	0	0	0	0	0	0	0	0	0	5.40E+07	0	0	0	0	0	0	0	0	0	0	0	0	0
AAPGGVLNCEDFSLFQEVLK	n[42.0106]AAPGGVLNC[57.0215]EDFSLFQEVLK	M	V	2	21	20	2,3	9C(57.0215), N-term(42.0106)	sp|Q6PBK1|MIX23_DANRE	Q6PBK1	MIX23_DANRE	mix23	Protein MIX23			Nt			0	0	0	0	0	2	1	0	2	0	0	0	0	0	0	0	0	0	0	0	1.24E+07	1.36892e+06	0	7979880	0	0	0	0	0	0	0
AAPGLVLR	AAPGLVLR	R	Y	742	749	8	2		tr|A0A8M3AJ97|A0A8M3AJ97_DANRE	A0A8M3AJ97	A0A8M3AJ97_DANRE	col12a1a	collagen alpha-1(XII) chain isoform X1						0	0	0	0	0	0	0	0	1	0	0	0	0	0	0	0	0	0	0	0	0	0	0	1.12E+07	0	0	0	0	0	0	0
AAPGNVLQYQVAYKPDGGER	AAPGNVLQYQVAYKPDGGER	R	K	833	852	20	3		tr|A0A8M3AJ97|A0A8M3AJ97_DANRE	A0A8M3AJ97	A0A8M3AJ97_DANRE	col12a1a	collagen alpha-1(XII) chain isoform X1						0	0	0	0	0	0	0	0	0	0	0	0	0	0	1	0	0	0	0	0	0	0	0	0	0	0	0	1.22E+07	0	2.48E+07	0
AAPGPGEYFSVGSHVSCLTCLGQR	n[42.0106]AAPGPGEYFSVGSHVSC[57.0215]LTC[57.0215]LGQR	M	L	2	25	24	3	17C(57.0215), 20C(57.0215), N-term(42.0106)	sp|Q6NSN1|LS12B_DANRE	Q6NSN1	LS12B_DANRE	lsm12b	Protein LSM12 homolog B			Nt	lsm12a	sp|Q6PBA2|LS12A_DANRE	0	0	0	1	0	1	0	0	0	0	0	0	0	0	0	0	0	0	5038835	0	2.34776e+06	0	0	0	0	0	0	0	0	0	0
AAPGVDLTQLLNNMR	AAPGVDLTQLLNNMR	N	S	308	322	15	2		contam_sp|P13645|K1C10_HUMAN	contam_sp|P13645|K1C10_HUMAN Keratin, type I cytoskeletal 10 OS=Homo sapiens GN=KRT10 PE=1 SV=6	contam_sp|P13645|K1C10_HUMAN Keratin, type I cytoskeletal 10 OS=Homo sapiens GN=KRT10 PE=1 SV=6		Keratin,						0	0	0	0	0	0	0	1	0	0	0	0	0	0	0	0	0	0	0	0	0	0	1.75E+07	0	0	0	0	0	0	0	0
AAPGYHTAK	AAPGYHTAK	K	M	610	618	9	2		tr|A0A8M1N673|A0A8M1N673_DANRE	A0A8M1N673	A0A8M1N673_DANRE	pygma	glycogen phosphorylase, muscle form				pygmb	tr|A0A8M1P9E8|A0A8M1P9E8_DANRE	0	0	0	2	0	0	1	1	1	0	0	0	0	0	0	0	0	0	8679949	0	0	3.19E+07	4.93E+07	3.74E+07	0	0	0	0	0	0	0
AAPIPAAPK	AAPIPAAPK	K	E	422	430	9	2		tr|A0A8M9PQ10|A0A8M9PQ10_DANRE	A0A8M9PQ10	A0A8M9PQ10_DANRE	trdn	triadin isoform X1						0	0	0	1	1	1	0	0	1	0	0	0	1	0	1	0	0	0	9874201	1.27E+07	1.22E+07	0	0	2.41E+07	0	2.18E+07	0	3.19E+07	0	3.93E+07	0
AAPLFPVPLK	AAPLFPVPLK	E	D	25446	25455	10	2		tr|A0A8M9QGA6|A0A8M9QGA6_DANRE	A0A8M9QGA6	A0A8M9QGA6_DANRE	ttn.1	titin isoform X1						0	0	0	0	0	0	0	0	0	0	0	0	1	0	0	0	0	0	0	0	0	0	0	0	0	0	0	7348482	0	0	0
AAPLLAESEVLK	AAPLLAESEVLK	R	A	325	336	12	2		tr|A0A8M1Q1F6|A0A8M1Q1F6_DANRE	A0A8M1Q1F6	A0A8M1Q1F6_DANRE	LOC797436	neutral cholesterol ester hydrolase 1-like						0	0	0	0	0	0	0	0	1	0	0	0	0	0	0	0	0	0	0	0	0	0	0	6270938	0	0	0	0	0	0	0
AAPPPPPAR	AAPPPPPAR	R	Y	352	360	9	2		tr|A0A8M2BJM8|A0A8M2BJM8_DANRE	A0A8M2BJM8	A0A8M2BJM8_DANRE	rbm4.3	uncharacterized protein LOC406277 isoform X1						0	0	0	0	0	0	0	0	0	0	0	0	1	0	0	0	0	0	0	0	0	0	0	0	0	0	0	1.11E+07	0	0	0
AAPQAVQSVLEAELDSIR	AAPQAVQSVLEAELDSIR	P	A	34	51	18	2,3		tr|A0A8M1NT19|A0A8M1NT19_DANRE	A0A8M1NT19	A0A8M1NT19_DANRE	gcat	2-amino-3-ketobutyrate coenzyme A ligase, mitochondrial						0	0	0	1	2	0	0	0	2	0	1	1	0	0	0	0	0	0	5516919	2.34E+07	0	0	0	2.37E+07	0	8948299	9429929	0	0	0	0
AAPQTVGSGFTAPGNIYSAILSR	AAPQTVGSGFTAPGNIYSAILSR	E	N	17	39	23	2,3		tr|A0A8M1P227|A0A8M1P227_DANRE	A0A8M1P227	A0A8M1P227_DANRE	capn3b	calpain-3-like						0	0	0	0	0	0	0	0	1	1	2	2	1	2	1	0	0	0	0	0	1.90444e+06	0	0	2098812	3.88E+07	4.95E+07	7.73E+07	1.98E+07	7.04E+07	3.27134e+06	0
AAPSEEKDWAAAK	AAPSEEKDWAAAK	K	A	16	28	13	2		tr|A0A8N7TD74|A0A8N7TD74_DANRE	A0A8N7TD74	A0A8N7TD74_DANRE	nt5c1bb	cytosolic 5'-nucleotidase 1A						0	0	0	0	0	0	0	0	0	0	0	0	1	0	0	0	0	0	0	0	0	0	0	0	0	0	0	0	0	0	0
AAPSSGGSAAAPAAEEK	AAPSSGGSAAAPAAEEK	A	K	77	93	17	2		tr|A0A8M1NE74|A0A8M1NE74_DANRE	A0A8M1NE74	A0A8M1NE74_DANRE	rplp2l	60S acidic ribosomal protein P2						0	0	1	0	0	0	0	0	0	0	0	0	1	0	0	0	0	7.07E+07	0	0	0	0	0	0	0	0	0	3698019	0	0	0
AAPTPDAAPEEHSAPSSK	AAPTPDAAPEEHSAPSSK	A	V	552	569	18	3		tr|A0A8M1NCY7|A0A8M1NCY7_DANRE	A0A8M1NCY7	A0A8M1NCY7_DANRE	jph2	junctophilin-2						0	0	0	0	0	0	0	0	0	0	1	0	0	0	0	0	0	0	0	0	0	0	0	0	0	4451163	0	0	0	0	0
AAPVDLELKK	n[42.0106]AAPVDLELKK	M	A	2	11	10	2	N-term(42.0106)	sp|Q5D016|PFD1_DANRE	Q5D016	PFD1_DANRE	pfdn1	Prefoldin subunit 1			Nt			0	0	0	1	1	1	3	0	1	0	0	0	0	0	0	0	0	0	1.93E+07	2.29E+07	1.95E+07	2.50E+07	2.18E+07	1.15E+07	0	0	0	0	0	0	0
AAPVIANDLTIEPSLK	AAPVIANDLTIEPSLK	L	L	19126	19141	16	2		tr|A0A8M9QGA6|A0A8M9QGA6_DANRE	A0A8M9QGA6	A0A8M9QGA6_DANRE	ttn.1	titin isoform X1						0	0	0	0	0	0	1	0	1	0	1	1	1	0	1	0	0	0	0	0	0	5.15346e+06	0	2.34E+07	1.57E+07	1.77E+07	1.65E+07	2.62E+07	1.77E+07	2.17E+07	0
AAPVLEEDR	AAPVLEEDR	L	N	148	156	9	2		tr|A0A8M2B7H0|A0A8M2B7H0_DANRE	A0A8M2B7H0	A0A8M2B7H0_DANRE	apobb.1	apolipoprotein Bb, tandem duplicate 1 isoform X1						0	0	0	0	0	1	1	0	1	1	1	1	1	1	1	0	0	0	0	0	1.43E+07	3.42E+07	0	4.51E+07	2.13E+07	1.95E+07	2.56E+07	1.66E+07	3.50E+07	5.18E+07	0
AAPYAEEYK	AAPYAEEYK	M	E	205	213	9	2		sp|O42363|APOA1_DANRE	O42363	APOA1_DANRE	apoa1	Apolipoprotein A-I						0	0	0	0	0	0	0	0	0	0	1	0	0	0	0	0	0	0	0	0	0	0	0	0	0	1.41E+07	0	0	0	0	0
AAPYAEEYKEQLVK	AAPYAEEYKEQLVK	M	A	205	218	14	2		sp|O42363|APOA1_DANRE	O42363	APOA1_DANRE	apoa1	Apolipoprotein A-I						0	0	0	0	1	1	1	0	0	0	0	0	0	0	0	0	0	0	0	1.76E+07	1.60E+07	1.71E+07	0	0	0	0	0	0	0	0	0
AAQAGLLSQQYPPPLLPK	AAQAGLLSQQYPPPLLPK	K	P	8	25	18	2,3		tr|A0A8M2BAA1|A0A8M2BAA1_DANRE	A0A8M2BAA1	A0A8M2BAA1_DANRE	prr33	muscle M-line assembly protein unc-89						0	0	0	0	0	0	0	0	0	0	0	0	0	0	2	0	0	0	0	0	0	0	0	0	0	0	0	0	0	3.25E+07	0
AAQAGLLSQQYPPPLLPKPGK	AAQAGLLSQQYPPPLLPKPGK	K	E	8	28	21	3		tr|A0A8M2BAA1|A0A8M2BAA1_DANRE	A0A8M2BAA1	A0A8M2BAA1_DANRE	prr33	muscle M-line assembly protein unc-89						0	0	0	0	0	0	0	0	0	0	0	0	0	0	1	0	0	0	0	0	0	0	0	0	0	0	0	0	0	1.65E+07	0
AAQAGVGVGDWVVSIFDANAEEMTHVEAQNK	AAQAGVGVGDWVVSIFDANAEEMTHVEAQNK	K	I	39	69	31	3,4		sp|Q6P7E4|PDLI7_DANRE	Q6P7E4	PDLI7_DANRE	pdlim7	PDZ and LIM domain protein 7						0	0	0	0	0	0	0	0	0	3	2	2	2	2	1	0	0	0	0	0	0	0	3.42322e+06	0	1.80E+08	3.54E+07	4.66E+07	9.55E+07	2.13E+07	3.91555e+06	0
AAQDELNQLER	n[42.0106]AAQDELNQLER	M	V	2	12	11	2	N-term(42.0106)	tr|A0A8M1NT70|A0A8M1NT70_DANRE	A0A8M1NT70	A0A8M1NT70_DANRE	kiaa0368	proteasome-associated protein ECM29 homolog			Nt			0	0	0	1	0	0	0	0	0	0	0	0	0	0	0	0	0	0	5834389	0	9580249	0	0	0	0	0	0	0	0	0	0
AAQDGANVVIAAK	AAQDGANVVIAAK	K	T	30	42	13	2		sp|Q6P5L8|HSDL2_DANRE	Q6P5L8	HSDL2_DANRE	hsdl2	Hydroxysteroid dehydrogenase-like protein 2						0	0	1	1	2	1	1	1	1	1	1	2	1	1	1	0	0	2.95E+07	3.21E+08	4.40E+08	4.34E+08	3.45E+08	3.40E+08	2.59E+08	1.23E+08	2.02E+08	9.40E+07	7.01E+07	9.24E+07	7.21E+07	0
AAQEALAAAK	AAQEALAAAK	K	A	509	518	10	2		tr|A0A8M9QAC8|A0A8M9QAC8_DANRE	A0A8M9QAC8	A0A8M9QAC8_DANRE	igfn1.1	immunoglobulin-like and fibronectin type III domain containing 1, tandem duplicate 1 isoform X1						0	0	0	0	0	0	0	0	0	1	0	1	1	2	1	0	0	0	0	0	0	0	0	0	1.03E+08	0	2.88E+08	5.61E+07	2.46E+08	1.48E+08	0
AAQEDTEHHKPQLK	AAQEDTEHHKPQLK	K	L	1635	1648	14	4		tr|A0A8M1P3J4|A0A8M1P3J4_DANRE	A0A8M1P3J4	A0A8M1P3J4_DANRE	dmd	dystrophin isoform 1						0	0	0	0	0	0	0	0	0	0	0	0	0	0	1	0	0	0	0	0	0	0	0	0	0	0	0	0	0	1.43664e+06	0
AAQEEYVK	AAQEEYVK	K	R	323	330	8	2		contam_sp|P00883|ALDOA_RABIT	contam_sp|P00883|ALDOA_RABIT Fructose-bisphosphate aldolase A OS=Oryctolagus cuniculus GN=ALDOA PE=1 SV=2	contam_sp|P00883|ALDOA_RABIT Fructose-bisphosphate aldolase A OS=Oryctolagus cuniculus GN=ALDOA PE=1 SV=2		Fructose-bisphosphate						0	1	0	0	0	0	0	1	0	0	0	0	0	0	0	0	1.02E+08	0	0	0	0	0	2.12E+07	0	0	0	0	0	0	0	0
AAQIANAHDFIQEFPK	AAQIANAHDFIQEFPK	R	G	570	585	16	3		tr|A0A8M1Q250|A0A8M1Q250_DANRE	A0A8M1Q250	A0A8M1Q250_DANRE	abcb10	ATP-binding cassette sub-family B member 10, mitochondrial						0	0	0	1	1	1	1	0	0	0	0	0	0	0	0	0	0	0	1.14E+07	1.44E+07	1.75E+07	2.20E+07	1.40E+07	0	0	0	0	0	0	0	0
AAQIELLHALAGIAAENNLGEGILVK	AAQIELLHALAGIAAENNLGEGILVK	R	I	348	373	26	3		sp|Q6PFQ2|EIF3C_DANRE	Q6PFQ2	EIF3C_DANRE	eif3c	Eukaryotic translation initiation factor 3 subunit C						0	0	0	1	0	1	2	1	1	0	0	0	0	0	0	0	0	0	4579484	0	9965215	4244940	1.01E+07	4432883	0	0	0	0	0	0	0
AAQLATEIVDIK	AAQLATEIVDIK	K	S	152	163	12	2		tr|A0A8M1RFJ7|A0A8M1RFJ7_DANRE	A0A8M1RFJ7	A0A8M1RFJ7_DANRE	eea1	early endosome antigen 1						0	0	0	1	1	1	1	0	0	0	0	0	0	0	0	0	0	0	9113790	7949010	7.67375e+06	9519449	0	0	0	0	0	0	0	0	0
AAQLDIEGPEGK	AAQLDIEGPEGK	K	V	1108	1119	12	2		tr|A0A8M2BKH7|A0A8M2BKH7_DANRE	A0A8M2BKH7	A0A8M2BKH7_DANRE	ahnak	neuroblast differentiation-associated protein AHNAK isoform X1						0	0	0	1	1	1	1	1	1	1	1	0	1	1	1	0	0	0	2.35E+07	4.02E+07	2.67E+07	3.33E+07	3.70E+07	4.26E+07	2.02E+07	1.81E+07	0	2.55E+07	1.68E+07	2.21E+07	0
AAQLLAETGEK	AAQLLAETGEK	K	E	337	347	11	2		tr|A0A8M9PD37|A0A8M9PD37_DANRE	A0A8M9PD37	A0A8M9PD37_DANRE	pbxip1b	pre-B-cell leukemia transcription factor-interacting protein 1 isoform X1						0	0	0	1	0	0	1	0	1	1	0	0	1	0	0	0	0	0	1.19E+07	0	1.54E+08	2.42E+08	1.60E+08	1.43E+07	5.36E+07	0	0	4.59E+07	0	0	0
AAQLQIPIK	AAQLQIPIK	L	F	100	108	9	2		tr|A0A8M1N9G0|A0A8M1N9G0_DANRE	A0A8M1N9G0	A0A8M1N9G0_DANRE	vtg1	vitellogenin 1 precursor				LOC110438452, si:dkey-4c23.3, vtg4, vtg5, vtg6	tr|A0A8M1N6R0|A0A8M1N6R0_DANRE, tr|A0A8M1NAN4|A0A8M1NAN4_DANRE, tr|A0A8M1NG90|A0A8M1NG90_DANRE, tr|A0A8M9PDK6|A0A8M9PDK6_DANRE, tr|A0A8M9PW60|A0A8M9PW60_DANRE	0	0	0	1	0	0	0	1	1	1	0	1	1	1	1	0	0	0	2.26E+07	0	0	0	4.36E+07	7.26569e+06	8.18E+07	0	6.65E+07	2.63E+07	4.48E+07	3.93E+07	0
AAQPQEGVADDPSSHPLR	AAQPQEGVADDPSSHPLR	R	D	294	311	18	3		tr|A0A8N7TEE6|A0A8N7TEE6_DANRE	A0A8N7TEE6	A0A8N7TEE6_DANRE	LOC555502	uncharacterized protein LOC555502 isoform X1						0	0	0	0	1	0	0	0	1	0	0	0	0	0	0	0	0	0	0	9128584	0	0	0	1.37E+07	0	0	0	0	0	0	0
AAQSMFEGLMNTLEK	AAQSMFEGLMNTLEK	K	I	3468	3482	15	2,3		tr|A0A8M2B7H0|A0A8M2B7H0_DANRE	A0A8M2B7H0	A0A8M2B7H0_DANRE	apobb.1	apolipoprotein Bb, tandem duplicate 1 isoform X1						0	0	0	0	1	0	0	0	2	0	1	0	0	2	1	0	0	0	0	1.91E+07	0	0	0	1.33E+07	0	3.18E+07	0	0	1.05E+08	5664904	0
AAQSMFEGLMNTLEK	AAQSM[15.9949]FEGLMNTLEK	K	I	3468	3482	15	2	5M(15.9949)	tr|A0A8M2B7H0|A0A8M2B7H0_DANRE	A0A8M2B7H0	A0A8M2B7H0_DANRE	apobb.1	apolipoprotein Bb, tandem duplicate 1 isoform X1						0	0	0	0	0	0	0	0	2	0	0	0	0	1	0	0	0	0	0	8.06749e+06	0	0	0	2.25E+07	0	0	0	0	1.11E+07	0	0
AAQVTESDQIK	n[42.0106]AAQVTESDQIK	M	Q	2	12	11	2	N-term(42.0106)	sp|Q9W762|TIM9_DANRE	Q9W762	TIM9_DANRE	timm9	Mitochondrial import inner membrane translocase subunit Tim9			Nt			0	0	0	0	1	1	1	1	1	1	1	1	1	1	1	0	0	0	6.53E+07	8.67E+07	8.67E+07	9.28E+07	8.14E+07	7.38E+07	4.85E+07	7.14E+07	5.24E+07	3.88E+07	4.91E+07	4.12E+07	0
AASALTSAIR	AASALTSAIR	R	N	662	671	10	2		tr|A0A8N7UY37|A0A8N7UY37_DANRE	A0A8N7UY37	A0A8N7UY37_DANRE	tfr1a	transferrin receptor protein 1						0	0	0	1	1	1	1	1	0	0	0	0	0	0	0	0	0	0	1.36E+07	1.11E+07	4.00E+07	2.86E+07	6.40E+07	0	0	0	0	0	0	0	0
AASAPHKPFLDLSALMPVEEQEEDTAEVR	AASAPHKPFLDLSALMPVEEQEEDTAEVR	R	G	592	620	29	4		tr|A0A8M2BHN2|A0A8M2BHN2_DANRE	A0A8M2BHN2	A0A8M2BHN2_DANRE	si:ch1073-398f15.1	cardiomyopathy-associated protein 5-like						0	0	0	0	0	0	0	0	0	1	0	1	0	0	0	0	0	0	0	0	0	0	0	0	1.18E+07	0	2.25E+07	0	1.12E+07	0	0
AASAYAIGDVK	AASAYAIGDVK	R	C	344	354	11	2		tr|A0A8M1NA89|A0A8M1NA89_DANRE	A0A8M1NA89	A0A8M1NA89_DANRE	prkar2aa	protein kinase, cAMP-dependent, regulatory, type II, alpha A						0	0	0	1	0	1	1	2	1	0	0	0	0	0	0	0	0	0	1.86E+07	0	2.83E+07	1.85E+07	3.29E+07	1.47E+07	0	0	0	0	0	0	0
AASEAVVETSFMDPFK	n[42.0106]AASEAVVETSFMDPFK	M	D	2	17	16	2	N-term(42.0106)	tr|A0A8M1MZY1|A0A8M1MZY1_DANRE	A0A8M1MZY1	A0A8M1MZY1_DANRE	mpdu1b	mannose-P-dolichol utilization defect 1 protein			Nt			0	0	0	0	0	0	1	0	1	0	0	0	0	0	0	0	0	0	0	0	0	804956	0	1.19981e+06	0	0	0	0	0	0	0
AASFSNFR	AASFSNFR	K	K	167	174	8	2		tr|A0A8M3AQC7|A0A8M3AQC7_DANRE	A0A8M3AQC7	A0A8M3AQC7_DANRE	hbl1	mannose-binding protein C isoform X1				hbl2	tr|A0A8M3B0E5|A0A8M3B0E5_DANRE	0	0	0	1	0	0	0	0	0	0	0	0	0	0	0	0	0	0	1.51E+07	0	0	0	0	0	0	0	0	0	0	0	0
AASGFYQTLSNVFGEENIR	AASGFYQTLSNVFGEENIR	R	A	38	56	19	2,3		tr|A0A8M1NE18|A0A8M1NE18_DANRE	A0A8M1NE18	A0A8M1NE18_DANRE	bri3bp	BRI3-binding protein precursor						0	0	0	1	1	2	1	1	2	0	0	0	0	0	0	0	0	0	1.76E+07	2.08E+07	2.10E+07	9497753	3.05E+07	9354579	0	0	0	0	0	0	0
AASHVLQTVWSYK	AASHVLQTVWSYK	K	E	908	920	13	3		tr|A0A8M3ASI2|A0A8M3ASI2_DANRE	A0A8M3ASI2	A0A8M3ASI2_DANRE	arvcfb	armadillo repeat protein deleted in velo-cardio-facial syndrome isoform X1						0	0	0	1	0	1	1	0	0	0	0	0	0	0	0	0	0	0	1.36E+07	0	8398549	1.50E+07	0	0	0	0	0	0	0	0	0
AASIYGGAGGQGTR	AASIYGGAGGQGTR	R	I	34	47	14	2		sp|Q7ZTS4|K1C18_DANRE	Q7ZTS4	K1C18_DANRE	krt18	Keratin, type I cytoskeletal 18						0	0	0	1	1	1	1	1	1	1	1	1	1	1	1	0	0	0	1.99E+07	3.48E+07	2.82E+07	4.57E+07	3.35E+07	5.24E+07	2.04E+07	4.83E+07	2.66E+07	2.74E+07	2.39E+07	3.87E+07	0
AASLSLTQLSSGNPVYEK	n[42.0106]AASLSLTQLSSGNPVYEK	M	Y	2	19	18	2	N-term(42.0106)	tr|A0A8M1RHD9|A0A8M1RHD9_DANRE	A0A8M1RHD9	A0A8M1RHD9_DANRE	eps15	epidermal growth factor receptor substrate 15 isoform X1			Nt			0	0	0	1	1	2	1	1	1	0	0	0	0	0	0	0	0	0	8463176	1.07E+07	8957263	7.85182e+06	7.27733e+06	4.83918e+06	0	0	0	0	0	0	0
AASSGSSGGGSGTSQPSQSK	n[42.0106]AASSGSSGGGSGTSQPSQSK	M	S	3360	3379	20	2	N-term(42.0106)	tr|A0A8M6YVB9|A0A8M6YVB9_DANRE	A0A8M6YVB9	A0A8M6YVB9_DANRE	ubr4	E3 ubiquitin-protein ligase UBR4 isoform X1						0	0	0	0	0	0	0	0	0	0	0	1	0	0	0	0	0	0	0	0	0	0	0	0	0	0	1.69E+09	0	0	0	0
AASSIISLQTLPDSSEEDTATFLVK	AASSIISLQTLPDSSEEDTATFLVK	R	G	1013	1037	25	3		tr|A0A8M1RIB6|A0A8M1RIB6_DANRE	A0A8M1RIB6	A0A8M1RIB6_DANRE	nup210	nuclear pore membrane glycoprotein 210						0	0	0	0	0	1	1	0	0	0	0	0	0	0	0	0	0	0	0	0	2626016	1.4805e+06	0	0	0	0	0	0	0	0	0
AASTDSHFSHLAWINTPR	AASTDSHFSHLAWINTPR	I	K	74	91	18	3,4		tr|A0A8M1N0L1|A0A8M1N0L1_DANRE	A0A8M1N0L1	A0A8M1N0L1_DANRE	prdx2	peroxiredoxin-2						0	0	0	2	0	0	0	0	0	0	0	0	1	0	0	0	0	0	6.04E+07	0	0	0	3.08E+07	0	0	0	0	3.23E+07	0	0	0
AASTGHSVVLVDTSADILNK	AASTGHSVVLVDTSADILNK	V	S	41	60	20	3		tr|A0A8M1N163|A0A8M1N163_DANRE	A0A8M1N163	A0A8M1N163_DANRE	hadh	hydroxyacyl-coenzyme A dehydrogenase, mitochondrial						0	0	0	1	0	0	0	0	0	0	0	0	0	0	0	0	0	0	1.12E+07	0	0	0	0	0	0	0	0	0	0	0	0
AASVANVGSQCDLSLK	AASVANVGSQC[57.0215]DLSLK	R	I	2056	2071	16	2	11C(57.0215)	tr|A0A8M9PT53|A0A8M9PT53_DANRE	A0A8M9PT53	A0A8M9PT53_DANRE	flna	filamin-A isoform X1						0	0	0	1	0	1	1	0	0	1	0	0	1	0	0	0	0	0	8667487	7.34E+07	3.10E+07	0	4.75E+07	7.89E+07	1.74E+07	0	0	0	0	0	0
AASVEDEFEDAPDVEPLEPTLK	n[42.0106]AASVEDEFEDAPDVEPLEPTLK	M	N	2	23	22	2,3	N-term(42.0106)	sp|Q6IQE5|GET3_DANRE	Q6IQE5	GET3_DANRE	get3	ATPase GET3			Nt			0	0	0	2	2	2	2	1	3	0	1	1	1	2	0	0	0	0	1.51E+07	1.35E+07	1.69E+07	1.63E+07	1.74E+07	1.10E+07	6947429	2.85686e+06	4520567	1.00E+07	5833338	0	0
AASVLLSDPCFQLR	AASVLLSDPC[57.0215]FQLR	R	S	1176	1189	14	2	10C(57.0215)	tr|A0A8M3AXY4|A0A8M3AXY4_DANRE	A0A8M3AXY4	A0A8M3AXY4_DANRE	rnf123	E3 ubiquitin-protein ligase RNF123 isoform X1						0	0	0	0	0	0	0	0	0	1	1	1	1	1	1	0	0	0	0	0	0	0	0	0	1.73E+07	1.87E+07	2.11E+07	1.28E+07	1.97E+07	1.59E+07	0
AASVNVQATITPALPEK	AASVNVQATITPALPEK	A	L	811	827	17	2		tr|A0A8M1N9G0|A0A8M1N9G0_DANRE	A0A8M1N9G0	A0A8M1N9G0_DANRE	vtg1	vitellogenin 1 precursor				vtg5, vtg6	tr|A0A8M1N6R0|A0A8M1N6R0_DANRE, tr|A0A8M1NG90|A0A8M1NG90_DANRE	0	0	0	1	0	0	0	0	0	0	0	0	0	0	0	0	0	0	3.75E+07	0	0	0	0	0	0	0	0	0	0	0	0
AASVNVQATVTPALPEK	AASVNVQATVTPALPEK	A	L	825	841	17	2		tr|A0A8M9PW60|A0A8M9PW60_DANRE	A0A8M9PW60	A0A8M9PW60_DANRE	LOC110438452	vitellogenin-like				vtg4	tr|A0A8M1NAN4|A0A8M1NAN4_DANRE	0	0	0	1	0	0	0	0	0	1	0	1	1	0	0	0	0	0	9.91E+07	0	0	0	0	0	2.01E+07	0	9997193	1.71E+07	9380728	0	0
AATAPVVFRPSPAK	AATAPVVFRPSPAK	R	K	566	579	14	3		tr|A0A8M1PSI6|A0A8M1PSI6_DANRE	A0A8M1PSI6	A0A8M1PSI6_DANRE	synpo2lb	synaptopodin 2-like protein isoform X1						0	0	0	0	0	2	1	1	1	0	0	0	0	0	0	0	0	0	0	0	2.69E+07	2.41E+07	1.74E+07	1.29E+07	0	0	0	0	0	0	0
AATAVEFQR	n[42.0106]AATAVEFQR	M	A	2	10	9	2	N-term(42.0106)	sp|F6P3G4|PS11A_DANRE	F6P3G4	PS11A_DANRE	psmd11a	26S proteasome non-ATPase regulatory subunit 11A			Nt			0	0	0	1	1	1	1	1	1	0	0	1	1	0	0	0	0	0	2.17E+07	2.29E+07	2.29E+07	2.49E+07	2.64E+07	2.19E+07	0	0	1.19E+07	1.08E+07	0	0	0
AATDLFLVYVDTGR	AATDLFLVYVDTGR	R	T	1290	1303	14	2		tr|A0A8N1TT16|A0A8N1TT16_DANRE	A0A8N1TT16	A0A8N1TT16_DANRE	lrpprc	leucine-rich PPR motif-containing protein, mitochondrial						0	0	0	1	0	0	0	0	1	0	0	0	0	0	0	0	0	0	2.21E+07	0	1.50E+07	0	1.50E+07	5.39596e+06	0	0	0	0	0	0	0
AATDPDYSIR	AATDPDYSIR	L	D	254	263	10	2		sp|Q9PT92|CATA_DANRE	Q9PT92	CATA_DANRE	cat	Catalase						1	0	1	0	0	0	0	0	0	0	0	0	0	0	0	1.31E+08	0	2.89E+08	0	0	0	0	0	0	0	0	0	0	0	0	1.31E+08
AATDVDIFSNEEK	n[42.0106]AATDVDIFSNEEK	M	R	2	14	13	2	N-term(42.0106)	sp|Q642H3|SEP8A_DANRE	Q642H3	SEP8A_DANRE	sept8a	Septin-8-A			Nt			0	0	0	1	1	1	1	1	1	0	1	1	1	0	1	0	0	0	1.12E+07	1.26E+07	1.51E+07	1.19E+07	6.12698e+06	1.97E+07	1.15E+07	1.31E+07	1.10E+07	1.34E+07	0	1.69E+07	0
AATDVDIFSNEEKR	n[42.0106]AATDVDIFSNEEKR	M	N	2	15	14	2	N-term(42.0106)	sp|Q642H3|SEP8A_DANRE	Q642H3	SEP8A_DANRE	sept8a	Septin-8-A			Nt			0	0	0	1	1	0	1	1	1	0	0	0	0	0	0	0	0	0	1.19E+07	1.69E+07	0	1.65E+07	1.28E+07	1.38E+07	0	0	0	0	0	0	0
AATEANAEPVQADIVDNK	n[42.0106]AATEANAEPVQADIVDNK	M	T	2	19	18	2	N-term(42.0106)	tr|A0A8N7USV1|A0A8N7USV1_DANRE	A0A8N7USV1	A0A8N7USV1_DANRE	si:ch211-137a8.4	myb-like protein X			Nt			0	0	0	0	0	0	0	0	0	0	0	0	0	0	1	0	0	0	0	0	0	0	0	0	0	0	0	0	0	7288260	0
AATEEFIK	AATEEFIK	K	R	323	330	8	2		sp|Q8JH70|ALDCB_DANRE	Q8JH70	ALDCB_DANRE	aldocb	Fructose-bisphosphate aldolase C-B				aldoca	sp|Q4KMC8|ALDCA_DANRE	0	0	0	0	1	1	1	1	1	0	0	0	1	0	0	0	0	0	0	2.65E+08	2.15E+08	1.87E+08	2.87E+08	2.23E+08	0	0	0	7.05E+07	0	0	0
AATEEFIKR	AATEEFIKR	K	A	323	331	9	2,3		sp|Q8JH70|ALDCB_DANRE	Q8JH70	ALDCB_DANRE	aldocb	Fructose-bisphosphate aldolase C-B				aldoca	sp|Q4KMC8|ALDCA_DANRE	0	0	0	2	1	1	1	0	1	0	0	0	0	0	0	0	0	0	3.31E+07	1.76E+07	1.58E+07	1.58E+07	2.90E+07	1.38E+07	0	0	0	0	0	0	0
AATELLQAQSFNTSTNNK	AATELLQAQSFNTSTNNK	K	K	401	418	18	3		tr|A0A8M1N4W8|A0A8M1N4W8_DANRE	A0A8M1N4W8	A0A8M1N4W8_DANRE	sep.10	septin-10						0	0	0	0	0	1	0	0	0	0	0	0	0	0	0	0	0	0	0	0	7.17639e+06	0	0	0	0	0	0	0	0	0	0
AATELLQAQSFNTSTNNKK	AATELLQAQSFNTSTNNKK	K	D	401	419	19	3		tr|A0A8M1N4W8|A0A8M1N4W8_DANRE	A0A8M1N4W8	A0A8M1N4W8_DANRE	sep.10	septin-10						0	0	0	0	1	1	0	0	0	0	0	0	0	0	0	0	0	0	0	1.02E+07	1.06E+07	0	0	0	0	0	0	0	0	0	0
AATFIEELSSIFK	AATFIEELSSIFK	R	G	183	195	13	2		tr|A0A8M9PT98|A0A8M9PT98_DANRE	A0A8M9PT98	A0A8M9PT98_DANRE	palld	palladin isoform X1						0	0	0	1	1	1	1	1	1	1	0	1	1	1	0	0	0	0	2.68E+07	1.08E+07	1.47E+07	1.17E+07	1.32E+07	9990011	5.7763e+06	0	3.69017e+06	8.36892e+06	2.43778e+06	0	0
AATFIGNSTAIQELFK	AATFIGNSTAIQELFK	M	R	391	406	16	2		tr|A0A8M1N7Z8|A0A8M1N7Z8_DANRE	A0A8M1N7Z8	A0A8M1N7Z8_DANRE	tubb2b	tubulin, beta, 2						0	0	0	0	0	0	1	0	0	0	0	0	0	0	0	0	0	0	0	0	0	3.32538e+06	0	0	0	0	0	0	0	0	0
AATGEEVSPEDLGGAR	AATGEEVSPEDLGGAR	K	L	299	314	16	2		tr|A0A8M1NFC3|A0A8M1NFC3_DANRE	A0A8M1NFC3	A0A8M1NFC3_DANRE	si:ch211-198n5.11	methylcrotonoyl-Coenzyme A carboxylase 2						0	0	0	1	1	1	1	1	1	2	1	2	1	0	0	0	0	0	1.61E+07	2.88E+07	1.85E+07	1.30E+07	1.96E+07	1.89E+07	1.81E+07	3.75E+07	2.69E+07	1.22E+07	0	0	0
AATGNEEQTLLPDIEEEAEGMER	n[42.0106]AATGNEEQTLLPDIEEEAEGMER	M	E	2	24	23	3	N-term(42.0106)	sp|B3DJT0|SART3_DANRE	B3DJT0	SART3_DANRE	sart3	Squamous cell carcinoma antigen recognized by T-cells 3			Nt			0	0	0	0	0	0	1	0	0	0	0	0	0	0	0	0	0	0	0	0	0	3.04775e+06	0	0	0	0	0	0	0	0	0
AATGNEEQTLLPDIEEEAEGMER	n[42.0106]AATGNEEQTLLPDIEEEAEGM[15.9949]ER	M	E	2	24	23	3	21M(15.9949), N-term(42.0106)	sp|B3DJT0|SART3_DANRE	B3DJT0	SART3_DANRE	sart3	Squamous cell carcinoma antigen recognized by T-cells 3			Nt			0	0	0	0	0	0	1	0	0	0	0	0	0	0	0	0	0	0	0	0	0	0	0	0	0	0	0	0	0	0	0
AATLAQELEK	AATLAQELEK	R	F	386	395	10	2		tr|A0A8N7V0B7|A0A8N7V0B7_DANRE	A0A8N7V0B7	A0A8N7V0B7_DANRE	smc1al	structural maintenance of chromosomes 1A, like				smc1a	tr|A0A8M1NUL7|A0A8M1NUL7_DANRE	0	0	0	0	0	0	0	0	0	0	0	0	1	0	0	0	0	0	0	0	0	0	0	0	0	0	0	7.39387e+06	0	1.35E+07	0
AATLLCVANK	AATLLC[57.0215]VANK	R	G	43	52	10	2	6C(57.0215)	tr|A0A8M2BA17|A0A8M2BA17_DANRE	A0A8M2BA17	A0A8M2BA17_DANRE	zgc:153659	uncharacterized protein LOC751695						0	0	0	0	1	0	1	0	0	0	0	0	0	0	0	0	0	0	0	2.57E+07	0	4.97E+07	0	0	0	0	0	0	0	0	0
AATLQDIIR	AATLQDIIR	V	R	302	310	9	2		tr|A0A8M1N673|A0A8M1N673_DANRE	A0A8M1N673	A0A8M1N673_DANRE	pygma	glycogen phosphorylase, muscle form				pygmb	tr|A0A8M1P9E8|A0A8M1P9E8_DANRE	0	0	0	1	0	1	1	0	0	0	0	0	1	0	0	0	0	0	3.34E+07	0	7.53726e+06	1.07E+07	0	0	1.09E+07	0	0	2.01E+07	0	0	0
AATMHWTGER	AATMHWTGER	K	I	60	69	10	2,3		sp|Q68FN7|DHSDB_DANRE	Q68FN7	DHSDB_DANRE	sdhdb	Succinate dehydrogenase [ubiquinone] cytochrome b small subunit B, mitochondrial						0	0	0	1	1	0	2	2	0	0	2	2	2	0	0	0	0	0	2.00E+07	1.63E+07	2.12E+07	4.08E+07	4.05E+07	0	0	1.29E+08	7.43E+07	3.81E+07	0	0	0
AATNAMEMGVPAFPER	AATNAMEMGVPAFPER	R	T	426	441	16	2		sp|Q7ZT42|SND1_DANRE	Q7ZT42	SND1_DANRE	snd1	Staphylococcal nuclease domain-containing protein 1						0	0	0	0	0	0	0	0	0	0	0	0	1	0	0	0	0	0	0	0	0	0	0	0	0	0	0	8.33851e+06	0	0	0
AATNRPNSIDPALR	AATNRPNSIDPALR	M	R	345	358	14	3		sp|Q7ZU99|TERA_DANRE	Q7ZU99	TERA_DANRE	vcp	Transitional endoplasmic reticulum ATPase						0	0	0	1	1	1	0	1	1	1	0	1	0	1	1	0	0	0	1.64E+07	1.57E+07	6.97457e+06	0	2.81E+07	2.00E+07	1.10E+07	0	1.26E+07	1.36E+07	7.07023e+06	1.32E+07	0
AATNRPNSVDAALR	AATNRPNSVDAALR	M	R	347	360	14	2,3		tr|A0A8M1N8H2|A0A8M1N8H2_DANRE	A0A8M1N8H2	A0A8M1N8H2_DANRE	zgc:136908	transitional endoplasmic reticulum ATPase-like						0	0	0	0	0	0	0	0	0	1	1	1	1	1	1	0	0	0	0	0	0	0	0	0	8827879	5.13E+07	1.08E+07	2.60E+07	3.53E+07	2.44E+07	0
AATPTPAPAGGK	AATPTPAPAGGK	K	S	1428	1439	12	2		tr|A0A8M1RPD2|A0A8M1RPD2_DANRE	A0A8M1RPD2	A0A8M1RPD2_DANRE	myom2b	myomesin-2						0	0	0	0	1	0	1	0	1	1	1	1	1	1	2	0	0	0	0	2.12E+07	0	6.02E+07	0	1.62E+08	1.72E+07	1.04E+07	8.08E+07	3.74E+08	1.56E+08	1.87E+08	0
AATQCEFSK	AATQC[57.0215]EFSK	R	K	111	119	9	2	5C(57.0215)	tr|A0A8M1PCT2|A0A8M1PCT2_DANRE	A0A8M1PCT2	A0A8M1PCT2_DANRE	dcun1d2a	DCN1-like protein 2						0	0	0	0	0	0	0	0	0	0	0	0	1	0	0	0	0	0	0	0	0	0	0	0	0	0	0	1.10E+07	0	0	0
AATVEELYR	n[42.0106]AATVEELYR	M	N	2	10	9	2	N-term(42.0106)	tr|A0A8M1PE19|A0A8M1PE19_DANRE	A0A8M1PE19	A0A8M1PE19_DANRE	api5	apoptosis inhibitor 5			Nt			0	0	0	1	1	1	1	1	1	0	0	0	0	0	0	0	0	0	2.55E+07	1.98E+07	2.67E+07	3.42E+07	3.00E+07	2.58E+07	2027293	0	0	0	0	0	0
AATVGYTAK	AATVGYTAK	R	L	436	444	9	2		tr|A0A8M6Z3P8|A0A8M6Z3P8_DANRE	A0A8M6Z3P8	A0A8M6Z3P8_DANRE	mybpha	uncharacterized protein LOC393530 isoform X1						0	0	0	0	0	0	0	0	1	0	0	0	0	0	0	0	0	0	0	0	0	0	0	5.26E+07	0	0	0	0	0	0	0
AATVSETQVEVSETK	AATVSETQVEVSETK	K	T	27293	27307	15	2,3		tr|A0A8M9QGA6|A0A8M9QGA6_DANRE	A0A8M9QGA6	A0A8M9QGA6_DANRE	ttn.1	titin isoform X1						0	0	0	1	1	1	1	1	1	4	2	3	5	2	2	0	0	0	2.16E+07	2.32E+07	2.30E+07	4.77E+07	2.11E+07	7.69E+07	1.01E+08	1.41E+08	1.99E+08	2.44E+08	1.23E+08	2.02E+08	0
AATYTALDEGLSPLPK	AATYTALDEGLSPLPK	R	R	51	66	16	2,3		tr|A0A8M6Z7G3|A0A8M6Z7G3_DANRE	A0A8M6Z7G3	A0A8M6Z7G3_DANRE	myom1b	myomesin-1 isoform X1						0	0	0	1	1	1	1	1	1	0	2	1	0	2	3	0	0	0	1.19E+08	2.10E+08	1.70E+08	1.54E+08	1.33E+08	1.16E+08	3.90E+07	9.88E+07	2.07E+07	2.30E+07	5.10E+07	7.19E+07	0
AAVAGSEAAAIFLATHGAK	AAVAGSEAAAIFLATHGAK	R	V	469	487	19	3		tr|A0A8M2BJB2|A0A8M2BJB2_DANRE	A0A8M2BJB2	A0A8M2BJB2_DANRE	ankfy1	rabankyrin-5 isoform X1						0	0	0	1	1	1	0	1	0	0	0	0	0	0	0	0	0	0	8.0382e+06	9309114	7.29183e+06	0	7.38969e+06	0	1.92E+07	0	0	0	0	0	0
AAVAIQSQFR	AAVAIQSQFR	K	K	43	52	10	2		tr|A0A8M1NSU2|A0A8M1NSU2_DANRE	A0A8M1NSU2	A0A8M1NSU2_DANRE	pcp4a	Purkinje cell protein 4				pcp4b	tr|A0A8M9P729|A0A8M9P729_DANRE	0	0	0	0	0	0	0	0	0	1	0	1	1	1	1	0	0	0	0	2.38E+07	0	2.06E+07	1.45E+07	0	2.89E+07	0	9.18E+07	6.34E+07	4.07E+07	4.66E+07	0
AAVAPAAVGELAPAVFLR	AAVAPAAVGELAPAVFLR	K	Q	79	96	18	2,3		tr|A0A8M1PED8|A0A8M1PED8_DANRE	A0A8M1PED8	A0A8M1PED8_DANRE	abhd14b	protein ABHD14B						0	0	0	1	1	2	2	1	2	2	1	1	1	1	1	0	0	0	9142292	1.46E+07	1.76E+07	1.01E+07	8385977	6935069	2.60E+07	9129449	1.55E+07	1.06E+07	1.60E+07	4.30285e+06	0
AAVAPIDFPIAPAFAVPK	AAVAPIDFPIAPAFAVPK	D	V	311	328	18	2		sp|Q6AZA0|THIL_DANRE	Q6AZA0	THIL_DANRE	acat1	Acetyl-CoA acetyltransferase, mitochondrial						0	0	0	0	0	1	0	0	1	0	0	0	0	0	0	0	0	0	0	0	2.75537e+06	0	0	3.49481e+06	0	0	0	0	0	0	0
AAVASFEEQPR	AAVASFEEQPR	R	S	346	356	11	2		tr|A0A8M2BEQ7|A0A8M2BEQ7_DANRE	A0A8M2BEQ7	A0A8M2BEQ7_DANRE	dbnlb	drebrin-like protein isoform X1						0	0	0	0	1	0	0	0	0	0	0	0	0	0	0	0	0	0	0	8.30452e+06	0	0	0	0	2.29757e+06	0	0	0	0	0	0
AAVAWEAGKPLSIEEVEVAPPK	AAVAWEAGKPLSIEEVEVAPPK	K	A	12	33	22	3		tr|A0A8M1P9C8|A0A8M1P9C8_DANRE	A0A8M1P9C8	A0A8M1P9C8_DANRE	adh5	alcohol dehydrogenase class-3						0	0	0	1	0	0	0	1	1	1	0	0	0	0	0	0	0	0	1.16E+07	0	0	0	9297823	9534458	5.65E+07	0	0	0	0	0	0
AAVAWEPGKPLSIEDVEVAPPK	AAVAWEPGKPLSIEDVEVAPPK	K	A	65	86	22	3		tr|A0A8M2B456|A0A8M2B456_DANRE	A0A8M2B456	A0A8M2B456_DANRE	zgc:77938	uncharacterized protein LOC402939 isoform X1						0	0	0	0	1	0	1	0	0	0	0	0	0	0	1	0	0	0	0	2.33E+07	0	2.44E+07	0	0	0	0	0	0	0	1.62E+07	0
AAVAWEPK	AAVAWEPK	R	A	12	19	8	2		tr|A0A8M1MZQ9|A0A8M1MZQ9_DANRE	A0A8M1MZQ9	A0A8M1MZQ9_DANRE	adh8a	alcohol dehydrogenase 8a						0	0	1	0	0	0	0	1	1	0	0	0	1	0	0	0	0	2.79E+08	0	0	0	0	1.38E+07	1.33244e+06	0	0	0	4.67E+07	0	0	0
AAVDFFLTQPDHDDFEHR	AAVDFFLTQPDHDDFEHR	M	G	2542	2559	18	4		tr|A0A8M1RMK1|A0A8M1RMK1_DANRE	A0A8M1RMK1	A0A8M1RMK1_DANRE	apobb.2	apolipoprotein B-100						0	0	0	0	0	0	1	0	0	0	0	0	0	0	0	0	0	0	0	0	0	1.65E+07	0	0	0	0	0	0	0	0	0
AAVDNPIFYK	AAVDNPIFYK	Y	P	1034	1043	10	2		tr|A0A8M6Z2N7|A0A8M6Z2N7_DANRE	A0A8M6Z2N7	A0A8M6Z2N7_DANRE	nnt2	NAD(P) transhydrogenase, mitochondrial-like				LOC100331743	tr|A0A8M9PQL0|A0A8M9PQL0_DANRE	0	0	0	0	0	0	0	0	1	0	0	0	0	0	0	0	0	0	0	0	0	0	0	1.32E+07	0	0	0	0	0	0	0
AAVDNPIFYKPNTAMLLGDAK	AAVDNPIFYKPNTAMLLGDAK	Y	K	1034	1054	21	3		tr|A0A8M6Z2N7|A0A8M6Z2N7_DANRE	A0A8M6Z2N7	A0A8M6Z2N7_DANRE	nnt2	NAD(P) transhydrogenase, mitochondrial-like				LOC100331743	tr|A0A8M9PQL0|A0A8M9PQL0_DANRE	0	0	0	0	0	1	1	0	1	0	1	0	0	0	0	0	0	0	0	0	9964480	3.92E+07	0	5.01E+07	0	6.67E+07	0	0	0	1.91E+07	0
AAVDNPIFYKPNTAMLLGDAK	AAVDNPIFYKPNTAM[15.9949]LLGDAK	Y	K	1034	1054	21	3	15M(15.9949)	tr|A0A8M6Z2N7|A0A8M6Z2N7_DANRE	A0A8M6Z2N7	A0A8M6Z2N7_DANRE	nnt2	NAD(P) transhydrogenase, mitochondrial-like				LOC100331743	tr|A0A8M9PQL0|A0A8M9PQL0_DANRE	0	0	0	0	0	2	1	0	2	0	0	0	0	0	0	0	0	0	0	0	1.69E+07	4.90E+07	9249270	6.24E+07	0	0	0	0	0	0	0
AAVDSFQLLYR	n[42.0106]AAVDSFQLLYR	M	E	2	12	11	2	N-term(42.0106)	sp|A5WWC6|HSDL1_DANRE	A5WWC6	HSDL1_DANRE	hsdl1	Inactive hydroxysteroid dehydrogenase-like protein 1			Nt			0	0	0	1	1	1	1	0	1	0	0	0	0	0	0	0	0	0	1.20E+07	1.17E+07	1.25E+07	7.06461e+06	0	9355072	0	0	0	0	0	0	0
AAVEAMEK	AAVEAMEK	K	E	386	393	8	2		tr|A0A8M1N248|A0A8M1N248_DANRE	A0A8M1N248	A0A8M1N248_DANRE	cavin2b	serum deprivation-response protein						0	0	0	1	1	0	0	1	1	0	0	0	0	0	0	0	0	0	5.60E+07	7.57E+07	7.72E+07	0	1.37E+08	9.56E+07	0	0	0	0	0	0	0
AAVEHFDGK	AAVEHFDGK	K	E	376	384	9	2		tr|A0A8M2BCA1|A0A8M2BCA1_DANRE	A0A8M2BCA1	A0A8M2BCA1_DANRE	ewsr1b	RNA-binding protein EWS isoform X1						0	0	0	0	1	0	0	0	0	0	0	0	0	0	0	0	0	0	0	2.19E+07	0	0	0	0	0	0	0	0	0	0	0
AAVENEFVLLK	AAVENEFVLLK	R	K	253	263	11	2		tr|A0A8M1PBF5|A0A8M1PBF5_DANRE	A0A8M1PBF5	A0A8M1PBF5_DANRE	krt5	keratin 5						0	0	0	1	0	0	0	0	1	2	1	1	1	0	2	0	0	0	9.86E+07	0	0	0	0	4.52E+07	8.52E+08	3.37E+07	2.77E+07	3.08E+08	5.25E+07	9.26E+07	0
AAVENEFVLLKK	AAVENEFVLLKK	R	D	253	264	12	3		tr|A0A8M1PBF5|A0A8M1PBF5_DANRE	A0A8M1PBF5	A0A8M1PBF5_DANRE	krt5	keratin 5						0	0	0	1	0	0	0	0	0	0	0	0	0	0	0	0	0	0	2.00E+07	0	0	0	0	0	0	0	0	0	0	0	0
AAVENLTEEQK	AAVENLTEEQK	K	N	7	17	11	2		tr|A0A8M1MZW1|A0A8M1MZW1_DANRE	A0A8M1MZW1	A0A8M1MZW1_DANRE	tnnc1b	troponin C type 1b (Slow)						0	0	0	0	0	0	0	2	0	1	1	1	1	1	1	0	0	0	0	0	0	0	2.43E+07	0	2.01E+07	4.58E+07	1.26E+07	1.52E+07	2.93E+07	4.56E+07	0
AAVENLTEEQKNEFR	AAVENLTEEQKNEFR	K	A	7	21	15	3		tr|A0A8M1MZW1|A0A8M1MZW1_DANRE	A0A8M1MZW1	A0A8M1MZW1_DANRE	tnnc1b	troponin C type 1b (Slow)						0	0	0	0	1	1	1	1	0	0	0	0	0	0	0	0	0	0	0	1.21E+07	1.12E+07	1.56E+07	2.90E+07	0	0	0	0	0	0	0	0
AAVESIGFIMFR	AAVESIGFIMFR	R	T	618	629	12	2		tr|A0A8M1PFS1|A0A8M1PFS1_DANRE	A0A8M1PFS1	A0A8M1PFS1_DANRE	psmd1	26S proteasome non-ATPase regulatory subunit 1						0	0	0	1	1	0	1	0	0	0	0	0	0	0	0	0	0	0	3.16E+07	7050249	0	1.30E+07	0	0	0	0	0	0	0	0	0
AAVESIGFIMFR	AAVESIGFIM[15.9949]FR	R	T	618	629	12	2	10M(15.9949)	tr|A0A8M1PFS1|A0A8M1PFS1_DANRE	A0A8M1PFS1	A0A8M1PFS1_DANRE	psmd1	26S proteasome non-ATPase regulatory subunit 1						0	0	0	1	0	0	0	0	0	0	0	0	0	0	0	0	0	0	9154070	0	0	0	0	0	0	0	0	0	0	0	0
AAVEVLDSIEK	AAVEVLDSIEK	K	S	738	748	11	2		tr|A0A8M1NEZ5|A0A8M1NEZ5_DANRE	A0A8M1NEZ5	A0A8M1NEZ5_DANRE	mut	methylmalonyl-CoA mutase, mitochondrial						0	0	0	1	1	0	1	1	1	0	1	1	1	1	1	0	0	0	1.63E+08	2.49E+08	0	1.81E+08	1.78E+08	2.06E+08	0	1.14E+08	0	7.60E+07	0	6.06E+07	0
AAVFGGTQSLHTNSFDEALGLPTVK	AAVFGGTQSLHTNSFDEALGLPTVK	M	S	383	407	25	3		tr|A0A8M1NEZ5|A0A8M1NEZ5_DANRE	A0A8M1NEZ5	A0A8M1NEZ5_DANRE	mut	methylmalonyl-CoA mutase, mitochondrial						0	0	0	2	1	1	2	1	1	1	2	1	1	1	0	0	0	0	4.48E+07	6.46E+07	4.16E+07	4.15E+07	3.84E+07	4.72E+07	4.62E+07	4.90E+07	3.36E+07	3.31E+07	3.04E+07	0	0
AAVGGVFDISNADR	n[42.0106]AAVGGVFDISNADR	T	L	332	345	14	2	N-term(42.0106)	tr|A0A8M6Z2B4|A0A8M6Z2B4_DANRE	A0A8M6Z2B4	A0A8M6Z2B4_DANRE	ckba	brain creatine kinase isoform X1						0	0	0	1	1	1	0	0	1	0	1	0	1	0	0	0	0	0	3.65E+08	7.01E+08	3.19E+08	0	0	6.73E+08	0	9363348	0	2.37E+07	0	0	0
AAVGLYQALQEK	AAVGLYQALQEK	H	N	98	109	12	2		tr|A0A8M1P2U1|A0A8M1P2U1_DANRE	A0A8M1P2U1	A0A8M1P2U1_DANRE	si:dkey-19e4.5	si:dkey-19e4.5 isoform 1						0	0	0	0	0	0	0	0	0	0	0	0	0	1	1	0	0	0	0	0	0	0	0	0	0	0	0	5112866	1.6815e+06	1.53E+07	0
AAVGQVNAIAQGNLAAADLSK	AAVGQVNAIAQGNLAAADLSK	K	A	354	374	21	2,3		tr|A0A8M1MZM2|A0A8M1MZM2_DANRE	A0A8M1MZM2	A0A8M1MZM2_DANRE	uqcrc2b	cytochrome b-c1 complex subunit 2, mitochondrial						0	0	0	3	3	4	3	2	4	2	3	1	1	2	1	0	0	0	1.76E+08	3.13E+08	2.97E+08	3.02E+08	2.67E+08	3.56E+08	9.73E+07	1.06E+08	7.29E+07	4.35E+07	6.68E+07	1.25E+07	0
AAVIGLTK	AAVIGLTK	K	S	152	159	8	2		sp|Q561X9|BDH2_DANRE	Q561X9	BDH2_DANRE	bdh2	3-hydroxybutyrate dehydrogenase type 2						0	0	0	0	0	1	0	0	0	1	1	0	0	1	0	0	0	0	0	0	2.65E+07	0	0	0	1.45E+07	1.50E+07	0	4.29E+07	1.46E+07	0	0
AAVIIQK	AAVIIQK	F	Y	480	486	7	2		tr|A0A8M1P3N5|A0A8M1P3N5_DANRE	A0A8M1P3N5	A0A8M1P3N5_DANRE	aldh3a2b	fatty aldehyde dehydrogenase						1	0	0	0	0	0	0	0	0	0	0	0	0	0	0	5.19E+07	0	0	0	0	8735893	1.51E+07	0	0	0	0	0	0	0	0	5.19E+07
AAVLDLIDSYLK	AAVLDLIDSYLK	R	G	131	142	12	2		sp|Q4VBI7|STX18_DANRE	Q4VBI7	STX18_DANRE	stx18	Syntaxin-18						0	0	0	1	1	1	1	0	1	1	1	0	0	0	0	0	0	0	4772990	3297281	2.5671e+06	4347761	0	2.11802e+06	3.51352e+06	2.00162e+06	0	0	0	0	0
AAVLEYLTAEILELAGNAAR	AAVLEYLTAEILELAGNAAR	L	D	53	72	20	2,3		sp|Q7ZUY3|H2AX_DANRE	Q7ZUY3	H2AX_DANRE	h2ax	Histone H2AX				LOC100334934, h2afy, si:ch1073-153i20.5, si:ch211-113a14.11, si:ch211-113a14.16, si:ch73-368j24.13, si:ch73-368j24.15, si:dkey-108k21.26, si:dkey-261m9.15	tr|A0A8M1PUF2|A0A8M1PUF2_DANRE, tr|A0A8M1Q1E1|A0A8M1Q1E1_DANRE, tr|A0A8M1REI3|A0A8M1REI3_DANRE, tr|A0A8M2BA83|A0A8M2BA83_DANRE, tr|A0A8M2BAK5|A0A8M2BAK5_DANRE, tr|A0A8M3ATV1|A0A8M3ATV1_DANRE, tr|A0A8M3B7D9|A0A8M3B7D9_DANRE, tr|A0A8M9PCT2|A0A8M9PCT2_DANRE, tr|A0A8N7TAW0|A0A8N7TAW0_DANRE	0	1	0	0	0	1	2	1	2	1	0	1	2	1	0	0	9.29E+07	0	0	0	1.27E+07	1.69E+07	1.07E+07	2.39E+07	3572406	0	0	2.45E+07	0	0	0
AAVLQQILER	n[42.0106]AAVLQQILER	M	S	2	11	10	2	N-term(42.0106)	tr|A0A8M1N766|A0A8M1N766_DANRE	A0A8M1N766	A0A8M1N766_DANRE	tprb	nucleoprotein TPR			Nt			0	0	0	1	0	1	1	0	1	1	1	1	1	1	0	0	0	0	4732027	2.6455e+06	2501173	3.78182e+06	5450201	3.20084e+06	2171104	1.83955e+06	2.20498e+06	2.79432e+06	1.56899e+06	0	0
AAVMFGVINTVSR	AAVMFGVINTVSR	K	L	303	315	13	2,3		tr|A0A8M1PBX3|A0A8M1PBX3_DANRE	A0A8M1PBX3	A0A8M1PBX3_DANRE	hhatla	hedgehog acyltransferase-like, a						0	0	0	1	1	0	1	0	0	2	2	2	2	2	0	0	0	0	0	9392835	0	5.94E+07	0	0	1.36E+08	1.18E+08	1.86E+08	1.33E+08	1.06E+08	0	0
AAVMFGVINTVSR	AAVM[15.9949]FGVINTVSR	K	L	303	315	13	2	4M(15.9949)	tr|A0A8M1PBX3|A0A8M1PBX3_DANRE	A0A8M1PBX3	A0A8M1PBX3_DANRE	hhatla	hedgehog acyltransferase-like, a						0	0	0	0	0	0	0	0	1	0	0	0	0	0	0	0	0	0	3107236	0	0	0	0	3.11E+07	0	0	0	0	0	0	0
AAVMVHQLSK	AAVMVHQLSK	K	K	170	179	10	2		sp|F1QGH7|CTNB1_DANRE	F1QGH7	CTNB1_DANRE	ctnnb1	Catenin beta-1						0	0	0	1	1	1	1	1	0	0	0	0	0	0	0	0	0	0	1.04E+07	1.19E+07	1.21E+07	1.70E+07	1.43E+07	0	0	0	0	0	0	0	0
AAVMVHQLSK	AAVM[15.9949]VHQLSK	K	K	170	179	10	3	4M(15.9949)	sp|F1QGH7|CTNB1_DANRE	F1QGH7	CTNB1_DANRE	ctnnb1	Catenin beta-1						0	0	0	1	0	1	0	0	0	0	0	0	0	0	0	0	0	0	1.00E+07	0	9475345	0	0	0	0	0	0	0	0	0	0
AAVPLTTSDTK	AAVPLTTSDTK	K	T	1570	1580	11	2		tr|A0A8M9Q812|A0A8M9Q812_DANRE	A0A8M9Q812	A0A8M9Q812_DANRE	huwe1	E3 ubiquitin-protein ligase HUWE1 isoform X1						0	0	0	0	0	0	1	0	0	0	0	0	0	0	0	0	0	0	0	0	0	8646492	0	7896265	0	0	0	0	0	0	0
AAVPSGASTGIYEALELR	AAVPSGASTGIYEALELR	R	D	33	50	18	2,3		tr|A0A8M1PEW0|A0A8M1PEW0_DANRE	A0A8M1PEW0	A0A8M1PEW0_DANRE	eno1b	alpha-enolase						0	1	0	7	4	6	5	4	5	3	3	4	3	4	3	0	5.38E+08	0	3.90E+09	2.63E+09	2.90E+09	2.54E+09	2.49E+09	2.52E+09	1.13E+09	7.32E+08	1.04E+09	9.31E+08	7.93E+08	1.01E+08	0
AAVPSGASTGVHEALELR	AAVPSGASTGVHEALELR	R	D	33	50	18	2,3		tr|A0A8M1PK30|A0A8M1PK30_DANRE	A0A8M1PK30	A0A8M1PK30_DANRE	eno3	beta-enolase						0	1	0	3	5	6	5	2	4	16	8	11	9	9	4	0	6.50E+07	0	6.98E+09	8.38E+09	8.20E+09	6.15E+09	5.29E+09	6.64E+09	2.08E+10	1.38E+10	1.82E+10	8.99E+09	1.93E+10	1.01E+10	0
AAVPSYLK	AAVPSYLK	K	E	9	16	8	2		tr|A0A8M1N5U6|A0A8M1N5U6_DANRE	A0A8M1N5U6	A0A8M1N5U6_DANRE	tp53rk	TP53-regulating kinase						0	0	0	0	0	1	0	0	1	1	1	1	1	1	1	0	0	0	0	0	2.14E+07	0	0	1.26E+07	1.71E+07	1.24E+07	2.07E+07	1.80E+07	1.49E+07	3.39E+07	0
AAVPTDALVEPEPQQLEQPIPLQEPTGFHMLK	AAVPTDALVEPEPQQLEQPIPLQEPTGFHMLK	K	L	304	335	32	3,4		tr|A0A8M2BEM4|A0A8M2BEM4_DANRE	A0A8M2BEM4	A0A8M2BEM4_DANRE	si:dkey-164f24.2	uncharacterized protein si:dkey-164f24.2 isoform X1						0	0	0	2	1	2	2	2	2	0	0	0	0	0	0	0	0	0	2.84E+07	1.81E+07	1.49E+07	2.12E+07	1.75E+07	6478147	0	0	0	0	0	0	0
AAVPTDALVEPEPQQLEQPIPLQEPTGFHMLK	AAVPTDALVEPEPQQLEQPIPLQEPTGFHM[15.9949]LK	K	L	304	335	32	3,4	30M(15.9949)	tr|A0A8M2BEM4|A0A8M2BEM4_DANRE	A0A8M2BEM4	A0A8M2BEM4_DANRE	si:dkey-164f24.2	uncharacterized protein si:dkey-164f24.2 isoform X1						0	0	0	2	1	2	2	0	1	0	0	0	0	0	0	0	0	0	3.04E+07	2.71E+07	1.30E+07	6840692	1.36E+07	2796910	0	0	0	0	0	0	0
AAVQAAILSGDK	AAVQAAILSGDK	G	S	373	384	12	2		sp|Q90473|HSP7C_DANRE	Q90473	HSP7C_DANRE	hspa8	Heat shock cognate 71 kDa protein						0	0	0	1	0	1	1	0	0	0	0	0	1	0	0	0	0	0	1.77E+07	0	1.29E+07	1.55E+07	0	0	0	0	0	6312413	0	0	0
AAVQAVQAQNLICILDIDMQGVK	AAVQAVQAQNLIC[57.0215]ILDIDMQGVK	K	N	98	120	23	3	13C(57.0215)	tr|A0A8M1P7T4|A0A8M1P7T4_DANRE	A0A8M1P7T4	A0A8M1P7T4_DANRE	guk1a	guanylate kinase isoform 1						0	0	0	1	0	1	1	1	0	0	0	0	0	0	0	0	0	0	3849033	0	6.70951e+06	4.50872e+06	1.50E+07	0	0	0	0	0	0	0	0
AAVQAVQAQNLICILDIDMQGVK	AAVQAVQAQNLIC[57.0215]ILDIDM[15.9949]QGVK	K	N	98	120	23	3	13C(57.0215), 19M(15.9949)	tr|A0A8M1P7T4|A0A8M1P7T4_DANRE	A0A8M1P7T4	A0A8M1P7T4_DANRE	guk1a	guanylate kinase isoform 1						0	0	0	1	0	1	0	2	0	0	0	0	0	0	0	0	0	0	8.36909e+06	4.74462e+06	8533696	0	2.12E+07	0	0	0	0	0	0	0	0
AAVQSAAEAGIPTTASDESEEALLK	AAVQSAAEAGIPTTASDESEEALLK	R	M	238	262	25	3		tr|A0A8M1MZX5|A0A8M1MZX5_DANRE	A0A8M1MZX5	A0A8M1MZX5_DANRE	psmd4a	26S proteasome non-ATPase regulatory subunit 4						0	0	0	1	1	1	2	1	1	0	0	0	0	0	1	0	0	0	2.80E+07	2.13E+07	2.38E+07	2.01E+07	2.72E+07	1.43E+07	0	0	0	0	0	1.32E+07	0
AAVQSPSDISGFTDLR	AAVQSPSDISGFTDLR	R	W	62	77	16	2		tr|A0A8N1TQ38|A0A8N1TQ38_DANRE	A0A8N1TQ38	A0A8N1TQ38_DANRE	parp1	poly [ADP-ribose] polymerase 1						0	0	0	0	0	0	0	0	0	0	0	0	0	0	1	0	0	0	0	0	0	0	0	0	0	0	0	0	0	5.11784e+06	0
AAVSHWQQQSYLDSGIHSGATTTAPSLSGK	AAVSHWQQQSYLDSGIHSGATTTAPSLSGK	K	G	20	49	30	4		sp|F1QGH7|CTNB1_DANRE	F1QGH7	CTNB1_DANRE	ctnnb1	Catenin beta-1						0	0	0	1	1	1	0	1	0	0	0	0	0	0	0	0	0	0	2.26E+07	9024880	1.51E+07	0	1.05E+07	0	0	0	0	0	0	0	0
AAVVHGEMVGDVQGR	AAVVHGEMVGDVQGR	K	D	1105	1119	15	2,3		tr|A0A8M1P7C1|A0A8M1P7C1_DANRE	A0A8M1P7C1	A0A8M1P7C1_DANRE	c3a.1	complement component c3a precursor						0	0	0	1	1	2	2	1	2	2	1	1	1	1	2	0	0	0	5.23E+07	7.12E+07	7.40E+07	8.94E+07	1.08E+08	1.09E+08	3.11E+07	1.22E+07	1.22E+07	2.68E+07	1.04E+07	5.89E+07	0
AAVVHGEMVGDVQGR	AAVVHGEM[15.9949]VGDVQGR	K	D	1105	1119	15	3	8M(15.9949)	tr|A0A8M1P7C1|A0A8M1P7C1_DANRE	A0A8M1P7C1	A0A8M1P7C1_DANRE	c3a.1	complement component c3a precursor						0	0	0	1	1	1	0	0	1	0	0	0	0	0	0	0	0	0	0	3.27E+07	3.09E+07	0	0	3.84E+07	0	0	0	0	0	0	0
AAWDEHR	AAWDEHR	R	K	81	87	7	2		tr|A0A8M1PGA4|A0A8M1PGA4_DANRE	A0A8M1PGA4	A0A8M1PGA4_DANRE	smyd1a	histone-lysine N-methyltransferase SMYD1						0	0	0	0	0	0	0	0	0	0	0	0	1	1	1	0	0	0	0	0	0	0	0	0	0	0	0	1.27E+07	1.01E+07	2.63E+07	0
AAWESGILAK	AAWESGILAK	K	E	217	226	10	2		sp|Q6AZA0|THIL_DANRE	Q6AZA0	THIL_DANRE	acat1	Acetyl-CoA acetyltransferase, mitochondrial						0	0	0	1	1	1	1	1	1	1	1	1	1	1	1	0	0	0	2.98E+08	2.75E+08	1.67E+08	2.34E+08	3.43E+08	2.87E+08	2.37E+08	2.95E+08	2.02E+08	1.13E+08	2.38E+08	1.61E+08	0
AAWEVDMGR	AAWEVDMGR	R	R	345	353	9	2		tr|A0A8M1PII2|A0A8M1PII2_DANRE	A0A8M1PII2	A0A8M1PII2_DANRE	acadm	medium-chain specific acyl-CoA dehydrogenase, mitochondrial						0	0	1	1	1	1	1	1	1	1	1	1	1	1	1	0	0	2.37E+07	2.67E+07	2.91E+07	3.06E+07	5.41E+07	7.09E+07	1.27E+07	1.30E+08	1.99E+08	1.29E+08	9.29E+07	1.26E+08	1.12E+08	0
AAWEVDMGR	AAWEVDM[15.9949]GR	R	R	345	353	9	2	7M(15.9949)	tr|A0A8M1PII2|A0A8M1PII2_DANRE	A0A8M1PII2	A0A8M1PII2_DANRE	acadm	medium-chain specific acyl-CoA dehydrogenase, mitochondrial						0	0	0	0	1	1	0	0	1	0	2	0	0	0	0	0	0	0	0	1.03E+07	7.63732e+06	0	0	2.35131e+06	4.64E+07	1.15E+08	6.85E+07	1.34E+08	0	0	0
AAWYGHCPGLK	AAWYGHC[57.0215]PGLK	F	V	163	173	11	2,3	7C(57.0215)	tr|A0A8M1PEP2|A0A8M1PEP2_DANRE	A0A8M1PEP2	A0A8M1PEP2_DANRE	pdhb	pyruvate dehydrogenase E1 component subunit beta, mitochondrial						0	0	0	1	0	0	1	0	0	1	2	1	1	1	1	0	0	0	1.01E+07	0	0	1.77E+07	0	0	3.80E+07	8.44E+07	4.44E+07	2.31E+07	6.66E+07	3.46E+07	0
AAWYTVDSR	AAWYTVDSR	K	V	25096	25104	9	2		tr|A0A8M9QGA6|A0A8M9QGA6_DANRE	A0A8M9QGA6	A0A8M9QGA6_DANRE	ttn.1	titin isoform X1				ttn.2	tr|A0A8M9QKG2|A0A8M9QKG2_DANRE	0	0	0	1	0	0	0	0	1	1	1	1	2	1	2	0	0	0	8999075	0	0	0	1.23E+07	2.83E+07	7.36E+07	8.77E+07	9.34E+07	1.57E+08	1.12E+08	1.62E+08	0
AAYDTGFR	AAYDTGFR	T	F	1283	1290	8	2		tr|A0A8M1N9G0|A0A8M1N9G0_DANRE	A0A8M1N9G0	A0A8M1N9G0_DANRE	vtg1	vitellogenin 1 precursor				vtg4, vtg6	tr|A0A8M1NAN4|A0A8M1NAN4_DANRE, tr|A0A8M1NG90|A0A8M1NG90_DANRE	0	0	0	1	0	0	0	1	0	1	0	1	1	1	1	0	0	0	1.72E+08	0	0	0	3.97E+08	0	2.03E+08	0	1.39E+08	6.25E+07	8.96E+07	4.75E+07	0
AAYDVEVNTK	AAYDVEVNTK	K	K	221	230	10	2		tr|A0A8N7V054|A0A8N7V054_DANRE	A0A8N7V054	A0A8N7V054_DANRE	flot1b	flotillin-1						0	0	0	1	1	1	1	1	1	0	0	0	0	0	0	0	0	0	1.39E+07	1.65E+07	8089144	1.89E+07	1.42E+07	3.00E+07	0	0	0	0	0	0	0
AAYFGIYDTAK	AAYFGIYDTAK	R	G	189	199	11	2,3		tr|A0A8M1PQQ4|A0A8M1PQQ4_DANRE	A0A8M1PQQ4	A0A8M1PQQ4_DANRE	slc25a4	ADP/ATP translocase 1						0	0	0	2	3	3	2	1	2	2	2	2	2	2	2	0	0	0	0	4.46E+09	1.02E+07	3.22E+07	3.54E+09	4.45E+09	3.64E+09	5.48E+09	5.05E+09	1.86E+09	3.57E+09	2.59E+09	0
AAYFGIYDTAKGMLPDPK	AAYFGIYDTAKGMLPDPK	R	H	189	206	18	3		tr|A0A8M1PQQ4|A0A8M1PQQ4_DANRE	A0A8M1PQQ4	A0A8M1PQQ4_DANRE	slc25a4	ADP/ATP translocase 1						0	0	0	0	0	1	0	0	0	0	0	0	0	0	0	0	0	0	0	0	0	0	0	0	0	0	0	0	0	0	0
AAYGYGIR	AAYGYGIR	L	Y	154	161	8	2		tr|A0A8M1N673|A0A8M1N673_DANRE	A0A8M1N673	A0A8M1N673_DANRE	pygma	glycogen phosphorylase, muscle form				pygmb	tr|A0A8M1P9E8|A0A8M1P9E8_DANRE	0	0	0	1	1	0	0	0	0	0	0	0	0	0	0	0	0	0	6.8062e+06	9140178	0	0	0	0	0	0	0	0	0	0	0
AAYIYIR	AAYIYIR	R	G	184	190	7	2		tr|A0A8M1N1T1|A0A8M1N1T1_DANRE	A0A8M1N1T1	A0A8M1N1T1_DANRE	ndufv1	NADH dehydrogenase [ubiquinone] flavoprotein 1, mitochondrial						0	0	0	1	1	1	1	1	1	1	1	1	0	1	1	0	0	0	4.73E+07	8.07E+07	1.07E+08	7.40E+07	7.61E+07	5.97E+07	8.08E+07	1.51E+08	9.22E+07	0	5.22E+07	5.12E+07	0
AAYKLVLIR	n[42.0106]AAYKLVLIR	M	H	2	10	9	2	N-term(42.0106)	tr|A0A8M1PEA1|A0A8M1PEA1_DANRE	A0A8M1PEA1	A0A8M1PEA1_DANRE	pgam1b	phosphoglycerate mutase 1b			Nt			0	0	0	1	0	1	0	0	0	0	0	0	0	0	0	0	0	0	1.10E+07	0	7.57186e+06	0	6.69884e+06	0	0	0	0	0	0	0	0
AAYNLVK	AAYNLVK	K	L	103	109	7	2		tr|A0A8M1N2A2|A0A8M1N2A2_DANRE	A0A8M1N2A2	A0A8M1N2A2_DANRE	pfkma	ATP-dependent 6-phosphofructokinase, muscle type						0	0	0	0	1	0	0	0	0	1	1	1	1	1	1	0	0	0	0	1.45E+07	0	0	0	0	6.64E+07	1.05E+08	1.10E+08	5.60E+07	4.93E+07	5.68E+07	0
AAYNTGFR	AAYNTGFR	N	F	1281	1288	8	2		tr|A0A8M1N6R0|A0A8M1N6R0_DANRE	A0A8M1N6R0	A0A8M1N6R0_DANRE	vtg5	vitellogenin 5 precursor						0	0	0	0	0	0	0	1	0	0	0	0	0	0	0	0	0	0	0	0	0	0	1.45E+07	0	0	0	0	0	0	0	0
AAYQQATSKPLDVALK	AAYQQATSKPLDVALK	K	N	77	92	16	2,3		tr|A0A8N1Z2E1|A0A8N1Z2E1_DANRE	A0A8N1Z2E1	A0A8N1Z2E1_DANRE	anxa1a	annexin A1						0	0	0	1	2	2	2	2	3	2	2	2	2	2	2	0	0	0	9.75E+07	2.94E+08	1.84E+08	3.36E+08	4.13E+08	7.91E+08	1.35E+08	8.98E+07	7.74E+07	8.95E+07	9.53E+07	8.87E+07	0
AAYQVVALPR	AAYQVVALPR	R	G	107	116	10	2		tr|A0A8M1N414|A0A8M1N414_DANRE	A0A8M1N414	A0A8M1N414_DANRE	rida	ribonuclease UK114 isoform 1						0	0	0	1	1	1	1	1	1	0	0	0	0	0	0	0	0	0	3.92E+07	3.84E+07	3.62E+07	4.99E+07	5.03E+07	3.73E+07	0	0	0	0	0	0	0
AAYQWYLMER	AAYQWYLMER	R	D	42	51	10	2		tr|A0A8M1NSZ8|A0A8M1NSZ8_DANRE	A0A8M1NSZ8	A0A8M1NSZ8_DANRE	ndufa1	NADH dehydrogenase [ubiquinone] 1 alpha subcomplex subunit 1						0	0	0	0	0	0	1	0	0	1	1	0	0	0	0	0	0	0	0	0	0	1.81E+07	0	0	1.01E+08	1.56E+08	0	0	0	0	0
AAYSPATPHR	AAYSPATPHR	E	F	103	112	10	2		tr|A0A8M9Q8S1|A0A8M9Q8S1_DANRE	A0A8M9Q8S1	A0A8M9Q8S1_DANRE	LOC100332358	counting factor associated protein D-like						0	0	0	1	1	1	1	1	0	0	0	0	0	0	0	0	0	0	1.25E+07	1.15E+07	1.76E+07	1.21E+07	2.08E+07	0	0	0	0	0	0	0	0
AAYTAFEEANMPR	AAYTAFEEANMPR	K	V	165	177	13	2,3		sp|Q6PHE8|CC124_DANRE	Q6PHE8	CC124_DANRE	ccdc124	Coiled-coil domain-containing protein 124						0	0	0	0	0	0	0	0	0	1	0	0	0	1	1	0	0	0	0	0	0	0	0	0	5.73019e+06	0	0	0	1.61E+07	8866327	0
AAYVEILK	n[42.0106]AAYVEILK	M	N	3	10	8	2	N-term(42.0106)	tr|A0A8M6Z1M3|A0A8M6Z1M3_DANRE	A0A8M6Z1M3	A0A8M6Z1M3_DANRE	abcf3	ATP-binding cassette sub-family F member 3						0	0	0	0	0	0	1	0	0	0	0	0	0	0	0	0	0	0	0	0	0	3708337	0	0	0	0	0	0	0	0	0
AAYVLFYQR	AAYVLFYQR	K	R	972	980	9	2		tr|A0A8M1RK74|A0A8M1RK74_DANRE	A0A8M1RK74	A0A8M1RK74_DANRE	usp4	ubiquitin carboxyl-terminal hydrolase 4				usp15	tr|A0A8M6YWF7|A0A8M6YWF7_DANRE	0	0	0	0	1	0	0	0	0	0	0	0	0	0	0	0	0	0	0	4445722	0	0	0	0	0	0	0	0	0	0	0
AAYYVVSGNDPGSGEPSR	AAYYVVSGNDPGSGEPSR	R	A	3651	3668	18	2		tr|A0A8M1PUL4|A0A8M1PUL4_DANRE	A0A8M1PUL4	A0A8M1PUL4_DANRE	map1ab	microtubule-associated protein 1B isoform X1						0	0	0	0	0	0	0	0	0	0	0	0	1	0	0	0	0	0	0	0	0	0	0	0	0	0	0	8711303	0	0	0
ACADAGLLDENLLR	AC[57.0215]ADAGLLDENLLR	K	R	875	888	14	2	2C(57.0215)	tr|A0A8M9PKI9|A0A8M9PKI9_DANRE	A0A8M9PKI9	A0A8M9PKI9_DANRE	ube4b	ubiquitin conjugation factor E4 B isoform X1						0	0	0	0	0	0	0	0	0	0	0	0	0	0	1	0	0	0	0	0	0	0	0	0	0	0	0	2635085	0	6252789	0
ACADATLSQITANIDPVGR	AC[57.0215]ADATLSQITANIDPVGR	K	I	24	42	19	2,3	2C(57.0215)	sp|Q6PH57|GBB1_DANRE	Q6PH57	GBB1_DANRE	gnb1	Guanine nucleotide-binding protein G(I)/G(S)/G(T) subunit beta-1						0	0	0	1	2	1	2	1	3	0	1	1	1	0	2	0	0	0	1.92E+07	2.98E+07	1.58E+07	1.87E+07	9812944	6.41E+07	0	2.61E+07	2.83E+07	2.98E+07	0	2.43E+07	0
ACADEISSR	AC[57.0215]ADEISSR	K	Q	775	783	9	2	2C(57.0215)	sp|Q1LXK4|M10B1_DANRE	Q1LXK4	M10B1_DANRE	mov10b.1	Putative helicase mov-10-B.1						0	0	1	0	0	0	0	0	0	0	0	0	0	0	0	0	0	2.52E+07	0	0	0	0	0	0	0	0	0	0	0	0	0
ACADIVHK	AC[57.0215]ADIVHK	Q	H	173	180	8	2	2C(57.0215)	tr|A0A8M1PHM3|A0A8M1PHM3_DANRE	A0A8M1PHM3	A0A8M1PHM3_DANRE	cth	cystathionine gamma-lyase						1	0	0	0	0	0	0	0	0	0	0	0	0	0	0	9.67E+07	0	0	0	0	0	0	0	0	0	0	0	0	0	0	0
ACAHNPTGVDPR	AC[57.0215]AHNPTGVDPR	H	P	209	220	12	3	2C(57.0215)	sp|Q7SYK7|AATM_DANRE	Q7SYK7	AATM_DANRE	got2a	Aspartate aminotransferase, mitochondrial						0	0	0	0	0	0	0	0	0	0	0	0	1	0	1	0	0	0	0	0	0	0	0	0	0	0	0	1.77E+07	0	2.04E+07	0
ACAHNPTGVDPRPEQWK	AC[57.0215]AHNPTGVDPRPEQWK	H	E	209	225	17	3,4	2C(57.0215)	sp|Q7SYK7|AATM_DANRE	Q7SYK7	AATM_DANRE	got2a	Aspartate aminotransferase, mitochondrial						0	0	0	0	0	0	0	0	0	2	2	1	2	2	1	0	0	0	0	0	0	0	0	0	1.03E+08	1.18E+08	8.69E+07	8.65E+07	9.67E+07	3.58E+07	0
ACALTIAEIDTPGEK	AC[57.0215]ALTIAEIDTPGEK	R	L	463	477	15	2,3	2C(57.0215)	sp|Q7ZVF3|SDHA_DANRE	Q7ZVF3	SDHA_DANRE	sdha	Succinate dehydrogenase [ubiquinone] flavoprotein subunit, mitochondrial						0	0	0	0	2	3	4	1	2	2	3	2	1	1	2	0	0	0	0	4.19E+08	4.01E+08	3.76E+08	2.90E+08	5.57E+08	2.26E+08	3.24E+08	2.52E+08	1.25E+08	1.85E+08	1.37E+08	0
ACAVSVLLR	AC[57.0215]AVSVLLR	M	E	35	43	9	2	2C(57.0215)	sp|Q9PVK4|LDHBA_DANRE	Q9PVK4	LDHBA_DANRE	ldhba	L-lactate dehydrogenase B-A chain				ldhbb	sp|Q6DGK2|LDHBB_DANRE	0	0	0	0	1	1	0	0	0	0	0	0	0	0	0	0	0	0	0	8.60E+07	5.25E+07	1.07E+08	1.06E+08	1.43E+08	0	0	0	0	0	0	0
ACCDYSLHVDITHWNDSVK	AC[57.0215]C[57.0215]DYSLHVDITHWNDSVK	K	Q	131	149	19	4	2C(57.0215), 3C(57.0215)	sp|Q52PJ5|DPYL3_DANRE	Q52PJ5	DPYL3_DANRE	dpysl3	Dihydropyrimidinase-related protein 3						0	0	0	1	1	0	0	0	1	1	0	0	1	0	0	0	0	0	6361602	6172413	0	0	0	9609816	1.86E+07	0	0	2.44E+07	0	0	0
ACCLLYR	AC[57.0215]C[57.0215]LLYR	M	G	314	320	7	2	2C(57.0215), 3C(57.0215)	tr|A0A8M1P8U9|A0A8M1P8U9_DANRE	A0A8M1P8U9	A0A8M1P8U9_DANRE	si:ch211-114n24.6	tubulin alpha 6-like				tuba1a, tuba1b, tuba1c, tuba2, tuba8l2	tr|A0A8M1NER1|A0A8M1NER1_DANRE, tr|A0A8M1NUX0|A0A8M1NUX0_DANRE, tr|A0A8M1P8U4|A0A8M1P8U4_DANRE, tr|A0A8M1PD92|A0A8M1PD92_DANRE, tr|A0A8M1PEG3|A0A8M1PEG3_DANRE	0	0	0	0	0	0	0	0	0	0	0	0	1	0	0	0	0	0	0	0	0	0	0	0	0	0	0	3.04E+07	0	0	0
ACDATYPPGPPNNPK	AC[57.0215]DATYPPGPPNNPK	K	V	23342	23356	15	2,3	2C(57.0215)	tr|A0A8M9QKG2|A0A8M9QKG2_DANRE	A0A8M9QKG2	A0A8M9QKG2_DANRE	ttn.2	titin						0	0	0	0	0	0	0	0	0	2	2	2	3	3	3	0	0	0	0	0	0	0	0	0	2.26E+07	2.06E+07	2.07E+07	7.49E+07	5.45E+07	9.24E+07	0
ACDPTFKPGQPTNAHLVDTTK	AC[57.0215]DPTFKPGQPTNAHLVDTTK	K	N	22259	22279	21	2,3,4	2C(57.0215)	tr|A0A8M9QKG2|A0A8M9QKG2_DANRE	A0A8M9QKG2	A0A8M9QKG2_DANRE	ttn.2	titin						0	0	0	0	0	0	1	0	2	2	2	2	2	2	3	0	0	0	0	0	0	2.35E+07	0	1.20E+08	5.96E+07	7.96E+07	6.74E+07	1.22E+08	1.04E+08	1.46E+08	0
ACDTIFQPGPPGNPR	AC[57.0215]DTIFQPGPPGNPR	K	V	20096	20110	15	2,3	2C(57.0215)	tr|A0A8M9QKG2|A0A8M9QKG2_DANRE	A0A8M9QKG2	A0A8M9QKG2_DANRE	ttn.2	titin						0	0	0	1	1	1	1	0	1	1	1	1	3	1	2	0	0	0	8.3344e+06	1.05E+07	1.03E+07	2.62E+07	0	8.79E+07	3.50E+07	4.39E+07	4.03E+07	1.24E+08	6.75E+07	1.02E+08	0
ACEAWTMAEPGPAYDISFWEVR	AC[57.0215]EAWTMAEPGPAYDISFWEVR	F	D	779	800	22	2,3	2C(57.0215)	tr|A0A8M1PAE0|A0A8M1PAE0_DANRE	A0A8M1PAE0	A0A8M1PAE0_DANRE	myom2a	uncharacterized protein LOC334269						0	0	0	0	0	0	0	0	0	2	1	1	2	1	0	0	0	0	0	0	0	0	0	0	3.57E+07	2.57757e+06	8428791	2.99E+07	8396487	0	0
ACEAWTMAEPGPAYDISFWEVR	AC[57.0215]EAWTM[15.9949]AEPGPAYDISFWEVR	F	D	779	800	22	3	2C(57.0215), 7M(15.9949)	tr|A0A8M1PAE0|A0A8M1PAE0_DANRE	A0A8M1PAE0	A0A8M1PAE0_DANRE	myom2a	uncharacterized protein LOC334269						0	0	0	0	0	0	0	0	1	0	0	0	1	0	0	0	0	0	0	0	0	0	0	2.92541e+06	0	0	0	1.16E+07	5404098	0	0
ACEFAGYQCQIQFGDHNESK	AC[57.0215]EFAGYQC[57.0215]QIQFGDHNESK	K	H	235	254	20	3	2C(57.0215), 9C(57.0215)	tr|A0A8M9PTJ3|A0A8M9PTJ3_DANRE	A0A8M9PTJ3	A0A8M9PTJ3_DANRE	tln1	talin-1 isoform X1						0	0	0	1	1	1	1	1	1	0	0	0	0	0	0	0	0	0	1.55E+07	3.45E+07	1.73E+07	1.85E+07	2.00E+07	3.91E+07	0	0	0	0	0	0	0
ACEFGGIQTQIQFGPHIEHK	AC[57.0215]EFGGIQTQIQFGPHIEHK	K	H	237	256	20	4	2C(57.0215)	tr|A0A8M6Z7P4|A0A8M6Z7P4_DANRE	A0A8M6Z7P4	A0A8M6Z7P4_DANRE	tln2a	talin-2 isoform X1						0	0	0	1	0	0	0	0	0	0	0	0	0	1	0	0	0	0	1.29E+07	0	0	0	4.59104e+06	0	0	0	0	0	1.55E+07	0	0
ACEPHLDYIYK	AC[57.0215]EPHLDYIYK	K	A	1524	1534	11	2,3	2C(57.0215)	tr|A0A8M1N7W7|A0A8M1N7W7_DANRE	A0A8M1N7W7	A0A8M1N7W7_DANRE	c3a.3	complement component c3a, duplicate 3 precursor						0	0	0	2	2	2	2	0	3	2	1	0	1	1	2	0	0	0	9.47E+07	1.07E+08	1.00E+08	1.17E+08	6.50E+07	1.05E+08	1.03E+07	6145566	4.47E+07	5.37E+07	1.81E+07	1.37E+08	0
ACESGMDYVYK	AC[57.0215]ESGMDYVYK	K	V	1516	1526	11	2	2C(57.0215)	tr|A0A8M1P7C1|A0A8M1P7C1_DANRE	A0A8M1P7C1	A0A8M1P7C1_DANRE	c3a.1	complement component c3a precursor						0	0	0	1	1	1	1	1	1	1	1	1	1	1	1	0	0	0	1.61E+07	1.66E+07	2.25E+07	3.33E+07	2.86E+07	4.91E+07	2.47E+07	2.37E+07	3.19E+07	1.81E+07	2.32E+07	6.68E+07	0
ACESGMDYVYK	AC[57.0215]ESGM[15.9949]DYVYK	K	V	1516	1526	11	2	2C(57.0215), 6M(15.9949)	tr|A0A8M1P7C1|A0A8M1P7C1_DANRE	A0A8M1P7C1	A0A8M1P7C1_DANRE	c3a.1	complement component c3a precursor						0	0	0	1	1	1	0	0	0	0	0	0	0	0	1	0	0	0	1.24E+07	1.76E+07	1.04E+07	0	0	0	0	0	1.86402e+06	2.61176e+06	0	1.24E+07	0
ACEVWECILADHPTDLLALK	AC[57.0215]EVWEC[57.0215]ILADHPTDLLALK	K	F	126	145	20	3	2C(57.0215), 7C(57.0215)	sp|A3KPN8|TTC38_DANRE	A3KPN8	TTC38_DANRE	ttc38	Tetratricopeptide repeat protein 38						0	0	0	1	0	0	0	0	1	0	0	0	0	0	0	0	0	0	4572711	0	0	0	0	2.90391e+06	0	0	0	0	0	0	0
ACFSTEGSLAEAGK	AC[57.0215]FSTEGSLAEAGK	E	Q	1850	1863	14	2	2C(57.0215)	tr|A0A8M9QAE9|A0A8M9QAE9_DANRE	A0A8M9QAE9	A0A8M9QAE9_DANRE	syne2b	nesprin-2 isoform X1						0	0	0	0	0	0	0	0	0	0	1	0	0	0	0	0	0	0	0	0	0	0	0	0	0	3.13285e+06	0	0	0	0	0
ACGADWVFIPEMPPDDGWEEHLCR	AC[57.0215]GADWVFIPEM[15.9949]PPDDGWEEHLC[57.0215]R	L	R	224	247	24	3	12M(15.9949), 23C(57.0215), 2C(57.0215)	tr|A0A8M1N2A2|A0A8M1N2A2_DANRE	A0A8M1N2A2	A0A8M1N2A2_DANRE	pfkma	ATP-dependent 6-phosphofructokinase, muscle type						0	0	0	0	0	0	0	0	0	1	0	0	1	0	0	0	0	0	0	0	0	0	0	0	4.41E+07	0	0	1.49E+07	0	0	0
ACGEAGCASVHGANR	AC[57.0215]GEAGC[57.0215]ASVHGANR	Y	L	434	448	15	2,3	2C(57.0215), 7C(57.0215)	sp|Q7ZVF3|SDHA_DANRE	Q7ZVF3	SDHA_DANRE	sdha	Succinate dehydrogenase [ubiquinone] flavoprotein subunit, mitochondrial						0	0	0	0	0	0	0	0	1	0	0	0	2	1	1	0	0	0	0	0	0	0	0	3.20E+07	0	0	0	1.14E+07	3.08091e+06	7.13883e+06	0
ACGFVIFR	AC[57.0215]GFVIFR	R	C	5	12	8	2	2C(57.0215)	tr|A0A8M1N0A8|A0A8M1N0A8_DANRE	A0A8M1N0A8	A0A8M1N0A8_DANRE	nudt2	bis(5'-nucleosyl)-tetraphosphatase [asymmetrical]						0	0	0	1	1	1	1	0	1	1	1	1	0	1	1	0	0	0	1.06E+07	1.38E+07	7603127	1.03E+07	0	6.67E+07	1.14E+07	1.26E+07	1.47E+07	0	1.32E+07	1.91E+07	0
ACGGGSLGAYSTSQGIEMIR	AC[57.0215]GGGSLGAYSTSQGIEMIR	K	Q	106	125	20	3	2C(57.0215)	tr|A0A8M1QQL4|A0A8M1QQL4_DANRE	A0A8M1QQL4	A0A8M1QQL4_DANRE	si:ch211-217a12.1	alanine aminotransferase 2-like isoform X1						0	0	0	0	0	0	0	0	0	0	0	0	1	0	0	0	0	0	0	0	0	0	0	0	0	0	0	1.03E+07	0	0	0
ACGQIFCGK	AC[57.0215]GQIFC[57.0215]GK	R	C	184	192	9	2	2C(57.0215), 7C(57.0215)	tr|A0A8M9PVZ9|A0A8M9PVZ9_DANRE	A0A8M9PVZ9	A0A8M9PVZ9_DANRE	hgs	hepatocyte growth factor-regulated tyrosine kinase substrate isoform X1						0	0	0	1	0	0	0	0	0	0	0	0	0	0	0	0	0	0	1.27E+07	0	0	0	0	0	0	0	0	0	0	0	0
ACGSCSNENAFK	AC[57.0215]GSC[57.0215]SNENAFK	M	S	162	173	12	2	2C(57.0215), 5C(57.0215)	tr|A0A8N7V0P5|A0A8N7V0P5_DANRE	A0A8N7V0P5	A0A8N7V0P5_DANRE	abat	4-aminobutyrate aminotransferase, mitochondrial						0	0	1	0	0	0	0	0	0	0	0	0	0	0	0	0	0	3.58E+07	0	0	0	0	0	0	0	0	0	0	0	0	0
ACGVSRPVIATSVTIK	AC[57.0215]GVSRPVIATSVTIK	R	E	92	107	16	3	2C(57.0215)	tr|A0A8M1PE15|A0A8M1PE15_DANRE	A0A8M1PE15	A0A8M1PE15_DANRE	snu13b	NHP2 non-histone chromosome protein 2-like 1						0	0	0	1	0	1	1	0	1	0	0	0	0	0	0	0	0	0	1.27E+07	0	1.06E+07	1.35E+07	1.76E+07	1.51E+07	0	0	0	0	0	0	0
ACHEQLSVSEITNACFEPANQMVK	AC[57.0215]HEQLSVSEITNAC[57.0215]FEPANQMVK	K	C	281	304	24	3	15C(57.0215), 2C(57.0215)	tr|A0A8M1PEG3|A0A8M1PEG3_DANRE	A0A8M1PEG3	A0A8M1PEG3_DANRE	tuba2	tubulin alpha-1D chain						0	0	0	0	0	0	0	0	0	1	0	0	1	0	0	0	0	0	0	0	0	0	0	0	1.57E+07	0	0	4.47E+07	0	0	0
ACHFTNEGAQLIQGSR	AC[57.0215]HFTNEGAQLIQGSR	F	L	82	97	16	3	2C(57.0215)	tr|A0A8M1N0F9|A0A8M1N0F9_DANRE	A0A8M1N0F9	A0A8M1N0F9_DANRE	mpc1	mitochondrial pyruvate carrier 1						0	0	0	0	1	1	1	0	2	1	1	1	1	1	1	0	0	0	4.74751e+06	7423839	1.15E+07	2.78E+07	0	6.70E+07	1.84E+07	3.96E+07	2.45E+07	2.18E+07	2.17E+07	1.82E+07	0
ACHVHTVDQTVHTDEEK	AC[57.0215]HVHTVDQTVHTDEEK	K	A	72	88	17	4	2C(57.0215)	sp|Q6GMI7|ENOPH_DANRE	Q6GMI7	ENOPH_DANRE	enoph1	Enolase-phosphatase E1						0	0	0	0	0	0	0	0	0	0	1	0	0	0	1	0	0	0	0	0	0	0	0	0	0	2.03E+07	0	1.67E+07	0	3.05E+07	0
ACHVLDHLLK	AC[57.0215]HVLDHLLK	R	E	209	218	10	3	2C(57.0215)	sp|Q5U3V9|SNF8_DANRE	Q5U3V9	SNF8_DANRE	snf8	Vacuolar-sorting protein SNF8						0	0	0	0	0	0	0	0	0	0	0	0	0	0	1	0	0	0	0	0	0	0	0	0	0	0	0	0	0	1.29E+07	0
ACIGGGQGIAVILENIK	AC[57.0215]IGGGQGIAVILENIK	S	-	279	295	17	2,3	2C(57.0215)	tr|A0A8M3APK4|A0A8M3APK4_DANRE	A0A8M3APK4	A0A8M3APK4_DANRE	LOC103910030	3-ketoacyl-CoA thiolase, mitochondrial-like						0	0	0	2	0	1	1	0	1	0	0	0	0	0	0	0	0	0	5.44E+07	0	3.7683e+06	4687024	0	3.34206e+06	0	0	0	0	0	0	0
ACIGGTNVGEDIR	AC[57.0215]IGGTNVGEDIR	H	K	134	146	13	2	2C(57.0215)	sp|Q7ZVA6|IF4A3_DANRE	Q7ZVA6	IF4A3_DANRE	eif4a3	Eukaryotic initiation factor 4A-III						0	0	2	0	0	0	0	0	0	0	0	0	0	0	0	0	0	2.58E+07	0	0	0	0	0	0	0	0	0	0	0	0	0
ACIGVLSFILSSAAK	AC[57.0215]IGVLSFILSSAAK	K	H	67	81	15	2	2C(57.0215)	tr|A0A8M1P2E2|A0A8M1P2E2_DANRE	A0A8M1P2E2	A0A8M1P2E2_DANRE	commd4	COMM domain-containing protein 4						0	0	0	1	0	0	0	0	0	0	0	0	0	0	0	0	0	0	2.52039e+06	374695	0	0	0	0	0	0	0	0	0	0	0
ACKDPNPIIDGR	AC[57.0215]KDPNPIIDGR	R	K	68	79	12	3	2C(57.0215)	sp|Q76LC6|RBM24_DANRE	Q76LC6	RBM24_DANRE	rbm24	RNA-binding protein 24				rbm24b	tr|A0A8M1P8U5|A0A8M1P8U5_DANRE	0	0	0	1	0	0	1	1	1	0	0	0	0	0	0	0	0	0	2.17E+07	0	0	1.98E+07	1.64E+07	1.54E+07	0	0	0	0	0	0	0
ACKEDIPEEQSNSIACSR	n[42.0106]AC[57.0215]K[42.0106]EDIPEEQSNSIAC[57.0215]SR	S	D	26	43	18	3	16C(57.0215), 2C(57.0215), 3K(42.0106), N-term(42.0106)	tr|A0A8N7UQM1|A0A8N7UQM1_DANRE	A0A8N7UQM1	A0A8N7UQM1_DANRE	pea15	astrocytic phosphoprotein PEA-15						0	0	0	0	0	1	0	0	0	0	0	0	0	0	0	0	0	0	0	0	0	0	0	0	0	0	0	0	0	0	0
ACLDSSVITESLR	AC[57.0215]LDSSVITESLR	A	C	259	271	13	2	2C(57.0215)	tr|A0A8M1N7B7|A0A8M1N7B7_DANRE	A0A8M1N7B7	A0A8M1N7B7_DANRE	si:ch211-201h21.5	uncharacterized protein LOC555526						0	0	1	0	0	0	0	0	0	0	0	0	0	0	0	0	0	2.41E+07	0	0	0	0	0	0	0	0	0	0	0	0	0
ACLEDFIENAR	AC[57.0215]LEDFIENAR	V	L	328	338	11	2	2C(57.0215)	sp|Q6DRI1|EI3EA_DANRE	Q6DRI1	EI3EA_DANRE	eif3ea	Eukaryotic translation initiation factor 3 subunit E-A				eif3eb	sp|Q1LUA8|EI3EB_DANRE	0	0	2	0	0	0	0	0	0	0	0	0	0	0	0	0	0	2.14E+07	0	0	0	0	0	0	0	0	0	0	0	0	0
ACLGETLAK	AC[57.0215]LGETLAK	R	A	442	450	9	2	2C(57.0215)	tr|A0A8M1NWJ8|A0A8M1NWJ8_DANRE	A0A8M1NWJ8	A0A8M1NWJ8_DANRE	cyp2aa6	cytochrome P450, family 2, subfamily AA, polypeptide 6				LOC110437829	tr|A0A8M9P5N3|A0A8M9P5N3_DANRE	0	0	0	0	0	0	0	0	1	0	0	0	0	0	0	0	0	0	0	0	0	0	0	1.05E+07	0	0	0	0	0	0	0
ACLLEAPLR	n[42.0106]AC[57.0215]LLEAPLR	M	I	2	10	9	2	2C(57.0215), N-term(42.0106)	sp|Q05AL1|ARMC8_DANRE	Q05AL1	ARMC8_DANRE	armc8	Armadillo repeat-containing protein 8			Nt			0	0	0	0	0	0	0	0	1	0	0	0	0	0	0	0	0	0	0	0	1.60155e+06	0	0	2177747	0	0	0	0	0	0	0
ACLMQVCNTGWWAFNEAHTSMDQIR	AC[57.0215]LMQVC[57.0215]NTGWWAFNEAHTSMDQIR	R	L	80	104	25	3	2C(57.0215), 7C(57.0215)	tr|A0A8M6YVD7|A0A8M6YVD7_DANRE	A0A8M6YVD7	A0A8M6YVD7_DANRE	LOC100149015	uncharacterized protein LOC100149015						0	0	0	0	0	0	0	0	0	1	0	0	0	0	0	0	0	0	0	0	0	0	0	0	1.04E+07	0	0	0	0	0	0
ACNCLLLK	AC[57.0215]NC[57.0215]LLLK	K	V	336	343	8	2	2C(57.0215), 4C(57.0215)	tr|A0A8M1PK30|A0A8M1PK30_DANRE	A0A8M1PK30	A0A8M1PK30_DANRE	eno3	beta-enolase				eno1b	tr|A0A8M1PEW0|A0A8M1PEW0_DANRE	0	0	0	2	1	2	1	1	1	3	3	3	2	3	3	0	0	0	1.16E+09	1.17E+09	1.04E+09	7.98E+08	7.55E+08	1.30E+09	4.70E+09	3.59E+09	5.10E+09	1.82E+09	4.70E+09	4.61E+09	0
ACNPSLDK	AC[57.0215]NPSLDK	F	V	280	287	8	2	2C(57.0215)	tr|A0A8M1PLD4|A0A8M1PLD4_DANRE	A0A8M1PLD4	A0A8M1PLD4_DANRE	cyb5r3	NADH-cytochrome b5 reductase 3						0	0	0	0	0	0	1	0	1	0	0	0	0	0	0	0	0	0	2.20303e+06	0	0	1.23E+07	8463331	3.09E+07	0	0	0	0	0	0	0
ACNQLGQFLQHR	AC[57.0215]NQLGQFLQHR	R	E	330	341	12	3	2C(57.0215)	tr|A0A8M3B8D0|A0A8M3B8D0_DANRE	A0A8M3B8D0	A0A8M3B8D0_DANRE	ap2a1	AP-2 complex subunit alpha-2 isoform X1						0	0	0	1	1	2	2	1	1	0	0	0	0	0	0	0	0	0	2.46E+07	2.83E+07	1.98E+07	2.30E+07	1.36E+07	2.49E+07	0	0	0	0	0	0	0
ACNQPTEEYYGIENLAK	AC[57.0215]NQPTEEYYGIENLAK	K	G	133	149	17	2	2C(57.0215)	tr|A0A8M1NZ23|A0A8M1NZ23_DANRE	A0A8M1NZ23	A0A8M1NZ23_DANRE	c8b	complement component C8 beta chain precursor						0	0	0	1	1	1	1	0	1	1	1	0	1	1	1	0	0	0	1.29E+07	1.38E+07	1.16E+07	6832399	9360744	1.87E+07	1.25E+07	1.50E+07	0	1.89E+07	3.18665e+06	2.48E+07	0
ACPCPAGATCAVVPK	AC[57.0215]PC[57.0215]PAGATC[57.0215]AVVPK	K	T	756	770	15	2	10C(57.0215), 2C(57.0215), 4C(57.0215)	sp|Q1LVF0|LAMC1_DANRE	Q1LVF0	LAMC1_DANRE	lamc1	Laminin subunit gamma-1						0	0	0	0	0	0	0	0	0	1	1	1	1	1	1	0	0	0	0	0	0	0	0	0	3.09E+07	4.12E+07	4.74E+07	2.18E+07	4.32E+07	6.96E+07	0
ACQEEFVK	AC[57.0215]QEEFVK	K	R	323	330	8	2	2C(57.0215)	tr|A0A8M1PGK6|A0A8M1PGK6_DANRE	A0A8M1PGK6	A0A8M1PGK6_DANRE	aldoab	aldolase a, fructose-bisphosphate, b						0	0	0	1	1	1	1	1	1	2	1	2	1	2	2	0	0	0	5.84E+08	5.28E+08	5.18E+08	5.67E+08	3.94E+08	3.84E+08	1.27E+09	6.03E+07	1.75E+09	7.19E+08	1.08E+09	1.34E+09	0
ACQEEFVKR	AC[57.0215]QEEFVKR	K	A	323	331	9	2,3	2C(57.0215)	tr|A0A8M1PGK6|A0A8M1PGK6_DANRE	A0A8M1PGK6	A0A8M1PGK6_DANRE	aldoab	aldolase a, fructose-bisphosphate, b						0	0	0	2	1	2	2	2	2	2	0	2	1	1	0	0	0	0	1.00E+08	9.91E+07	9.12E+07	8.86E+07	6.87E+07	2.94E+07	2.97E+07	0	3.54E+07	2.09E+07	2.43E+07	0	0
ACQQYGLAFR	AC[57.0215]QQYGLAFR	L	R	143	152	10	2	2C(57.0215)	tr|A0A8M1NCY2|A0A8M1NCY2_DANRE	A0A8M1NCY2	A0A8M1NCY2_DANRE	me3	NADP-dependent malic enzyme, mitochondrial						0	0	0	0	0	0	1	0	1	0	0	0	0	0	0	0	0	0	0	0	0	8888226	0	1.66E+07	0	0	0	0	0	0	0
ACQSIYPLHDVYVR	AC[57.0215]QSIYPLHDVYVR	K	K	200	213	14	2,3	2C(57.0215)	sp|Q6PBY1|RS3A_DANRE	Q6PBY1	RS3A_DANRE	rps3a	40S ribosomal protein S3a						0	0	0	1	1	1	2	1	2	2	1	1	2	2	2	0	0	0	1.02E+08	8.98E+07	9.11E+07	1.30E+08	6.08E+07	1.58E+08	1.77E+08	9.14E+07	1.42E+08	1.13E+08	1.26E+08	1.28E+08	0
ACSCNNNIDPNAVGNCNR	AC[57.0215]SC[57.0215]NNNIDPNAVGNC[57.0215]NR	R	E	811	828	18	2	16C(57.0215), 2C(57.0215), 4C(57.0215)	sp|Q1LVF0|LAMC1_DANRE	Q1LVF0	LAMC1_DANRE	lamc1	Laminin subunit gamma-1						0	0	0	0	0	0	0	0	0	1	0	1	1	1	1	0	0	0	0	0	0	0	0	0	5.49389e+06	0	8796630	2820153	7.77888e+06	1.72E+07	0
ACSISNNEEGVK	AC[57.0215]SISNNEEGVK	L	L	395	406	12	2	2C(57.0215)	sp|B7ZC77|CTNA2_DANRE	B7ZC77	CTNA2_DANRE	Ctnna2	Catenin alpha-2				ctnna2	tr|A0A8M2B6X9|A0A8M2B6X9_DANRE	1	0	1	0	0	0	0	0	0	0	0	0	0	0	0	2.24E+07	0	2.82E+07	0	0	0	0	0	0	0	0	0	0	0	0	2.24E+07
ACSLGLDPNLTGK	AC[57.0215]SLGLDPNLTGK	M	K	66	78	13	2	2C(57.0215)	sp|F1RAX8|COQ6_DANRE	F1RAX8	COQ6_DANRE	coq6	Ubiquinone biosynthesis monooxygenase COQ6, mitochondrial						0	0	0	0	0	0	1	0	0	0	0	0	0	0	0	0	0	0	0	0	0	9982885	0	0	0	0	0	0	0	0	0
ACSPGKEPPPELAAEILK	AC[57.0215]SPGKEPPPELAAEILK	F	L	329	346	18	3	2C(57.0215)	sp|Q08BL7|GLCTK_DANRE	Q08BL7	GLCTK_DANRE	glyctk	Glycerate kinase						0	0	0	0	0	0	1	0	1	0	0	0	0	0	0	0	0	0	0	0	0	6.70233e+06	0	1.22E+07	0	0	0	0	0	0	0
ACSTPVPTQNR	AC[57.0215]STPVPTQNR	K	H	734	744	11	2	2C(57.0215)	tr|A0A8M9QFD8|A0A8M9QFD8_DANRE	A0A8M9QFD8	A0A8M9QFD8_DANRE	eif4enif1	eukaryotic translation initiation factor 4E transporter isoform X1						0	0	0	0	0	0	0	0	0	1	0	0	1	1	0	0	0	0	0	0	0	0	0	0	2.01E+07	0	0	1.91198e+06	8106019	0	0
ACTELGIR	AC[57.0215]TELGIR	R	T	57	64	8	2	2C(57.0215)	tr|A0A8M1P3R3|A0A8M1P3R3_DANRE	A0A8M1P3R3	A0A8M1P3R3_DANRE	pcxa	pyruvate carboxylase a				pcxb	tr|A0A8N7UZL1|A0A8N7UZL1_DANRE	0	0	0	0	0	0	0	0	0	1	0	0	0	0	0	0	0	0	0	0	0	0	0	0	1.10E+07	0	0	9753003	0	0	0
ACTFGNCISS	AC[57.0215]TFGNC[57.0215]ISS	K	-	664	673	10	2	2C(57.0215), 7C(57.0215)	tr|A0A8M1P0N7|A0A8M1P0N7_DANRE	A0A8M1P0N7	A0A8M1P0N7_DANRE	tfa	serotransferrin precursor						0	0	0	1	1	1	1	0	1	1	1	1	2	2	1	0	0	0	2.71E+08	3.18E+08	1.57E+08	9.02E+07	2.01E+08	1.01E+08	2.63E+08	1.96E+08	3.24E+08	1.40E+08	2.02E+08	1.97E+08	0
ACTHSDSSEGVGQVSHTMEVSC	AC[57.0215]THSDSSEGVGQVSHTMEVSC[57.0215]	R	-	437	458	22	3	22C(57.0215), 2C(57.0215)	tr|A0A8M2BA44|A0A8M2BA44_DANRE	A0A8M2BA44	A0A8M2BA44_DANRE	ndrg4	protein NDRG4 isoform X1						0	0	0	1	1	1	1	1	0	0	0	0	0	0	0	0	0	0	1.19E+07	2.76E+07	4.04E+07	4.58E+07	2.16E+07	0	0	0	0	0	0	0	0
ACTHSDSSEGVGQVSHTMEVSC	AC[57.0215]THSDSSEGVGQVSHTM[15.9949]EVSC[57.0215]	R	-	437	458	22	3	18M(15.9949), 22C(57.0215), 2C(57.0215)	tr|A0A8M2BA44|A0A8M2BA44_DANRE	A0A8M2BA44	A0A8M2BA44_DANRE	ndrg4	protein NDRG4 isoform X1						0	0	0	1	1	1	0	0	1	0	0	0	0	0	0	0	0	0	4.90E+07	4.83E+07	2.78E+07	0	0	3.61E+07	0	0	0	0	0	0	0
ACTLSDSIER	AC[57.0215]TLSDSIER	K	M	109	118	10	2	2C(57.0215)	tr|A0A8M2B9J8|A0A8M2B9J8_DANRE	A0A8M2B9J8	A0A8M2B9J8_DANRE	osbpl2a	oxysterol-binding protein-related protein 2 isoform X1						0	0	0	0	0	0	0	0	0	1	0	0	0	0	0	0	0	0	0	0	0	0	0	0	7263074	0	0	0	0	0	0
ACVGELLAR	AC[57.0215]VGELLAR	R	N	438	446	9	2	2C(57.0215)	tr|A0A8M1PA24|A0A8M1PA24_DANRE	A0A8M1PA24	A0A8M1PA24_DANRE	cyp2ad2	cytochrome P450, family 2, subfamily AD, polypeptide 2						0	0	0	1	0	1	1	0	1	0	0	0	0	0	0	0	0	0	7088861	7517482	1.35E+07	1.26E+07	6791438	8424864	0	0	0	0	0	0	0
ACVQLALGPDNEVLK	AC[57.0215]VQLALGPDNEVLK	K	S	106	120	15	2,3	2C(57.0215)	sp|Q7SYK7|AATM_DANRE	Q7SYK7	AATM_DANRE	got2a	Aspartate aminotransferase, mitochondrial						0	0	0	4	4	4	3	2	3	4	7	4	3	5	3	0	0	0	2.40E+09	2.54E+09	1.82E+09	1.28E+09	1.19E+09	1.98E+09	1.27E+09	1.63E+09	1.39E+09	5.27E+08	1.14E+09	4.26E+08	0
ACVQLALGPDNEVLKSGR	AC[57.0215]VQLALGPDNEVLKSGR	K	S	106	123	18	3	2C(57.0215)	sp|Q7SYK7|AATM_DANRE	Q7SYK7	AATM_DANRE	got2a	Aspartate aminotransferase, mitochondrial						0	0	0	1	1	1	1	0	1	0	0	0	0	0	0	0	0	0	1.03E+07	1.50E+07	1.01E+07	3391318	2.16844e+06	7.03943e+06	0	0	0	0	0	0	0
ACVSDMCQCYGSHDCLCNTLTEISR	AC[57.0215]VSDMC[57.0215]QC[57.0215]YGSHDC[57.0215]LC[57.0215]NTLTEISR	K	Q	274	298	25	3	15C(57.0215), 17C(57.0215), 2C(57.0215), 7C(57.0215), 9C(57.0215)	tr|A0A8M9PHK0|A0A8M9PHK0_DANRE	A0A8M9PHK0	A0A8M9PHK0_DANRE	muc5.2	mucin-2						0	0	0	0	0	0	0	0	0	1	0	0	0	0	0	0	0	0	0	0	0	0	0	0	1.97E+07	0	0	0	0	0	0
ACVSMISVPVDPDTLHATLR	AC[57.0215]VSMISVPVDPDTLHATLR	R	L	1844	1863	20	3	2C(57.0215)	tr|A0A8M9Q812|A0A8M9Q812_DANRE	A0A8M9Q812	A0A8M9Q812_DANRE	huwe1	E3 ubiquitin-protein ligase HUWE1 isoform X1						0	0	0	0	0	1	1	0	1	0	0	0	0	0	0	0	0	0	0	3.35025e+06	2.96589e+06	4345628	0	4361322	0	0	0	0	0	0	0
ACVTGKPISQGGIHGR	AC[57.0215]VTGKPISQGGIHGR	H	I	253	268	16	2,3,4	2C(57.0215)	contam_sp|P00366|DHE3_BOVIN	contam_sp|P00366|DHE3_BOVIN Glutamate dehydrogenase 1, mitochondrial OS=Bos taurus GN=GLUD1 PE=1 SV=2	contam_sp|P00366|DHE3_BOVIN Glutamate dehydrogenase 1, mitochondrial OS=Bos taurus GN=GLUD1 PE=1 SV=2		Glutamate						3	0	2	2	2	2	2	0	2	2	2	1	1	1	1	3.83E+08	0	7.31E+07	2.04E+07	2.34E+07	1.17E+07	2.85E+07	1.75E+07	4.56E+07	5.41E+07	6.22E+07	4.60E+07	5.21E+07	6.84E+07	7989195	1.97E+08
ACWELYCLEHGIQPDGQMPSDK	AC[57.0215]WELYC[57.0215]LEHGIQPDGQMPSDK	N	T	19	40	22	3	2C(57.0215), 7C(57.0215)	tr|A0A8M1P8U9|A0A8M1P8U9_DANRE	A0A8M1P8U9	A0A8M1P8U9_DANRE	si:ch211-114n24.6	tubulin alpha 6-like				tuba1a, tuba1b, tuba1c, tuba2	tr|A0A8M1NER1|A0A8M1NER1_DANRE, tr|A0A8M1NUX0|A0A8M1NUX0_DANRE, tr|A0A8M1P8U4|A0A8M1P8U4_DANRE, tr|A0A8M1PEG3|A0A8M1PEG3_DANRE	0	0	0	0	0	0	0	0	0	1	1	1	1	0	0	0	0	0	0	0	0	0	0	0	3.16E+07	2.54E+07	2.96E+07	4.30E+07	0	0	0
ACYDIDECR	AC[57.0215]YDIDEC[57.0215]R	R	E	641	649	9	2	2C(57.0215), 8C(57.0215)	tr|A0A8N7UUY5|A0A8N7UUY5_DANRE	A0A8N7UUY5	A0A8N7UUY5_DANRE	nid1a	nidogen-1 isoform X1						0	0	0	0	0	0	0	0	0	1	0	1	1	1	1	0	0	0	0	0	0	0	0	0	1.44E+07	0	2.24E+07	1.32E+07	2.03E+07	4.09E+07	0
ACYLSLNPQK	AC[57.0215]YLSLNPQK	R	D	221	230	10	2	2C(57.0215)	tr|A0A8N1TQK8|A0A8N1TQK8_DANRE	A0A8N1TQK8	A0A8N1TQK8_DANRE	actr1	beta-centractin						0	0	0	0	0	0	0	0	0	0	0	0	1	0	1	0	0	0	0	0	0	0	0	0	0	0	0	8610892	0	9198601	0
ACYLSLNPQKDETLETEK	AC[57.0215]YLSLNPQKDETLETEK	R	A	221	238	18	3	2C(57.0215)	tr|A0A8N1TQK8|A0A8N1TQK8_DANRE	A0A8N1TQK8	A0A8N1TQK8_DANRE	actr1	beta-centractin						0	0	0	1	1	1	1	0	1	0	0	0	0	0	1	0	0	0	2.88E+07	3.67E+07	2.96E+07	1.74E+07	0	1.99E+07	0	0	0	1.74E+07	0	1.58E+07	0
ACYQELVK	AC[57.0215]YQELVK	K	V	312	319	8	2	2C(57.0215)	tr|A0A8M1RL05|A0A8M1RL05_DANRE	A0A8M1RL05	A0A8M1RL05_DANRE	entpd5b	ectonucleoside triphosphate diphosphohydrolase 5-like						0	0	0	0	0	0	0	0	0	0	0	0	1	0	1	0	0	0	0	0	0	0	0	0	1.07E+07	0	0	1.51E+07	0	2.31E+07	0
ADAAVAPIDFPIAPAFAVPK	ADAAVAPIDFPIAPAFAVPK	F	V	309	328	20	2,3		sp|Q6AZA0|THIL_DANRE	Q6AZA0	THIL_DANRE	acat1	Acetyl-CoA acetyltransferase, mitochondrial						0	0	0	1	1	2	3	1	2	0	2	1	0	1	1	0	0	0	1.15E+07	1.34E+07	1.82E+07	4.58E+07	1.54E+07	9.04E+07	0	1.94E+07	9234098	3.93237e+06	1.07E+07	2.38919e+06	0
ADADSWDADSFEPEEPIKK	n[42.0106]ADADSWDADSFEPEEPIKK	M	A	2	20	19	2	N-term(42.0106)	sp|Q7SXU0|EI3JA_DANRE	Q7SXU0	EI3JA_DANRE	eif3ja	Eukaryotic translation initiation factor 3 subunit J-A			Nt			0	0	0	0	0	0	0	0	0	0	0	0	0	0	1	0	0	0	0	0	0	0	0	0	0	0	0	0	0	7.45693e+06	0
ADAEGESDLENSR	ADAEGESDLENSR	K	K	861	873	13	2		tr|A0A8M9PTJ3|A0A8M9PTJ3_DANRE	A0A8M9PTJ3	A0A8M9PTJ3_DANRE	tln1	talin-1 isoform X1						0	0	0	0	1	0	0	0	1	1	0	0	0	0	0	0	0	0	0	1.05E+07	4813555	0	0	2.88E+07	1.83684e+06	0	0	0	0	0	0
ADAEIQREDEVQWLFK	ADAEIQREDEVQWLFK	K	V	396	411	16	3		tr|A0A8M9P4N2|A0A8M9P4N2_DANRE	A0A8M9P4N2	A0A8M9P4N2_DANRE	LOC100536726	uncharacterized protein LOC100536726						0	0	0	1	0	0	1	0	1	0	0	0	0	0	0	0	0	0	8.31402e+06	0	0	4.29297e+06	4540054	1.47837e+06	0	0	0	0	0	0	0
ADAEYYTAAK	ADAEYYTAAK	R	F	258	267	10	2		sp|Q58EG2|ERLN1_DANRE	Q58EG2	ERLN1_DANRE	erlin1	Erlin-1						0	0	0	0	0	0	0	0	1	1	0	0	1	1	1	0	0	0	0	0	0	0	0	1.05E+07	1.57E+07	0	1.98E+07	1.77E+07	1.89E+07	2.90E+07	0
ADAGEDEGDLDFSALLK	ADAGEDEGDLDFSALLK	R	A	146	162	17	2,3		tr|A0A8M1N4T5|A0A8M1N4T5_DANRE	A0A8M1N4T5	A0A8M1N4T5_DANRE	mybpc2b	myosin-binding protein C, fast-type						0	0	0	0	1	0	1	0	2	2	2	2	2	3	3	0	0	0	0	1.94E+07	0	2.92E+07	0	1.01E+08	2.06E+08	2.60E+08	1.84E+08	3.59E+08	2.22E+08	2.70E+07	0
ADAGLEPDLECK	ADAGLEPDLEC[57.0215]K	H	Q	167	178	12	2	11C(57.0215)	tr|A0A8M1N8X4|A0A8M1N8X4_DANRE	A0A8M1N8X4	A0A8M1N8X4_DANRE	aars1	alanine--tRNA ligase, cytoplasmic isoform 1				aars	tr|A0A8M2B5M3|A0A8M2B5M3_DANRE	0	0	1	0	0	0	0	0	0	0	0	0	0	0	0	0	0	2.93E+07	0	0	0	0	0	0	0	0	0	0	0	0	0
ADAHMSSQLVR	ADAHMSSQLVR	R	V	20	30	11	3		tr|A0A8M1N0E3|A0A8M1N0E3_DANRE	A0A8M1N0E3	A0A8M1N0E3_DANRE	akr7a3	aflatoxin B1 aldehyde reductase member 2						0	0	0	1	1	1	0	0	1	0	0	0	0	0	0	0	0	0	2.15E+07	3.16E+07	2.16E+07	0	0	1.79E+07	0	0	0	0	0	0	0
ADAIPILAAK	ADAIPILAAK	K	Q	1263	1272	10	2		tr|A0A8M3B5M2|A0A8M3B5M2_DANRE	A0A8M3B5M2	A0A8M3B5M2_DANRE	neb	nebulin isoform X1						0	0	0	0	0	0	0	0	1	0	0	0	1	0	0	0	0	0	0	0	0	0	0	2.55E+07	0	0	0	1.47E+07	0	0	0
ADALGMSLIK	ADALGMSLIK	K	G	112	121	10	2		tr|A0A8M1N5K0|A0A8M1N5K0_DANRE	A0A8M1N5K0	A0A8M1N5K0_DANRE	gpd1a	glycerol-3-phosphate dehydrogenase 1a						0	0	0	0	0	0	0	0	0	1	1	1	1	1	1	0	0	0	0	0	0	0	0	0	9.50E+07	7.99E+07	6.85E+07	4.35E+07	5.37E+07	4.21E+07	0
ADALGMSLIK	ADALGM[15.9949]SLIK	K	G	112	121	10	2	6M(15.9949)	tr|A0A8M1N5K0|A0A8M1N5K0_DANRE	A0A8M1N5K0	A0A8M1N5K0_DANRE	gpd1a	glycerol-3-phosphate dehydrogenase 1a						0	0	0	0	0	0	0	0	0	1	0	0	0	0	0	0	0	0	0	0	0	0	0	0	1.17E+07	0	1.29E+07	2.18141e+06	0	0	0
ADALQAGASQFETSAAK	ADALQAGASQFETSAAK	R	L	53	69	17	2,3		tr|A0A8M2B2L2|A0A8M2B2L2_DANRE	A0A8M2B2L2	A0A8M2B2L2_DANRE	vamp3	vesicle-associated membrane protein 3						0	0	0	2	2	2	2	2	2	2	2	2	2	2	2	0	0	0	9.55E+07	1.11E+08	9.72E+07	1.33E+08	1.19E+08	1.27E+08	5.47E+07	6.72E+07	7.67E+07	9.17E+07	8.12E+07	1.29E+08	0
ADALSSDFVAPAHSAPK	ADALSSDFVAPAHSAPK	K	V	480	496	17	2,3		tr|A0A8M2B865|A0A8M2B865_DANRE	A0A8M2B865	A0A8M2B865_DANRE	cast	calpastatin isoform X2						0	0	0	2	2	2	2	1	2	3	2	3	3	2	2	0	0	0	1.25E+08	1.54E+08	1.43E+08	1.74E+08	1.22E+08	1.53E+08	2.19E+08	1.67E+08	2.16E+08	1.22E+08	2.15E+08	2.02E+08	0
ADAQSEADLTR	ADAQSEADLTR	R	I	369	379	11	2		tr|A0A8M1NB28|A0A8M1NB28_DANRE	A0A8M1NB28	A0A8M1NB28_DANRE	adpgk	ADP-dependent glucokinase isoform X1						0	0	0	0	0	0	0	0	0	0	1	0	0	0	0	0	0	0	0	0	0	0	0	0	0	1.91E+07	0	0	0	0	0
ADAQSPEASHDDPSITTR	ADAQSPEASHDDPSITTR	R	L	3809	3826	18	3		tr|A0A8M9Q812|A0A8M9Q812_DANRE	A0A8M9Q812	A0A8M9Q812_DANRE	huwe1	E3 ubiquitin-protein ligase HUWE1 isoform X1						0	0	0	0	0	0	0	0	0	0	1	1	0	0	0	0	0	0	0	0	0	0	0	0	0	1.61E+07	3.84E+07	0	0	0	0
ADAVDLSGVK	ADAVDLSGVK	K	L	31	40	10	2		sp|Q6P0G6|MYL1_DANRE	Q6P0G6	MYL1_DANRE	myl1	Myosin, light chain 1, alkali; skeletal, fast						0	0	0	0	0	0	1	0	1	1	1	1	1	1	1	0	0	0	0	0	0	3.68E+07	0	2.31E+08	1.73E+08	9.44E+07	4.41E+08	1.87E+08	1.65E+08	2.64E+08	0
ADAVDSVVR	ADAVDSVVR	R	D	814	822	9	2		sp|Q7ZT42|SND1_DANRE	Q7ZT42	SND1_DANRE	snd1	Staphylococcal nuclease domain-containing protein 1						0	0	0	0	1	0	2	0	1	0	0	0	0	0	0	0	0	0	0	3.00473e+06	0	2.70E+07	0	3.08E+07	0	0	0	0	0	0	0
ADAVSIIAAR	ADAVSIIAAR	K	A	1751	1760	10	2		tr|A0A8M3B5M2|A0A8M3B5M2_DANRE	A0A8M3B5M2	A0A8M3B5M2_DANRE	neb	nebulin isoform X1						0	0	0	0	0	0	0	0	1	0	0	0	0	0	0	0	0	0	0	4.07217e+06	0	0	0	3.11E+07	0	0	0	0	0	0	0
ADAYVDDLSAAVDAILTNR	ADAYVDDLSAAVDAILTNR	R	-	252	270	19	2,3		sp|A5PLK2|LHPP_DANRE	A5PLK2	LHPP_DANRE	lhpp	Phospholysine phosphohistidine inorganic pyrophosphate phosphatase						0	0	0	0	0	2	2	2	2	2	2	1	2	2	0	0	0	0	712799	0	1.21E+07	4677006	1.21E+07	9193276	7.69E+07	1.05E+07	1.72E+07	3.55E+07	1.41E+07	0	0
ADCFYIVESGEVK	ADC[57.0215]FYIVESGEVK	K	I	292	304	13	2	3C(57.0215)	tr|A0A8M1NA89|A0A8M1NA89_DANRE	A0A8M1NA89	A0A8M1NA89_DANRE	prkar2aa	protein kinase, cAMP-dependent, regulatory, type II, alpha A						0	0	0	1	1	1	1	0	1	0	0	0	1	0	0	0	0	0	2.58E+07	2.64E+07	1.82E+07	1.82E+07	0	2.38E+07	0	0	0	1.43E+07	0	0	0
ADCGQAEMLEFLLSK	ADC[57.0215]GQAEMLEFLLSK	A	G	43	57	15	2	3C(57.0215)	sp|Q7T2B9|MTPN_DANRE	Q7T2B9	MTPN_DANRE	mtpn	Myotrophin						0	0	0	1	0	0	0	0	0	0	0	0	0	0	0	0	0	0	3.58075e+06	0	0	0	0	0	0	0	0	0	0	0	0
ADCITVCAAMK	ADC[57.0215]ITVC[57.0215]AAMK	L	F	108	118	11	2	3C(57.0215), 7C(57.0215)	sp|Q90485|HBB2_DANRE	Q90485	HBB2_DANRE	ba2l	Hemoglobin subunit beta-2				ba1l	sp|Q90486|HBB1_DANRE	0	0	0	0	0	0	0	1	0	0	0	0	0	0	0	0	0	0	0	0	0	0	5.15E+07	0	0	0	0	0	0	0	0
ADCITVCAAMK	ADC[57.0215]ITVC[57.0215]AAM[15.9949]K	L	F	108	118	11	2	10M(15.9949), 3C(57.0215), 7C(57.0215)	sp|Q90485|HBB2_DANRE	Q90485	HBB2_DANRE	ba2l	Hemoglobin subunit beta-2				ba1l	sp|Q90486|HBB1_DANRE	0	0	0	0	0	1	1	0	0	0	0	0	0	0	0	0	0	0	0	4185586	9754326	1.06E+07	0	0	0	0	0	0	0	0	0
ADCTIAMADSDLLDLMTGK	ADC[57.0215]TIAMADSDLLDLMTGK	K	M	88	106	19	2	3C(57.0215)	tr|A0A8M1N2H9|A0A8M1N2H9_DANRE	A0A8M1N2H9	A0A8M1N2H9_DANRE	scp2b	sterol carrier protein 2b						0	0	0	1	0	1	1	1	1	1	0	0	1	0	0	0	0	0	8707750	0	5.21815e+06	7028295	6969825	4378215	4409429	0	0	2.4077e+06	0	0	0
ADCTIAMADSDLLDLMTGK	ADC[57.0215]TIAM[15.9949]ADSDLLDLMTGK	K	M	88	106	19	2	3C(57.0215), 7M(15.9949)	tr|A0A8M1N2H9|A0A8M1N2H9_DANRE	A0A8M1N2H9	A0A8M1N2H9_DANRE	scp2b	sterol carrier protein 2b						0	0	0	1	0	1	1	0	1	0	0	0	0	0	0	0	0	0	1.01E+07	0	2629595	2188671	0	2.78458e+06	0	0	0	0	0	0	0
ADCTTLDSLLEMGFGR	n[42.0106]ADC[57.0215]TTLDSLLEMGFGR	M	N	2	17	16	2	3C(57.0215), N-term(42.0106)	sp|Q6NXA9|UBXN1_DANRE	Q6NXA9	UBXN1_DANRE	ubxn1	UBX domain-containing protein 1			Nt			0	0	0	0	0	1	0	0	1	1	0	0	1	0	0	0	0	0	0	0	1.77628e+06	0	0	903319	2.18809e+06	0	0	2316718	0	0	0
ADCTTLDSLLEMGFGR	n[42.0106]ADC[57.0215]TTLDSLLEM[15.9949]GFGR	M	N	2	17	16	2	12M(15.9949), 3C(57.0215), N-term(42.0106)	sp|Q6NXA9|UBXN1_DANRE	Q6NXA9	UBXN1_DANRE	ubxn1	UBX domain-containing protein 1			Nt			0	0	0	1	0	1	1	0	1	0	0	0	0	0	0	0	0	0	3098436	0	3.70444e+06	1.58752e+06	0	2.48326e+06	0	0	0	0	0	0	0
ADCVFGQGSPVLTLHR	ADC[57.0215]VFGQGSPVLTLHR	K	E	372	387	16	3	3C(57.0215)	tr|A0A8M1P8A5|A0A8M1P8A5_DANRE	A0A8M1P8A5	A0A8M1P8A5_DANRE	proza	uncharacterized protein LOC768176 precursor						0	0	0	0	0	1	2	0	0	0	0	0	0	0	0	0	0	0	0	0	1.27E+07	9941247	0	0	0	0	0	0	0	0	0
ADDAEQQQTTNTVEEPLDLIR	n[42.0106]ADDAEQQQTTNTVEEPLDLIR	M	L	2	22	21	2,3	N-term(42.0106)	tr|A0A8M1RJJ4|A0A8M1RJJ4_DANRE	A0A8M1RJJ4	A0A8M1RJJ4_DANRE	lsm3	U6 snRNA-associated Sm-like protein LSm3			Nt			0	0	0	2	1	2	2	1	1	0	0	0	0	0	1	0	0	0	1.79E+07	1.73E+07	1.40E+07	1.85E+07	1.34E+07	8.28366e+06	3.29E+07	0	0	1.30E+07	0	9791290	0
ADDAGEYTIFAK	ADDAGEYTIFAK	F	N	785	796	12	2		tr|A0A8M9QKG2|A0A8M9QKG2_DANRE	A0A8M9QKG2	A0A8M9QKG2_DANRE	ttn.2	titin						0	0	0	0	0	0	0	0	0	0	0	0	0	0	1	0	0	0	0	0	0	0	0	0	0	0	0	0	0	2.12E+07	0
ADDCPSVPNCGK	ADDC[57.0215]PSVPNC[57.0215]GK	A	Y	18	29	12	2	10C(57.0215), 4C(57.0215)	tr|A0A8M2B3K0|A0A8M2B3K0_DANRE	A0A8M2B3K0	A0A8M2B3K0_DANRE	si:dkey-203a12.3	ovomucoid-like						0	0	0	0	0	0	0	0	1	0	1	0	0	0	0	0	0	0	0	0	0	0	0	6.05847e+06	0	7943883	0	5257430	0	0	0
ADDCPSVPNCSQYPQQLPICNR	ADDC[57.0215]PSVPNC[57.0215]SQYPQQLPIC[57.0215]NR	A	E	18	39	22	3	10C(57.0215), 20C(57.0215), 4C(57.0215)	tr|A0A8M1RNS9|A0A8M1RNS9_DANRE	A0A8M1RNS9	A0A8M1RNS9_DANRE	si:dkey-203a12.2	trypsin inhibitor ClTI-1						0	0	0	0	1	0	1	0	1	0	0	0	0	1	0	0	0	0	0	1.30E+07	0	3.90121e+06	0	6544132	0	0	0	0	3.07E+07	0	0
ADDCPTVPNCSQYHLPACTK	ADDC[57.0215]PTVPNC[57.0215]SQYHLPAC[57.0215]TK	A	E	18	37	20	3	10C(57.0215), 18C(57.0215), 4C(57.0215)	tr|A0A8M1RJ19|A0A8M1RJ19_DANRE	A0A8M1RJ19	A0A8M1RJ19_DANRE	si:dkey-77g12.4	trypsin inhibitor ClTI-1-like						0	0	0	0	0	0	0	0	0	0	1	0	0	0	0	0	0	0	0	0	0	0	0	0	0	1.51E+07	0	9269481	1.18E+07	0	0
ADDEGFVVR	n[42.0106]ADDEGFVVR	M	V	2	10	9	2	N-term(42.0106)	tr|A0A8M1PHL5|A0A8M1PHL5_DANRE	A0A8M1PHL5	A0A8M1PHL5_DANRE	hnrnph1l	heterogeneous nuclear ribonucleoprotein H1, like			Nt			0	0	0	1	1	1	1	1	0	0	0	0	0	0	0	0	0	0	9293180	8288759	1.05E+07	8942125	1.28E+07	6359190	0	0	0	0	0	0	0
ADDFEATVTPK	ADDFEATVTPK	K	V	705	715	11	2		tr|A0A8M3B449|A0A8M3B449_DANRE	A0A8M3B449	A0A8M3B449_DANRE	enah	protein enabled homolog isoform X1						0	0	0	1	0	0	1	1	0	0	0	0	0	0	0	0	0	0	1.44E+07	0	1.06E+07	1.23E+07	1.02E+07	0	0	0	0	0	0	0	0
ADDGGSDITGYMVEK	ADDGGSDITGYMVEK	P	K	15401	15415	15	2		tr|A0A8M9QGA6|A0A8M9QGA6_DANRE	A0A8M9QGA6	A0A8M9QGA6_DANRE	ttn.1	titin isoform X1						0	0	0	0	0	0	0	0	0	0	0	0	1	1	1	0	0	0	0	0	0	0	0	0	0	0	2.76144e+06	1.29E+07	6.02193e+06	1.05E+07	0
ADDGRPFPQVIK	ADDGRPFPQVIK	K	S	88	99	12	3		contam_sp|P00883|ALDOA_RABIT	contam_sp|P00883|ALDOA_RABIT Fructose-bisphosphate aldolase A OS=Oryctolagus cuniculus GN=ALDOA PE=1 SV=2	contam_sp|P00883|ALDOA_RABIT Fructose-bisphosphate aldolase A OS=Oryctolagus cuniculus GN=ALDOA PE=1 SV=2		Fructose-bisphosphate						0	0	0	0	0	0	0	1	0	0	0	0	0	0	0	0	0	0	0	0	0	0	6.95E+07	0	0	0	0	0	0	0	0
ADDKLIAEEGVDSLTANELQAACR	ADDKLIAEEGVDSLTANELQAAC[57.0215]R	R	V	364	387	24	3	23C(57.0215)	sp|Q1LY46|LETM1_DANRE	Q1LY46	LETM1_DANRE	letm1	Mitochondrial proton/calcium exchanger protein						0	0	0	1	1	0	0	0	0	0	0	0	0	0	0	0	0	0	5243993	7188454	0	0	0	0	0	0	0	0	0	0	0
ADDLEQIGELGR	ADDLEQIGELGR	K	G	77	88	12	2		sp|Q9DGE0|MP2K6_DANRE	Q9DGE0	MP2K6_DANRE	map2k6	Dual specificity mitogen-activated protein kinase kinase 6						0	0	0	1	1	1	1	1	1	1	1	0	0	1	1	0	0	0	1.37E+07	1.63E+07	1.43E+07	1.31E+07	1.70E+07	1.69E+07	1.91E+07	1.93E+07	2.64E+07	0	2.35E+07	3.36E+07	0
ADDLSELPDVLER	ADDLSELPDVLER	K	V	157	169	13	2		tr|A0A8M1RN22|A0A8M1RN22_DANRE	A0A8M1RN22	A0A8M1RN22_DANRE	LOC100334014	prolyl endopeptidase-like						0	0	1	1	1	1	1	0	0	1	1	1	1	1	1	0	0	1.77E+07	8893404	1.05E+07	5292294	8180860	0	0	4.21E+07	2.37E+07	3.64E+07	2.84E+07	7046881	3.77E+07	0
ADDLVTLPK	ADDLVTLPK	K	D	148	156	9	2		sp|Q6GQN8|MECR_DANRE	Q6GQN8	MECR_DANRE	mecr	Enoyl-[acyl-carrier-protein] reductase, mitochondrial						0	0	0	1	1	1	1	1	1	0	0	0	0	0	0	0	0	0	2.85E+07	2.95E+07	2.02E+07	2.66E+07	2.22E+07	3.17E+07	1.55E+07	0	0	1.09E+07	0	0	0
ADDNFSSIVAAVEEGR	ADDNFSSIVAAVEEGR	L	A	733	748	16	2,3		tr|A0A8M2B2Q3|A0A8M2B2Q3_DANRE	A0A8M2B2Q3	A0A8M2B2Q3_DANRE	atp2a1l	ATPase, Ca++ transporting, cardiac muscle, fast twitch 1 like isoform X1						0	0	0	0	0	0	2	0	2	0	1	1	2	1	1	0	0	0	0	0	0	1.97E+07	0	6.53E+07	1.54E+07	1.96E+07	2.23E+07	6.46E+07	1.98E+07	4.13913e+06	0
ADDNFSTIVAAVEEGR	ADDNFSTIVAAVEEGR	L	A	734	749	16	2		tr|A0A8M2B848|A0A8M2B848_DANRE	A0A8M2B848	A0A8M2B848_DANRE	atp2a2b	ATPase, Ca++ transporting, cardiac muscle, slow twitch 2b isoform X1				si:dkey-28b4.8	tr|A0A8N7TE79|A0A8N7TE79_DANRE	0	0	0	0	0	0	1	0	1	0	0	0	0	0	0	0	0	0	0	0	0	5.1861e+06	0	5993920	0	0	0	0	0	0	0
ADDPSAYMEVGQAAAQSGNWEDLVK	ADDPSAYMEVGQAAAQSGNWEDLVK	K	F	1132	1156	25	3		tr|A0A8M2B3J4|A0A8M2B3J4_DANRE	A0A8M2B3J4	A0A8M2B3J4_DANRE	cltcb	clathrin, heavy chain b (Hc) isoform X1						0	0	0	0	0	0	0	0	0	0	0	0	1	0	0	0	0	0	0	0	0	0	0	0	0	0	0	7352422	0	0	0
ADDSVPPGGYYR	ADDSVPPGGYYR	R	Y	137	148	12	2		tr|A0A8M3BEX0|A0A8M3BEX0_DANRE	A0A8M3BEX0	A0A8M3BEX0_DANRE	f8	coagulation factor VIII						0	0	0	0	1	0	0	0	3	0	0	0	0	0	0	0	0	0	0	3.01182e+06	0	0	0	8108975	0	0	0	0	0	0	0
ADDTELQSVPLLAR	ADDTELQSVPLLAR	R	S	226	239	14	2		tr|A0A8M1P790|A0A8M1P790_DANRE	A0A8M1P790	A0A8M1P790_DANRE	ptpra	receptor-type tyrosine-protein phosphatase alpha precursor						0	0	0	0	0	1	0	0	1	0	0	0	0	0	0	0	0	0	0	0	9466697	0	0	7.71824e+06	0	0	0	0	0	0	0
ADDVDMHIFPFNDFGK	ADDVDMHIFPFNDFGK	L	G	542	557	16	3		tr|A0A8M2BIG5|A0A8M2BIG5_DANRE	A0A8M2BIG5	A0A8M2BIG5_DANRE	cpt1ab	carnitine O-palmitoyltransferase 1, liver isoform isoform X1						0	0	0	0	0	0	1	0	1	0	0	0	0	0	0	0	0	0	0	0	0	1.16E+07	0	9675050	0	0	0	0	0	0	0
ADDVDMHIFPFNDFGK	ADDVDM[15.9949]HIFPFNDFGK	L	G	542	557	16	3	6M(15.9949)	tr|A0A8M2BIG5|A0A8M2BIG5_DANRE	A0A8M2BIG5	A0A8M2BIG5_DANRE	cpt1ab	carnitine O-palmitoyltransferase 1, liver isoform isoform X1						0	0	0	0	0	0	0	0	1	0	0	0	0	0	0	0	0	0	0	0	0	0	0	5.69444e+06	0	0	0	0	0	0	0
ADEEDYADELK	ADEEDYADELK	I	S	450	460	11	2		tr|A0A8M1PEJ6|A0A8M1PEJ6_DANRE	A0A8M1PEJ6	A0A8M1PEJ6_DANRE	pdia4	protein disulfide-isomerase A4 precursor						0	0	1	0	0	0	0	0	0	0	0	0	0	0	0	0	0	2.14E+07	0	0	0	0	0	0	0	0	0	0	0	0	0
ADEEEWITCTPPTGLNDTK	ADEEEWITC[57.0215]TPPTGLNDTK	K	F	22307	22325	19	2,3	9C(57.0215)	tr|A0A8M9QKG2|A0A8M9QKG2_DANRE	A0A8M9QKG2	A0A8M9QKG2_DANRE	ttn.2	titin						0	0	0	0	0	0	0	0	0	2	1	2	2	2	2	0	0	0	0	0	0	0	0	0	2.34E+07	3.20825e+06	3.21E+07	6.43E+07	4.54E+07	6.35E+07	0
ADEGISFR	ADEGISFR	K	G	121	128	8	2		contam_sp|Q06830|PRDX1_HUMAN	contam_sp|Q06830|PRDX1_HUMAN Peroxiredoxin-1 OS=Homo sapiens GN=PRDX1 PE=1 SV=1	contam_sp|Q06830|PRDX1_HUMAN Peroxiredoxin-1 OS=Homo sapiens GN=PRDX1 PE=1 SV=1		Peroxiredoxin-1						0	0	0	0	0	0	0	1	0	0	0	0	0	0	0	0	0	0	0	0	0	0	3.44E+07	0	0	0	0	0	0	0	0
ADEIGAEALAR	ADEIGAEALAR	K	M	22	32	11	2,3		sp|Q90487|HBA_DANRE	Q90487	HBA_DANRE	hbaa1	Hemoglobin subunit alpha						0	0	1	13	13	18	26	23	13	7	8	3	10	5	5	0	0	5.10E+07	1.17E+11	1.02E+11	6.17E+10	4.15E+10	5.25E+11	5.37E+10	1.16E+10	2.29E+10	1.15E+10	2.67E+10	1.34E+10	1.15E+10	0
ADEIGAEALAR	n[42.0106]ADEIGAEALAR	K	M	22	32	11	2	N-term(42.0106)	sp|Q90487|HBA_DANRE	Q90487	HBA_DANRE	hbaa1	Hemoglobin subunit alpha						0	0	0	0	0	0	0	1	0	0	0	0	0	0	0	0	0	0	0	0	0	0	8765701	0	0	0	0	0	0	0	0
ADEIGAEALARMLTVYPQTK	ADEIGAEALARMLTVYPQTK	K	T	22	41	20	3		sp|Q90487|HBA_DANRE	Q90487	HBA_DANRE	hbaa1	Hemoglobin subunit alpha						0	0	0	1	1	1	1	3	0	0	1	0	0	0	0	0	0	0	1.75E+07	4.72871e+06	2.10E+07	3.89E+07	6.01E+07	0	0	4593513	0	0	0	0	0
ADEIGAEALARMLTVYPQTK	ADEIGAEALARM[15.9949]LTVYPQTK	K	T	22	41	20	3	12M(15.9949)	sp|Q90487|HBA_DANRE	Q90487	HBA_DANRE	hbaa1	Hemoglobin subunit alpha						0	0	0	1	0	0	1	0	0	0	0	0	0	0	0	0	0	0	4.13084e+06	0	7309635	5.3554e+06	0	0	0	0	0	0	0	0	0
ADEIGAEALARMLTVYPQTKTYFSHWADLSPGSGPVK	ADEIGAEALARM[15.9949]LTVYPQTKTYFSHWADLSPGSGPVK	K	K	22	58	37	5	12M(15.9949)	sp|Q90487|HBA_DANRE	Q90487	HBA_DANRE	hbaa1	Hemoglobin subunit alpha						0	0	0	0	0	1	1	0	0	0	0	0	0	0	0	0	0	0	0	0	2.54198e+06	2.36779e+06	0	0	0	0	0	0	0	0	0
ADELALVDVVEDR	ADELALVDVVEDR	L	L	46	58	13	2		sp|Q9PVK4|LDHBA_DANRE	Q9PVK4	LDHBA_DANRE	ldhba	L-lactate dehydrogenase B-A chain						0	0	0	0	0	0	1	0	0	0	0	0	0	0	0	0	0	0	0	0	0	5457385	0	0	0	0	0	0	0	0	0
ADELEELINYYQDR	ADELEELINYYQDR	H	G	1285	1298	14	2,3		tr|A0A8M3AWS2|A0A8M3AWS2_DANRE	A0A8M3AWS2	A0A8M3AWS2_DANRE	cltca	clathrin, heavy polypeptide a isoform X1				cltcb	tr|A0A8M2B3J4|A0A8M2B3J4_DANRE	0	0	0	0	0	0	2	0	1	0	0	0	0	0	0	0	0	0	0	0	0	6440889	0	3.45117e+06	0	0	0	0	0	0	0
ADEVGIDVAAHVAEDLGK	ADEVGIDVAAHVAEDLGK	L	A	586	603	18	3		tr|A0A8M1NEM2|A0A8M1NEM2_DANRE	A0A8M1NEM2	A0A8M1NEM2_DANRE	hadhaa	trifunctional enzyme subunit alpha, mitochondrial						0	0	0	0	0	1	1	1	1	0	0	0	0	0	0	0	0	0	0	0	1.67E+07	4.36E+07	1.77E+07	6.20E+07	0	0	0	0	0	0	0
ADFAFSLYK	ADFAFSLYK	N	K	71	79	9	2		tr|A0A8N7V0N1|A0A8N7V0N1_DANRE	A0A8N7V0N1	A0A8N7V0N1_DANRE	serpina1l	serine (Or cysteine) proteinase inhibitor, clade A (Alpha-1 antiproteinase, antitrypsin), member 1, like precursor						0	0	0	0	0	1	1	0	0	0	0	0	0	0	0	0	0	0	0	0	1.75E+07	1.87E+07	1.97E+07	0	0	0	0	0	0	0	0
ADFAIGIR	ADFAIGIR	L	V	121	128	8	2		tr|A0A8M1RLX4|A0A8M1RLX4_DANRE	A0A8M1RLX4	A0A8M1RLX4_DANRE	si:ch211-212k18.7	macrosialin						1	0	1	0	0	0	0	0	0	0	0	0	0	0	0	1.07E+08	0	1.11E+08	0	0	0	0	0	0	0	0	0	0	0	0	1.07E+08
ADFAQACVDAGVR	ADFAQAC[57.0215]VDAGVR	R	F	127	139	13	2	7C(57.0215)	tr|A0A8M1P3R3|A0A8M1P3R3_DANRE	A0A8M1P3R3	A0A8M1P3R3_DANRE	pcxa	pyruvate carboxylase a						0	0	0	0	0	0	0	0	1	0	0	0	0	0	0	0	0	0	0	0	0	0	0	5.21225e+06	0	0	0	0	0	0	0
ADFCIIHYAGR	ADFC[57.0215]IIHYAGR	K	V	592	602	11	3	4C(57.0215)	tr|A0A8M3BA62|A0A8M3BA62_DANRE	A0A8M3BA62	A0A8M3BA62_DANRE	myh10	myosin-10 isoform X1						0	0	0	0	1	1	0	0	0	0	0	0	0	0	0	0	0	0	0	8608436	1.01E+07	0	8.14897e+06	0	0	0	0	0	0	0	0
ADFDDEDIGIGLLDEK	ADFDDEDIGIGLLDEK	L	T	86	101	16	2,3		tr|A0A8M1N1H2|A0A8M1N1H2_DANRE	A0A8M1N1H2	A0A8M1N1H2_DANRE	casq1a	calsequestrin 1a precursor						0	0	0	0	0	0	0	0	2	0	0	1	2	1	2	0	0	0	0	0	0	0	0	1.85E+08	0	0	5.36E+07	1.36E+08	3.81E+07	4.77E+07	0
ADFEHAEQQR	ADFEHAEQQR	R	T	1942	1951	10	2,3		tr|A0A8M9PRN8|A0A8M9PRN8_DANRE	A0A8M9PRN8	A0A8M9PRN8_DANRE	pleca	plectin isoform X1						0	0	0	0	0	0	0	0	0	0	0	1	2	1	0	0	0	0	0	0	0	0	0	0	0	0	8222904	1.34E+07	8450147	0	0
ADFGAALLGVPR	ADFGAALLGVPR	R	A	152	163	12	2,3		sp|Q642M9|DHDH_DANRE	Q642M9	DHDH_DANRE	dhdh	Trans-1,2-dihydrobenzene-1,2-diol dehydrogenase						0	0	0	1	1	0	1	1	1	2	2	2	2	2	3	0	0	0	4.01E+07	5.09E+07	2.88E+07	2.97E+07	1.94E+07	4.47E+07	1.05E+08	1.01E+08	8.79E+07	4.78E+07	8.48E+07	8.97E+07	0
ADFKVDQDTTVQVDMMK	ADFKVDQDTTVQVDMMK	K	R	246	262	17	3		tr|A0A8N7V0N1|A0A8N7V0N1_DANRE	A0A8N7V0N1	A0A8N7V0N1_DANRE	serpina1l	serine (Or cysteine) proteinase inhibitor, clade A (Alpha-1 antiproteinase, antitrypsin), member 1, like precursor						0	0	0	1	1	1	1	0	0	0	0	0	0	0	0	0	0	0	3.07E+07	1.69E+07	2.59E+07	2.34E+07	5.42E+07	0	0	0	0	0	0	0	0
ADFKVDQDTTVQVDMMK	ADFKVDQDTTVQVDMM[15.9949]K	K	R	246	262	17	3	16M(15.9949)	tr|A0A8N7V0N1|A0A8N7V0N1_DANRE	A0A8N7V0N1	A0A8N7V0N1_DANRE	serpina1l	serine (Or cysteine) proteinase inhibitor, clade A (Alpha-1 antiproteinase, antitrypsin), member 1, like precursor						0	0	0	1	1	1	0	0	0	0	0	0	0	0	0	0	0	0	2.21E+07	1.65E+07	1.81E+07	0	0	0	0	0	0	0	0	0	0
ADFKVDQDTTVQVDMMK	ADFKVDQDTTVQVDM[15.9949]MK	K	R	246	262	17	3	15M(15.9949)	tr|A0A8N7V0N1|A0A8N7V0N1_DANRE	A0A8N7V0N1	A0A8N7V0N1_DANRE	serpina1l	serine (Or cysteine) proteinase inhibitor, clade A (Alpha-1 antiproteinase, antitrypsin), member 1, like precursor						0	0	0	1	2	1	1	1	0	0	0	0	0	0	0	0	0	0	2.11E+07	1.51E+07	3.09E+07	2.20E+07	3.77E+07	0	0	0	0	0	0	0	0
ADFKVDQDTTVQVDMMK	ADFKVDQDTTVQVDM[15.9949]M[15.9949]K	K	R	246	262	17	3	15M(15.9949), 16M(15.9949)	tr|A0A8N7V0N1|A0A8N7V0N1_DANRE	A0A8N7V0N1	A0A8N7V0N1_DANRE	serpina1l	serine (Or cysteine) proteinase inhibitor, clade A (Alpha-1 antiproteinase, antitrypsin), member 1, like precursor						0	0	0	0	2	1	0	1	0	0	0	0	0	0	0	0	0	0	0	4.12E+07	2.11E+07	0	5.66E+07	0	0	0	0	0	0	0	0
ADFLLPDR	ADFLLPDR	R	S	287	294	8	2		tr|A0A8M1P3F0|A0A8M1P3F0_DANRE	A0A8M1P3F0	A0A8M1P3F0_DANRE	mlsl	malate synthase-like						1	0	1	0	0	0	0	0	0	0	0	0	0	0	0	4.25E+07	0	6.15E+07	0	0	0	0	0	0	0	0	0	0	0	0	4.25E+07
ADFQLTPAAEGGGEVKPLNDCNSLTNTDTDEK	ADFQLTPAAEGGGEVKPLNDC[57.0215]NSLTNTDTDEK	K	N	460	491	32	3,4	21C(57.0215)	tr|A0A8M1P382|A0A8M1P382_DANRE	A0A8M1P382	A0A8M1P382_DANRE	c9	complement component C9 precursor						0	0	0	1	1	0	1	0	2	1	1	1	2	1	2	0	0	0	7.44E+07	1.02E+08	0	7.72E+07	0	8.27E+07	1.74E+07	2.07E+07	1.98E+07	1.60E+08	1.82E+07	6.80E+07	0
ADFQLTPAAEGGGEVKPLNDCNSLTNTDTDEKNNK	ADFQLTPAAEGGGEVKPLNDC[57.0215]NSLTNTDTDEKNNK	K	G	460	494	35	4	21C(57.0215)	tr|A0A8M1P382|A0A8M1P382_DANRE	A0A8M1P382	A0A8M1P382_DANRE	c9	complement component C9 precursor						0	0	0	1	1	0	1	0	0	0	0	0	0	0	0	0	0	0	1.50E+07	2.40E+07	0	1.13E+07	0	0	0	0	0	0	0	0	0
ADFSGMTEEVK	ADFSGMTEEVK	K	V	356	366	11	2		tr|A0A8N7V0N1|A0A8N7V0N1_DANRE	A0A8N7V0N1	A0A8N7V0N1_DANRE	serpina1l	serine (Or cysteine) proteinase inhibitor, clade A (Alpha-1 antiproteinase, antitrypsin), member 1, like precursor						0	0	0	1	1	2	2	2	1	2	2	2	2	1	1	0	0	0	4.12E+08	3.42E+08	7.25E+08	1.04E+09	1.26E+09	3.27E+08	4.90E+08	3.03E+08	4.82E+08	4.76E+08	3.76E+08	6.09E+08	0
ADFSGMTEEVK	ADFSGM[15.9949]TEEVK	K	V	356	366	11	2	6M(15.9949)	tr|A0A8N7V0N1|A0A8N7V0N1_DANRE	A0A8N7V0N1	A0A8N7V0N1_DANRE	serpina1l	serine (Or cysteine) proteinase inhibitor, clade A (Alpha-1 antiproteinase, antitrypsin), member 1, like precursor						0	0	0	1	1	2	3	2	1	1	1	1	3	1	1	0	0	0	3.17E+08	3.13E+08	3.82E+08	1.92E+08	2.70E+08	1.54E+08	2.32E+07	2.02E+07	2.11E+07	5.72E+07	1.62E+07	3.84E+07	0
ADFSLADAIPDDVPSEASK	n[42.0106]ADFSLADAIPDDVPSEASK	M	N	2	20	19	2,3	N-term(42.0106)	tr|A0A8N7UTJ9|A0A8N7UTJ9_DANRE	A0A8N7UTJ9	A0A8N7UTJ9_DANRE	lgals3a	galectin-3 isoform X1			Nt			0	0	0	1	1	2	1	1	1	1	2	2	1	2	2	0	0	0	2.76E+07	3.23E+07	2.16E+07	1.84E+07	2.14E+07	1.51E+07	3.18E+07	3.46E+07	5.94E+07	1.03E+07	3.31E+07	1.54E+07	0
ADFTGVSEEK	ADFTGVSEEK	K	I	330	339	10	2		tr|A0A8M9PKK0|A0A8M9PKK0_DANRE	A0A8M9PKK0	A0A8M9PKK0_DANRE	zgc:174259	uncharacterized protein LOC791587 isoform X1				LOC103911083, LOC110439158, LOC110439159	tr|A0A8M3B2M6|A0A8M3B2M6_DANRE, tr|A0A8M9PXU1|A0A8M9PXU1_DANRE, tr|A0A8M9Q4F0|A0A8M9Q4F0_DANRE	0	0	0	0	0	0	0	0	0	1	1	2	1	2	2	0	0	0	0	0	0	0	0	0	2.00E+07	3.65E+07	3.48E+07	1.57E+07	3.15E+07	2.43E+07	0
ADFTGVSEENIFVSK	ADFTGVSEENIFVSK	K	V	345	359	15	2		tr|A0A8M9QE74|A0A8M9QE74_DANRE	A0A8M9QE74	A0A8M9QE74_DANRE	serpina7	serpin peptidase inhibitor, clade A (Alpha-1 antiproteinase, antitrypsin), member 7 isoform X1						0	0	0	1	0	2	1	1	0	1	2	1	0	1	0	0	0	0	1.91E+08	4.74E+08	4.97E+08	4.09E+08	1.21E+08	0	8.16E+07	1.02E+08	2.88E+07	4.14E+07	4.26E+07	0	0
ADFTGVSEESIFVSQVLHK	ADFTGVSEESIFVSQVLHK	R	A	330	348	19	3		tr|A0A8M1NHL5|A0A8M1NHL5_DANRE	A0A8M1NHL5	A0A8M1NHL5_DANRE	zgc:174260	serpin peptidase inhibitor						0	0	0	2	1	1	1	0	1	0	0	0	0	0	0	0	0	0	1.04E+07	1.25E+07	1.37E+07	1.04E+07	9692017	3.45446e+06	0	0	0	0	0	0	0
ADFVESLGVVEIHEVK	ADFVESLGVVEIHEVK	L	V	4013	4028	16	3		tr|A0A8M9QKG2|A0A8M9QKG2_DANRE	A0A8M9QKG2	A0A8M9QKG2_DANRE	ttn.2	titin						0	0	0	0	0	0	0	0	1	0	0	0	0	0	0	0	0	0	0	0	0	2.9627e+06	0	7.22303e+06	0	0	0	0	0	0	0
ADFYTQYDSTK	ADFYTQYDSTK	Y	E	47	57	11	2		tr|A0A8M1P2M7|A0A8M1P2M7_DANRE	A0A8M1P2M7	A0A8M1P2M7_DANRE	cox6c	cytochrome c oxidase polypeptide VIc-like						0	0	0	0	0	0	0	0	1	0	0	0	0	0	0	0	0	0	0	0	0	0	0	7.80964e+06	0	0	0	0	0	0	0
ADGCTVESYSSFCGGLPAPECSDNPLR	ADGC[57.0215]TVESYSSFC[57.0215]GGLPAPEC[57.0215]SDNPLR	K	Y	630	656	27	3	13C(57.0215), 21C(57.0215), 4C(57.0215)	tr|A0A8M2BAH1|A0A8M2BAH1_DANRE	A0A8M2BAH1	A0A8M2BAH1_DANRE	aass	alpha-aminoadipic semialdehyde synthase, mitochondrial						0	0	0	1	0	0	0	0	1	1	1	1	1	0	0	0	0	0	5.09421e+06	0	0	0	0	5363373	2.13E+07	1.48E+07	1.82E+07	1.42E+07	0	0	0
ADGDAAILTAVEESAAK	ADGDAAILTAVEESAAK	K	A	520	536	17	2		tr|A0A8M9PQ10|A0A8M9PQ10_DANRE	A0A8M9PQ10	A0A8M9PQ10_DANRE	trdn	triadin isoform X1						0	0	0	1	0	0	1	0	0	0	0	0	0	0	0	0	0	0	0	0	0	8223720	0	0	0	0	0	0	0	0	0
ADGEGFVVR	n[42.0106]ADGEGFVVR	M	V	2	10	9	2	N-term(42.0106)	tr|A0A8M1PEX0|A0A8M1PEX0_DANRE	A0A8M1PEX0	A0A8M1PEX0_DANRE	hnrnph1	heterogeneous nuclear ribonucleoprotein H1			Nt			0	0	0	0	0	0	1	0	1	0	0	0	0	0	0	0	0	0	0	0	0	1.43E+07	0	7124313	0	0	0	0	0	0	0
ADGIGLADYALESSGASVLNTR	ADGIGLADYALESSGASVLNTR	R	C	402	423	22	2,3		tr|A0A8M1QKC1|A0A8M1QKC1_DANRE	A0A8M1QKC1	A0A8M1QKC1_DANRE	si:dkey-92f12.2	SUN domain-containing protein 2-like						0	0	0	0	0	1	2	1	0	0	0	0	0	0	0	0	0	0	0	0	1.20E+07	1.32E+07	2.05E+07	0	0	0	0	0	0	0	0
ADGISDEDIER	ADGISDEDIER	K	Q	196	206	11	2		sp|Q6NXD2|CHM2B_DANRE	Q6NXD2	CHM2B_DANRE	chmp2b	Charged multivesicular body protein 2b						0	0	0	1	0	0	1	0	0	0	0	0	0	0	0	0	0	0	5.21279e+06	0	0	5.70271e+06	0	0	0	0	0	0	0	0	0
ADGLSLYAPSLGLHEVYFANGDWK	ADGLSLYAPSLGLHEVYFANGDWK	K	I	1479	1502	24	3		tr|A0A8M9PW60|A0A8M9PW60_DANRE	A0A8M9PW60	A0A8M9PW60_DANRE	LOC110438452	vitellogenin-like						0	0	0	0	0	0	0	1	0	1	0	0	0	0	0	0	0	0	0	0	0	0	9281120	0	3.56E+07	0	0	0	0	0	0
ADGLSTDSTNDKENEQNASSHEAETAK	ADGLSTDSTNDKENEQNASSHEAETAK	K	K	62	88	27	4		tr|A0A8M2B4Y8|A0A8M2B4Y8_DANRE	A0A8M2B4Y8	A0A8M2B4Y8_DANRE	larp1b	la-related protein 1B isoform X1						0	0	0	0	0	0	0	0	0	1	1	1	1	1	1	0	0	0	0	0	0	0	0	0	1.15E+07	9793559	1.32E+07	1.01E+07	1.20E+07	2.12E+07	0
ADGLVTFER	ADGLVTFER	K	V	340	348	9	2		tr|A0A8M1Q1P0|A0A8M1Q1P0_DANRE	A0A8M1Q1P0	A0A8M1Q1P0_DANRE	pargl	poly(ADP-ribose) glycohydrolase						0	0	0	0	0	0	1	0	0	0	0	0	0	0	0	0	0	0	0	0	0	9839178	0	0	0	5.45E+07	0	0	0	0	0
ADGNALYESVLCVK	n[42.0106]ADGNALYESVLC[57.0215]VK	M	A	3	16	14	2	12C(57.0215), N-term(42.0106)	tr|A0A8M1P218|A0A8M1P218_DANRE	A0A8M1P218	A0A8M1P218_DANRE	necap2	adaptin ear-binding coat-associated protein 2						0	0	0	1	0	0	1	0	1	0	0	0	0	0	0	0	0	0	9500345	0	0	7662605	1.04E+07	7.38365e+06	0	0	0	0	0	0	0
ADGTETTTNLNQK	ADGTETTTNLNQK	K	L	196	208	13	2		tr|A0A8M1RN22|A0A8M1RN22_DANRE	A0A8M1RN22	A0A8M1RN22_DANRE	LOC100334014	prolyl endopeptidase-like						0	0	1	0	0	0	0	0	0	1	0	1	1	1	1	0	0	2.98E+07	0	4.96446e+06	0	0	0	0	3.15782e+06	0	2.71E+07	2.09E+07	2.36E+07	3.30E+07	0
ADGYEPPIQESV	ADGYEPPIQESV	R	-	256	267	12	2		sp|Q6PBY1|RS3A_DANRE	Q6PBY1	RS3A_DANRE	rps3a	40S ribosomal protein S3a						0	0	1	1	0	1	1	1	1	0	0	0	0	0	0	0	0	3.12E+07	5.63E+07	0	6.16E+07	6.18E+07	6.29E+07	4.95E+07	0	0	0	0	0	0	0
ADGYILEGK	ADGYILEGK	R	E	185	193	9	2		tr|A0A8M1NLI6|A0A8M1NLI6_DANRE	A0A8M1NLI6	A0A8M1NLI6_DANRE	rps8b	40S ribosomal protein S8						0	0	0	0	0	0	0	0	1	0	0	0	0	0	0	0	0	0	0	0	0	0	0	1.70E+07	0	0	0	2.34E+07	3.18E+07	0	0
ADGYVLEGK	ADGYVLEGK	R	E	185	193	9	2		sp|P62247|RS8_DANRE	P62247	RS8_DANRE	rps8	40S ribosomal protein S8						0	0	1	0	0	0	1	0	0	0	0	0	1	0	0	0	0	3.11E+07	0	0	0	5.24E+07	0	0	0	0	0	4.72E+07	0	0	0
ADHDLLK	ADHDLLK	K	K	73	79	7	2		tr|A0A8M1NUN6|A0A8M1NUN6_DANRE	A0A8M1NUN6	A0A8M1NUN6_DANRE	fga	fibrinogen alpha chain precursor						0	0	0	0	0	0	0	1	0	0	0	0	0	0	0	0	0	0	0	0	1.05E+08	6.16E+07	5.95E+07	0	0	0	0	0	0	0	0
ADHDLVLK	ADHDLVLK	M	C	2	9	8	2		sp|Q6VN46|MYG_DANRE	Q6VN46	MYG_DANRE	mb	Myoglobin			Nt			0	0	0	1	1	1	1	1	1	0	0	0	0	0	0	0	0	0	5.06E+07	3.95E+07	4.64E+07	4.28E+07	2.35E+07	1.08E+08	0	0	0	0	0	0	0
ADHDLVLK	n[42.0106]ADHDLVLK	M	C	2	9	8	2	N-term(42.0106)	sp|Q6VN46|MYG_DANRE	Q6VN46	MYG_DANRE	mb	Myoglobin			Nt			0	0	0	10	9	9	10	8	9	0	1	0	0	1	1	0	0	0	1.24E+11	1.18E+11	3.41E+10	1.69E+10	1.24E+11	3.28E+09	7.86E+08	2.10E+09	0	0	6.29E+08	5.21E+08	0
ADHDLVLKCWGAVEADYAANGGEVLNR	n[42.0106]ADHDLVLKC[57.0215]WGAVEADYAANGGEVLNR	M	L	2	28	27	3,4	9C(57.0215), N-term(42.0106)	sp|Q6VN46|MYG_DANRE	Q6VN46	MYG_DANRE	mb	Myoglobin			Nt			0	0	0	2	4	3	1	1	0	0	0	0	0	0	0	0	0	0	1.23E+07	1.77E+07	1.14E+07	7.20534e+06	1.46E+07	0	0	0	0	0	0	0	0
ADHFLFDKPVSPLLLAAGMAR	ADHFLFDKPVSPLLLAAGMAR	I	D	189	209	21	3,4		tr|A0A8M1P6D9|A0A8M1P6D9_DANRE	A0A8M1P6D9	A0A8M1P6D9_DANRE	ckma	muscle creatine kinase a						0	0	0	0	0	0	0	0	0	1	2	1	2	1	0	0	0	0	0	0	0	0	0	0	2.46E+07	2.66E+07	2.75E+07	5.08E+07	1.40E+07	0	0
ADHLPGVHFFTATPDPER	ADHLPGVHFFTATPDPER	K	S	287	304	18	3,4		sp|Q803W1|SCRN3_DANRE	Q803W1	SCRN3_DANRE	scrn3	Secernin-3						0	0	0	1	1	1	1	0	0	0	0	2	0	0	0	0	0	0	1.34E+07	1.09E+07	1.55E+07	8961622	0	5013196	0	0	7.66E+07	0	3.39E+07	0	0
ADHQPLTEASYVNIPTIALCNTDSPLR	ADHQPLTEASYVNIPTIALC[57.0215]NTDSPLR	R	Y	129	155	27	3,4	20C(57.0215)	sp|Q803F6|RSSA_DANRE	Q803F6	RSSA_DANRE	rpsa	40S ribosomal protein SA						0	0	0	1	1	1	2	1	1	3	2	1	1	2	1	0	0	0	9.48E+07	9.87E+07	7.26E+07	9.09E+07	5.73E+07	1.17E+08	1.78E+08	1.01E+08	1.06E+08	9.00E+07	1.04E+08	4.22927e+06	0
ADHVQSLAQLEILCK	n[42.0106]ADHVQSLAQLEILC[57.0215]K	M	Q	2	16	15	3	14C(57.0215), N-term(42.0106)	tr|A0A8M2B208|A0A8M2B208_DANRE	A0A8M2B208	A0A8M2B208_DANRE	xpo7	exportin-7 isoform X1			Nt			0	0	0	1	0	1	1	0	1	0	0	0	0	0	0	0	0	0	4.4778e+06	0	3.77676e+06	5.51401e+06	0	2.20234e+06	0	0	0	0	0	0	0
ADIAESQVNK	ADIAESQVNK	R	L	1912	1921	10	2		tr|A0A8M1P7R3|A0A8M1P7R3_DANRE	A0A8M1P7R3	A0A8M1P7R3_DANRE	myhz2	myosin, heavy polypeptide 2, fast muscle specific				LOC100329748, LOC100329813, myh7, myh7ba, myh7l, myhb, myhz1.1, myhz1.2, ns:zf-e68, smyhc2, wu:fd14a01	tr|A0A8M1NBP6|A0A8M1NBP6_DANRE, tr|A0A8M1NF11|A0A8M1NF11_DANRE, tr|A0A8M1NFJ1|A0A8M1NFJ1_DANRE, tr|A0A8M1NI19|A0A8M1NI19_DANRE, tr|A0A8M1P8G0|A0A8M1P8G0_DANRE, tr|A0A8M1PZA8|A0A8M1PZA8_DANRE, tr|A0A8M1QRD9|A0A8M1QRD9_DANRE, tr|A0A8M9PEC3|A0A8M9PEC3_DANRE, tr|A0A8M9PJW6|A0A8M9PJW6_DANRE, tr|A0A8M9PR47|A0A8M9PR47_DANRE, tr|A0A8M9QEC8|A0A8M9QEC8_DANRE	0	0	0	0	1	0	0	0	1	1	0	1	1	0	0	0	0	0	8.38E+07	5.20E+07	1.67E+08	0	0	2.19E+08	6.63E+07	0	6.19E+07	1.07E+07	1.15E+07	3.08E+07	0
ADIALAPMEACK	ADIALAPMEAC[57.0215]K	F	V	190	201	12	2	11C(57.0215)	tr|A0A8M2BBW5|A0A8M2BBW5_DANRE	A0A8M2BBW5	A0A8M2BBW5_DANRE	slc25a3a	solute carrier family 25 (Mitochondrial carrier phosphate carrier), member 3a isoform X1						0	0	0	0	0	1	1	1	1	0	0	0	0	0	0	0	0	0	0	0	9773067	5.81E+07	1.25E+07	6.62E+07	0	0	0	0	0	0	0
ADIALAPMEACK	ADIALAPM[15.9949]EAC[57.0215]K	F	V	190	201	12	2	11C(57.0215), 8M(15.9949)	tr|A0A8M2BBW5|A0A8M2BBW5_DANRE	A0A8M2BBW5	A0A8M2BBW5_DANRE	slc25a3a	solute carrier family 25 (Mitochondrial carrier phosphate carrier), member 3a isoform X1						0	0	0	0	0	0	1	0	1	0	0	0	0	0	0	0	0	0	0	0	0	8307362	0	3.36E+07	0	0	0	0	0	0	0
ADIANLNDIK	ADIANLNDIK	R	N	1568	1577	10	2		sp|Q1LVF0|LAMC1_DANRE	Q1LVF0	LAMC1_DANRE	lamc1	Laminin subunit gamma-1						0	0	0	1	1	1	1	1	1	1	1	1	1	1	1	0	0	0	2.79E+07	2.70E+07	2.34E+07	3.06E+07	2.23E+07	5.16E+07	4.43E+07	5.55E+07	5.37E+07	3.39E+07	4.68E+07	7.76E+07	0
ADIDKLNIDSIIQR	n[42.0106]ADIDKLNIDSIIQR	M	L	2	15	14	2	N-term(42.0106)	tr|A0A8N7T728|A0A8N7T728_DANRE	A0A8N7T728	A0A8N7T728_DANRE	ppp1cc	serine/threonine-protein phosphatase PP1-gamma catalytic subunit			Nt			0	0	0	1	1	1	1	0	1	1	0	0	0	1	0	0	0	0	7.61583e+06	6021008	6.06088e+06	7.1994e+06	3522998	3.74335e+06	6.61674e+06	0	0	4.80435e+06	4.97185e+06	0	0
ADIDLQYLADVR	ADIDLQYLADVR	Y	Q	244	255	12	2		sp|Q4VBV9|NIT2_DANRE	Q4VBV9	NIT2_DANRE	nit2	Omega-amidase NIT2						0	0	0	0	0	0	0	0	1	0	0	0	0	0	0	0	0	0	0	0	0	0	0	6.07592e+06	0	0	0	0	0	0	0
ADIEMDGGMLNSHAEEFLDGAVDNEDK	ADIEMDGGMLNSHAEEFLDGAVDNEDK	K	D	292	318	27	3		tr|A0A8M1N7V6|A0A8M1N7V6_DANRE	A0A8M1N7V6	A0A8M1N7V6_DANRE	slc8a1a	sodium/calcium exchanger 1 isoform X1						0	0	0	0	0	0	1	0	0	0	0	0	0	0	0	0	0	0	0	0	0	2.70073e+06	0	0	0	0	0	0	0	0	0
ADIEMDGGMLNSHAEEFLDGAVDNEDKDADEDEAR	ADIEMDGGMLNSHAEEFLDGAVDNEDKDADEDEAR	K	R	292	326	35	4		tr|A0A8M1N7V6|A0A8M1N7V6_DANRE	A0A8M1N7V6	A0A8M1N7V6_DANRE	slc8a1a	sodium/calcium exchanger 1 isoform X1						0	0	0	1	1	1	1	1	1	0	0	0	0	0	0	0	0	0	1.83E+07	1.42E+07	2.17E+07	3.92E+07	1.44E+07	1.31E+07	0	0	0	0	0	0	0
ADIEMDGGMLNSHAEEFLDGAVDNEDKDADEDEAR	ADIEMDGGM[15.9949]LNSHAEEFLDGAVDNEDKDADEDEAR	K	R	292	326	35	4	9M(15.9949)	tr|A0A8M1N7V6|A0A8M1N7V6_DANRE	A0A8M1N7V6	A0A8M1N7V6_DANRE	slc8a1a	sodium/calcium exchanger 1 isoform X1						0	0	0	1	1	1	1	0	1	0	0	0	0	0	0	0	0	0	1.50E+07	1.37E+07	1.52E+07	1.68E+07	0	1.06E+07	0	0	0	0	0	0	0
ADIEMDGGMLNSHAEEFLDGAVDNEDKDADEDEAR	ADIEM[15.9949]DGGMLNSHAEEFLDGAVDNEDKDADEDEAR	K	R	292	326	35	4	5M(15.9949)	tr|A0A8M1N7V6|A0A8M1N7V6_DANRE	A0A8M1N7V6	A0A8M1N7V6_DANRE	slc8a1a	sodium/calcium exchanger 1 isoform X1						0	0	0	1	1	1	1	0	0	0	0	0	0	0	0	0	0	0	1.28E+07	8904678	1.40E+07	1.37E+07	0	0	0	0	0	0	0	0	0
ADIEMDGGMLNSHAEEFLDGAVDNEDKDADEDEAR	ADIEM[15.9949]DGGM[15.9949]LNSHAEEFLDGAVDNEDKDADEDEAR	K	R	292	326	35	4	5M(15.9949), 9M(15.9949)	tr|A0A8M1N7V6|A0A8M1N7V6_DANRE	A0A8M1N7V6	A0A8M1N7V6_DANRE	slc8a1a	sodium/calcium exchanger 1 isoform X1						0	0	0	1	1	1	0	0	0	0	0	0	0	0	0	0	0	0	2.21E+07	3.52E+07	1.66E+07	0	0	0	0	0	0	0	0	0	0
ADIEMDGGMLNSHAEEFLDGAVDNEDKDADEDEARR	ADIEMDGGMLNSHAEEFLDGAVDNEDKDADEDEARR	K	E	292	327	36	4,5		tr|A0A8M1N7V6|A0A8M1N7V6_DANRE	A0A8M1N7V6	A0A8M1N7V6_DANRE	slc8a1a	sodium/calcium exchanger 1 isoform X1						0	0	0	3	2	2	2	1	0	0	0	0	0	0	0	0	0	0	5.07E+07	3.59E+07	5.46E+07	9.30E+07	2.78E+07	0	0	0	0	0	0	0	0
ADIEMDGGMLNSHAEEFLDGAVDNEDKDADEDEARR	ADIEMDGGM[15.9949]LNSHAEEFLDGAVDNEDKDADEDEARR	K	E	292	327	36	4,5	9M(15.9949)	tr|A0A8M1N7V6|A0A8M1N7V6_DANRE	A0A8M1N7V6	A0A8M1N7V6_DANRE	slc8a1a	sodium/calcium exchanger 1 isoform X1						0	0	0	2	2	2	2	0	1	0	0	0	0	0	0	0	0	0	4.54E+07	3.27E+07	4.16E+07	4.14E+07	0	1.91E+07	0	0	0	0	0	0	0
ADIEMDGGMLNSHAEEFLDGAVDNEDKDADEDEARR	ADIEM[15.9949]DGGMLNSHAEEFLDGAVDNEDKDADEDEARR	K	E	292	327	36	4,5	5M(15.9949)	tr|A0A8M1N7V6|A0A8M1N7V6_DANRE	A0A8M1N7V6	A0A8M1N7V6_DANRE	slc8a1a	sodium/calcium exchanger 1 isoform X1						0	0	0	1	1	1	1	0	2	0	0	0	0	0	0	0	0	0	2.91E+07	1.62E+07	2.97E+07	2.91E+07	0	1.91E+07	0	0	0	0	0	0	0
ADIEMDGGMLNSHAEEFLDGAVDNEDKDADEDEARR	ADIEM[15.9949]DGGM[15.9949]LNSHAEEFLDGAVDNEDKDADEDEARR	K	E	292	327	36	5	5M(15.9949), 9M(15.9949)	tr|A0A8M1N7V6|A0A8M1N7V6_DANRE	A0A8M1N7V6	A0A8M1N7V6_DANRE	slc8a1a	sodium/calcium exchanger 1 isoform X1						0	0	0	1	1	1	0	0	0	0	0	0	0	0	0	0	0	0	3.50E+07	6.17E+07	3.84E+07	0	0	0	0	0	0	0	0	0	0
ADIFMFDEPSSYLDVK	ADIFMFDEPSSYLDVK	R	Q	235	250	16	2		tr|A0A8M1PG70|A0A8M1PG70_DANRE	A0A8M1PG70	A0A8M1PG70_DANRE	abce1	ATP-binding cassette sub-family E member 1						0	0	0	1	0	1	1	0	2	1	1	0	1	1	0	0	0	0	7120000	0	4.81207e+06	8.06529e+06	0	4645991	9233708	5.45858e+06	7.47423e+06	7.85731e+06	6.00724e+06	333781	0
ADIFMFDEPSSYLDVK	ADIFM[15.9949]FDEPSSYLDVK	R	Q	235	250	16	2	5M(15.9949)	tr|A0A8M1PG70|A0A8M1PG70_DANRE	A0A8M1PG70	A0A8M1PG70_DANRE	abce1	ATP-binding cassette sub-family E member 1						0	0	0	1	0	1	1	0	1	0	0	0	0	0	0	0	0	0	7334968	0	4619897	2.16507e+06	0	2287784	0	0	0	0	0	0	0
ADIFVDPVLHTACALDIK	ADIFVDPVLHTAC[57.0215]ALDIK	K	H	1029	1046	18	3	13C(57.0215)	tr|A0A8M1PU45|A0A8M1PU45_DANRE	A0A8M1PU45	A0A8M1PU45_DANRE	glg1a	LOW QUALITY PROTEIN: Golgi apparatus protein 1						0	0	0	0	0	0	0	0	1	0	0	0	0	0	0	0	0	0	0	0	0	0	0	2.95776e+06	0	0	0	0	0	0	0
ADIPDTSGYVSAYK	ADIPDTSGYVSAYK	R	G	155	168	14	2		tr|A0A8M1P7Y2|A0A8M1P7Y2_DANRE	A0A8M1P7Y2	A0A8M1P7Y2_DANRE	tppp2	uncharacterized protein LOC559490						0	0	0	0	0	0	0	0	1	0	0	0	1	1	1	0	0	0	0	0	0	0	0	2.42E+07	1.60E+07	0	2.73E+07	4.23E+07	2.94E+07	4.16E+07	0
ADIPEYCVGGLHR	ADIPEYC[57.0215]VGGLHR	R	D	7900	7912	13	2,3	7C(57.0215)	tr|A0A8M9QGA6|A0A8M9QGA6_DANRE	A0A8M9QGA6	A0A8M9QGA6_DANRE	ttn.1	titin isoform X1						0	0	0	1	1	1	1	1	2	2	2	2	2	1	1	0	0	0	3.16E+07	3.16E+07	3.25E+07	5.43E+07	2.12E+07	1.74E+08	1.62E+08	1.78E+08	1.89E+08	2.00E+08	2.02E+08	3.60E+07	0
ADIQEAWQK	ADIQEAWQK	N	F	126	134	9	2		sp|Q90485|HBB2_DANRE	Q90485	HBB2_DANRE	ba2l	Hemoglobin subunit beta-2						0	0	0	0	0	0	1	1	0	0	1	1	1	0	1	0	0	0	3.27E+07	0	0	5.34E+07	1.24E+08	0	0	5.66E+07	2.45E+07	7.26E+07	0	3.23E+07	0
ADISCTDNQDGTCTVSYLPVLPGDYNIIVK	ADISC[57.0215]TDNQDGTC[57.0215]TVSYLPVLPGDYNIIVK	K	Y	1814	1843	30	3	13C(57.0215), 5C(57.0215)	tr|A0A8M9PT53|A0A8M9PT53_DANRE	A0A8M9PT53	A0A8M9PT53_DANRE	flna	filamin-A isoform X1						0	0	0	0	1	1	1	1	1	0	0	0	0	0	0	0	0	0	0	1.73E+07	1.59E+07	1.05E+07	9551930	4.88E+07	0	0	0	0	0	0	0
ADISESQVNK	ADISESQVNK	R	L	1910	1919	10	2		tr|A0A8M9PYR6|A0A8M9PYR6_DANRE	A0A8M9PYR6	A0A8M9PYR6_DANRE	myha	myosin heavy chain, fast skeletal muscle						0	0	0	0	0	0	1	0	1	2	0	2	2	1	1	0	0	0	0	0	0	3.31E+07	0	8.46E+08	2.53E+08	0	5.17E+08	6.08E+07	1.43E+08	6.49E+07	0
ADITDALR	ADITDALR	K	E	247	254	8	2		tr|A0A8M1NGQ3|A0A8M1NGQ3_DANRE	A0A8M1NGQ3	A0A8M1NGQ3_DANRE	nefma	neurofilament medium polypeptide						0	0	0	0	0	0	0	0	1	0	0	0	1	0	0	0	0	0	0	0	0	0	0	1.79E+07	3.60E+07	5.04E+07	6.80E+07	1.44E+08	4.59E+07	0	0
ADKAVSLAEK	n[42.0106]ADKAVSLAEK	M	K	2	11	10	2	N-term(42.0106)	tr|A0A8M1P1Q0|A0A8M1P1Q0_DANRE	A0A8M1P1Q0	A0A8M1P1Q0_DANRE	atp5mf	ATP synthase subunit f, mitochondrial			Nt			0	0	0	0	0	1	0	0	0	0	0	0	0	0	0	0	0	0	0	0	1.14E+07	0	1.30E+07	0	0	0	0	1.19E+08	0	0	0
ADKDPFR	n[42.0106]ADKDPFR	M	Q	2	8	7	2	N-term(42.0106)	tr|A0A8M6YUN7|A0A8M6YUN7_DANRE	A0A8M6YUN7	A0A8M6YUN7_DANRE	LOC101885612	SLC35A4 upstream open reading frame protein-like			Nt			0	0	0	0	1	0	0	1	1	0	0	0	0	0	0	0	0	0	0	4.67E+07	0	4.07E+07	4.55E+07	3.56E+07	0	0	0	0	0	0	0
ADKDYSVTANSK	ADKDYSVTANSK	V	V	80	91	12	2		sp|Q9PVK5|LDHA_DANRE	Q9PVK5	LDHA_DANRE	ldha	L-lactate dehydrogenase A chain						0	0	1	1	0	1	1	1	1	0	0	0	0	0	0	0	0	1.85E+07	1.98E+07	0	1.67E+07	1.73E+07	2.19E+07	1.66E+07	0	0	0	0	0	0	0
ADKDYSVTANSR	ADKDYSVTANSR	V	I	80	91	12	2		sp|Q9PVK4|LDHBA_DANRE	Q9PVK4	LDHBA_DANRE	ldhba	L-lactate dehydrogenase B-A chain						0	0	0	1	2	0	1	1	1	0	0	0	0	0	0	0	0	0	4.01E+07	2.59E+07	0	3.51E+07	4.26E+07	1.67E+07	0	0	0	0	0	0	0
ADKEAAFDDAVEER	ADK[42.0106]EAAFDDAVEER	M	V	2	15	14	2	3K(42.0106)	sp|Q6P3H7|RBBP4_DANRE	Q6P3H7	RBBP4_DANRE	rbbp4	Histone-binding protein RBBP4			Nt			0	0	1	1	0	1	0	1	0	0	0	0	0	0	0	0	0	1.44E+07	1.57E+07	0	1.10E+07	0	8.29808e+06	0	0	0	0	0	0	0	0
ADKEAAFDDAVEER	n[42.0106]ADKEAAFDDAVEER	M	V	2	15	14	2	N-term(42.0106)	sp|Q6P3H7|RBBP4_DANRE	Q6P3H7	RBBP4_DANRE	rbbp4	Histone-binding protein RBBP4			Nt			0	0	0	0	0	0	1	0	0	0	0	0	0	0	0	0	0	0	0	0	0	1.52E+07	0	0	0	0	0	0	0	0	0
ADKEVYDDAVEER	ADK[42.0106]EVYDDAVEER	M	V	2	14	13	2	3K(42.0106)	sp|Q7ZTY4|RBBP7_DANRE	Q7ZTY4	RBBP7_DANRE	rbbp7	Histone-binding protein RBBP7			Nt			0	0	0	0	1	0	0	0	0	0	1	0	0	0	0	0	0	0	0	1.99E+07	0	0	0	0	1.49E+07	1.24E+07	0	0	0	0	0
ADKEVYDDAVEER	n[42.0106]ADKEVYDDAVEER	M	V	2	14	13	2	N-term(42.0106)	sp|Q7ZTY4|RBBP7_DANRE	Q7ZTY4	RBBP7_DANRE	rbbp7	Histone-binding protein RBBP7			Nt			0	0	0	1	0	1	1	1	1	0	0	0	1	1	1	0	0	0	2.16E+07	0	2.58E+07	3.29E+07	2.73E+07	2.51E+07	0	0	0	1.38E+07	1.22E+07	1.52E+07	0
ADKQEALFENLDKPGETEVFK	ADKQEALFENLDKPGETEVFK	R	Y	300	320	21	4		tr|A0A8M2BAC0|A0A8M2BAC0_DANRE	A0A8M2BAC0	A0A8M2BAC0_DANRE	sqrdl	sulfide:quinone oxidoreductase, mitochondrial isoform X1						0	0	0	2	1	1	1	0	1	0	0	0	0	0	0	0	0	0	1.83E+07	1.41E+07	1.55E+07	2.24E+07	8.30916e+06	1.34E+07	0	0	0	0	0	0	0
ADLAEEYSK	ADLAEEYSK	R	D	159	167	9	2		tr|A0A8M1NBY9|A0A8M1NBY9_DANRE	A0A8M1NBY9	A0A8M1NBY9_DANRE	ube2l3b	ubiquitin-conjugating enzyme E2 L3				ube2l3a	tr|A0A8M1MZS9|A0A8M1MZS9_DANRE	0	0	0	1	0	1	1	1	1	1	1	1	1	1	1	0	0	0	9.49E+07	1.01E+08	1.00E+08	9.25E+07	1.23E+08	7.90E+07	9.12E+07	8.49E+07	1.13E+08	8.19E+07	1.06E+08	9.79E+07	0
ADLAGLVQR	n[42.0106]ADLAGLVQR	M	L	2	10	9	2	N-term(42.0106)	tr|A0A8N7UZX2|A0A8N7UZX2_DANRE	A0A8N7UZX2	A0A8N7UZX2_DANRE	cap1	adenylyl cyclase-associated protein 1			Nt			0	0	0	1	1	1	1	1	1	2	1	1	1	1	1	0	0	0	9.13E+07	1.22E+08	8.47E+07	9.67E+07	1.09E+08	1.04E+08	9.86E+07	3.79E+07	2.76E+07	6.03E+07	3.80E+07	3.80E+07	0
ADLANEEKPAIAPPVFVFQK	n[42.0106]ADLANEEKPAIAPPVFVFQK	M	D	2	21	20	3	N-term(42.0106)	tr|A0A8M1PEV8|A0A8M1PEV8_DANRE	A0A8M1PEV8	A0A8M1PEV8_DANRE	ranbp3b	ran-binding protein 3			Nt			0	0	0	0	0	1	0	0	0	0	0	0	0	0	0	0	0	0	0	8397012	7406180	0	5636220	0	0	0	2.82833e+06	0	0	0	0
ADLASLLLGTR	ADLASLLLGTR	R	K	2351	2361	11	2		tr|A0A8N7TDV6|A0A8N7TDV6_DANRE	A0A8N7TDV6	A0A8N7TDV6_DANRE	piezo1	piezo-type mechanosensitive ion channel component 1						0	0	0	0	0	0	0	0	0	0	0	0	0	0	1	0	0	0	0	0	0	0	0	0	0	0	2.46179e+06	0	1.71857e+06	1.80041e+06	0
ADLATSLIEVASTK	ADLATSLIEVASTK	K	C	1067	1080	14	2		tr|A0A8M6YVB9|A0A8M6YVB9_DANRE	A0A8M6YVB9	A0A8M6YVB9_DANRE	ubr4	E3 ubiquitin-protein ligase UBR4 isoform X1						0	0	0	1	1	1	1	0	1	0	0	0	0	0	0	0	0	0	5292567	6116274	4.98817e+06	6870137	0	4480088	0	0	0	0	0	0	0
ADLDDILIR	ADLDDILIR	L	A	1629	1637	9	2		tr|A0A8M9PWV8|A0A8M9PWV8_DANRE	A0A8M9PWV8	A0A8M9PWV8_DANRE	hspg2	basement membrane-specific heparan sulfate proteoglycan core protein isoform X1						0	0	0	0	0	0	0	0	1	0	0	0	0	0	0	0	0	0	0	0	0	0	0	6.08648e+06	0	0	0	0	0	0	0
ADLDQALGAAHPK	ADLDQALGAAHPK	I	-	391	403	13	3		tr|A0A8M1PHM3|A0A8M1PHM3_DANRE	A0A8M1PHM3	A0A8M1PHM3_DANRE	cth	cystathionine gamma-lyase						0	0	1	0	0	0	0	0	0	0	0	0	0	0	0	0	0	4.42E+07	0	0	0	0	0	0	0	0	0	0	0	0	0
ADLEALR	ADLEALR	K	G	309	315	7	2		sp|Q6NY77|HOGA1_DANRE	Q6NY77	HOGA1_DANRE	zgc:77082	4-hydroxy-2-oxoglutarate aldolase, mitochondrial						0	1	0	0	0	0	1	0	0	0	0	0	0	0	0	0	3.52E+08	0	0	0	0	2.02E+07	0	0	0	0	0	0	0	0	0
ADLEDVTLDGRPLHSLR	n[42.0106]ADLEDVTLDGRPLHSLR	M	V	20	36	17	3	N-term(42.0106)	tr|A0A8M9Q0P4|A0A8M9Q0P4_DANRE	A0A8M9Q0P4	A0A8M9Q0P4_DANRE	acin1a	apoptotic chromatin condensation inducer in the nucleus isoform X1						0	0	0	0	0	0	0	0	1	0	0	0	0	0	0	0	0	0	0	0	0	0	0	4692610	0	0	0	0	0	0	0
ADLEMQIESLTEELAYLK	ADLEMQIESLTEELAYLK	K	K	267	284	18	2,3		contam_sp|P13645|K1C10_HUMAN	contam_sp|P13645|K1C10_HUMAN Keratin, type I cytoskeletal 10 OS=Homo sapiens GN=KRT10 PE=1 SV=6	contam_sp|P13645|K1C10_HUMAN Keratin, type I cytoskeletal 10 OS=Homo sapiens GN=KRT10 PE=1 SV=6		Keratin,						0	0	0	0	0	2	0	1	0	0	0	0	0	0	0	0	0	0	0	0	1.07E+07	0	1.21E+07	0	0	0	0	0	0	0	0
ADLEMQIESLTEELAYLK	ADLEM[15.9949]QIESLTEELAYLK	K	K	267	284	18	2,3	5M(15.9949)	contam_sp|P13645|K1C10_HUMAN	contam_sp|P13645|K1C10_HUMAN Keratin, type I cytoskeletal 10 OS=Homo sapiens GN=KRT10 PE=1 SV=6	contam_sp|P13645|K1C10_HUMAN Keratin, type I cytoskeletal 10 OS=Homo sapiens GN=KRT10 PE=1 SV=6		Keratin,						0	0	0	0	0	2	2	1	0	0	0	0	0	0	0	0	0	0	0	0	7659840	2983906	2.30E+07	0	0	0	0	0	0	0	0
ADLEMQIESLTEELAYLKK	ADLEMQIESLTEELAYLKK	K	N	267	285	19	3		contam_sp|P13645|K1C10_HUMAN	contam_sp|P13645|K1C10_HUMAN Keratin, type I cytoskeletal 10 OS=Homo sapiens GN=KRT10 PE=1 SV=6	contam_sp|P13645|K1C10_HUMAN Keratin, type I cytoskeletal 10 OS=Homo sapiens GN=KRT10 PE=1 SV=6		Keratin,						0	0	0	1	0	1	1	1	0	0	0	0	0	0	0	0	0	0	1.18E+07	0	1.35E+07	3.67461e+06	1.94E+08	0	0	0	0	0	0	0	0
ADLEMQIESLTEELAYLKK	ADLEM[15.9949]QIESLTEELAYLKK	K	N	267	285	19	3	5M(15.9949)	contam_sp|P13645|K1C10_HUMAN	contam_sp|P13645|K1C10_HUMAN Keratin, type I cytoskeletal 10 OS=Homo sapiens GN=KRT10 PE=1 SV=6	contam_sp|P13645|K1C10_HUMAN Keratin, type I cytoskeletal 10 OS=Homo sapiens GN=KRT10 PE=1 SV=6		Keratin,						0	0	0	1	0	1	1	1	0	0	0	0	0	0	0	0	0	0	2.11E+07	438243	1.01E+07	6730275	1.11E+08	0	0	0	0	0	0	0	0
ADLESNFCR	ADLESNFC[57.0215]R	K	N	152	160	9	2	8C(57.0215)	tr|A0A8M1PG22|A0A8M1PG22_DANRE	A0A8M1PG22	A0A8M1PG22_DANRE	plg	plasminogen precursor						0	0	0	1	1	1	1	0	1	1	1	1	1	1	1	0	0	0	4.13E+07	3.95E+07	3.99E+07	2.75E+07	4.00E+07	3.73E+07	3.41E+07	2.49E+07	3.20E+07	3.83E+07	3.84E+07	4.16E+07	0
ADLEWIR	ADLEWIR	K	G	3579	3585	7	2		tr|A0A8M3B5M2|A0A8M3B5M2_DANRE	A0A8M3B5M2	A0A8M3B5M2_DANRE	neb	nebulin isoform X1						0	0	0	0	0	0	0	0	0	0	0	0	1	0	0	0	0	0	0	0	0	0	0	0	0	0	0	1.77E+07	0	0	0
ADLGGANIYTFPDFTK	ADLGGANIYTFPDFTK	R	L	120	135	16	2		tr|A0A8M1N305|A0A8M1N305_DANRE	A0A8M1N305	A0A8M1N305_DANRE	mag	myelin-associated glycoprotein isoform 1 precursor						0	0	0	0	0	0	0	0	1	0	0	1	1	0	1	0	0	0	0	0	0	0	0	3.54049e+06	1.32E+07	2.10E+07	2.57E+07	3.23E+07	0	2.02E+07	0
ADLGLQK	n[42.0106]ADLGLQK	M	G	2	8	7	2	N-term(42.0106)	sp|Q6AZB3|CPIN1_DANRE	Q6AZB3	CPIN1_DANRE	ciapin1	Anamorsin			Nt			0	0	0	1	0	1	0	0	0	0	0	0	0	0	0	0	0	0	1.36E+07	0	1.29E+07	0	0	0	0	0	0	0	0	0	0
ADLIAYLK	ADLIAYLK	R	S	93	100	8	2		sp|Q6IQM2|CYC_DANRE	Q6IQM2	CYC_DANRE	cyc	Cytochrome c					contam_sp|P99999|CYC_HUMAN	0	0	0	3	3	2	2	3	3	2	4	2	2	3	2	0	0	0	4.34E+09	6.03E+09	4.44E+09	2.95E+09	4.73E+09	4.11E+09	1.81E+09	2.46E+09	1.67E+09	9.66E+08	1.23E+09	1.17E+09	0
ADLIEFASSK	ADLIEFASSK	R	I	165	174	10	2		tr|A0A8M1NEE6|A0A8M1NEE6_DANRE	A0A8M1NEE6	A0A8M1NEE6_DANRE	mlycd	malonyl-CoA decarboxylase, mitochondrial						0	0	0	1	1	1	1	0	0	0	0	0	0	0	0	0	0	0	7902858	1.42E+07	1.12E+07	8.33365e+06	0	0	0	0	0	0	0	0	0
ADLIFLVFDPTK	ADLIFLVFDPTK	R	L	686	697	12	2		tr|A0A8M6YXH1|A0A8M6YXH1_DANRE	A0A8M6YXH1	A0A8M6YXH1_DANRE	wu:fb80c09	sarcalumenin						0	0	0	1	0	1	1	0	1	1	1	1	1	0	0	0	0	0	3.31E+07	1.98E+07	9902867	8575921	1.07E+07	7.89495e+06	3.12E+07	1.56E+07	1.59E+07	1.67E+07	0	0	0
ADLIFVVFDPTK	ADLIFVVFDPTK	R	L	227	238	12	2		tr|A0A8M1NBQ9|A0A8M1NBQ9_DANRE	A0A8M1NBQ9	A0A8M1NBQ9_DANRE	srl	sarcalumenin precursor						0	0	0	1	1	1	1	1	1	1	1	1	1	1	1	0	0	0	3.29E+08	2.25E+08	2.15E+08	1.77E+08	1.89E+08	3.45E+08	1.65E+08	7.91E+07	8.37E+07	9.50E+07	7.54E+07	1.32E+07	0
ADLINNLGTIAK	ADLINNLGTIAK	K	S	98	109	12	2		sp|Q90474|H90A1_DANRE	Q90474	H90A1_DANRE	hsp90a.1	Heat shock protein HSP 90-alpha 1				hsp90ab1	sp|O57521|HS90B_DANRE	0	0	0	1	1	1	1	1	1	0	1	1	1	0	1	0	0	0	3.65E+08	2.59E+08	3.17E+08	3.30E+08	2.63E+08	2.44E+08	1.80E+08	1.19E+08	2.01E+08	1.35E+08	1.26E+08	1.33E+08	0
ADLLGSILSSMEKPPTVHDQESR	n[42.0106]ADLLGSILSSMEKPPTVHDQESR	M	R	2	24	23	3	N-term(42.0106)	sp|Q7SYJ9|SPAG7_DANRE	Q7SYJ9	SPAG7_DANRE	spag7	Sperm-associated antigen 7 homolog			Nt			0	0	0	1	1	1	1	0	1	0	0	0	0	0	0	0	0	0	2.65E+07	8648235	8616521	1.16E+07	0	1.41E+07	0	0	0	0	0	0	0
ADLLGSILSSMEKPPTVHDQESR	n[42.0106]ADLLGSILSSM[15.9949]EKPPTVHDQESR	M	R	2	24	23	3	11M(15.9949), N-term(42.0106)	sp|Q7SYJ9|SPAG7_DANRE	Q7SYJ9	SPAG7_DANRE	spag7	Sperm-associated antigen 7 homolog			Nt			0	0	0	0	0	1	0	0	0	0	0	0	0	0	0	0	0	0	0	0	3.91E+07	0	0	0	0	0	0	0	0	0	0
ADLLIALSDVEGLYDSPPGSDDAK	ADLLIALSDVEGLYDSPPGSDDAK	R	L	262	285	24	2		tr|A0A8M3B4R7|A0A8M3B4R7_DANRE	A0A8M3B4R7	A0A8M3B4R7_DANRE	aldh18a1	delta-1-pyrroline-5-carboxylate synthase isoform X1						0	0	0	0	0	1	0	0	0	0	0	0	0	0	0	0	0	0	0	0	1.13727e+06	0	0	0	0	0	0	0	0	0	0
ADLLSEEINDLKK	ADLLSEEINDLKK	R	E	568	580	13	3		tr|A0A8M2BJ59|A0A8M2BJ59_DANRE	A0A8M2BJ59	A0A8M2BJ59_DANRE	gbp1	guanylate binding protein 1						0	0	0	1	1	1	1	1	0	0	0	0	0	0	0	0	0	0	5782480	7232441	7180238	9238049	8510883	0	0	0	0	0	0	0	0
ADLMLGINLR	ADLMLGINLR	K	G	118	127	10	2		sp|Q6P5L8|HSDL2_DANRE	Q6P5L8	HSDL2_DANRE	hsdl2	Hydroxysteroid dehydrogenase-like protein 2						0	0	0	1	0	1	1	0	1	1	1	0	0	0	0	0	0	0	5.30E+07	0	3.44E+07	3.72E+07	1.89E+07	2.31E+07	3.07E+07	3.11E+07	0	0	0	0	0
ADLMLGINLR	ADLM[15.9949]LGINLR	K	G	118	127	10	2	4M(15.9949)	sp|Q6P5L8|HSDL2_DANRE	Q6P5L8	HSDL2_DANRE	hsdl2	Hydroxysteroid dehydrogenase-like protein 2						0	0	0	1	1	1	1	1	1	0	0	0	0	0	0	0	0	0	8.58E+07	7.78E+07	5.33E+07	2.99E+07	3.92E+07	2.61E+07	0	0	0	0	0	0	0
ADLNLVASATPQSYFSYNSPYFTTDTR	ADLNLVASATPQSYFSYNSPYFTTDTR	K	L	436	462	27	3		tr|A0A8M1NE63|A0A8M1NE63_DANRE	A0A8M1NE63	A0A8M1NE63_DANRE	zgc:165518	alpha-2-macroglobulin-like precursor				LOC103909927	tr|A0A8M3AWW4|A0A8M3AWW4_DANRE	0	0	0	0	0	0	0	0	0	1	0	0	0	0	0	0	0	0	0	0	0	0	0	0	1.69E+07	0	0	0	0	0	0
ADLNSTQVNETPTK	ADLNSTQVNETPTK	R	Q	140	153	14	2		tr|A0A8M9QK79|A0A8M9QK79_DANRE	A0A8M9QK79	A0A8M9QK79_DANRE	sorbs1	sorbin and SH3 domain-containing protein 1 isoform X1						0	0	0	1	1	1	1	1	1	0	0	0	0	0	0	0	0	0	3.71E+07	2.25E+07	2.91E+07	2.63E+07	1.94E+07	1.01E+07	0	0	0	0	0	0	0
ADLQQLLETEEELAEAEEYK	ADLQQLLETEEELAEAEEYK	H	E	76	95	20	3		tr|A0A8M1PFI7|A0A8M1PFI7_DANRE	A0A8M1PFI7	A0A8M1PFI7_DANRE	tbca	tubulin-specific chaperone A						0	0	0	0	0	0	1	0	1	0	0	0	0	0	0	0	0	0	0	0	0	2018020	0	2.67797e+06	0	0	0	0	0	0	0
ADLSDTGEAEAK	ADLSDTGEAEAK	D	R	28	39	12	2		tr|A0A8M1PEA1|A0A8M1PEA1_DANRE	A0A8M1PEA1	A0A8M1PEA1_DANRE	pgam1b	phosphoglycerate mutase 1b						0	0	1	0	0	0	0	0	0	0	0	0	0	0	0	0	0	2.35E+07	0	0	0	0	0	0	0	0	0	0	0	0	0
ADLSEQISTAGTEASGTGNMK	ADLSEQISTAGTEASGTGNM[15.9949]K	A	F	661	681	21	2	20M(15.9949)	tr|A0A8M1N673|A0A8M1N673_DANRE	A0A8M1N673	A0A8M1N673_DANRE	pygma	glycogen phosphorylase, muscle form				pygmb	tr|A0A8M1P9E8|A0A8M1P9E8_DANRE	0	0	1	1	0	0	0	0	0	0	0	0	0	0	0	0	0	2.85E+07	9693963	0	0	0	0	0	0	0	0	0	0	0	0
ADLSHIETR	ADLSHIETR	A	A	65	73	9	2		tr|A0A8M1PNU6|A0A8M1PNU6_DANRE	A0A8M1PNU6	A0A8M1PNU6_DANRE	mdh2	malate dehydrogenase, mitochondrial						0	0	0	1	0	0	0	0	3	0	0	0	1	0	0	0	0	0	3.48E+07	0	0	0	0	1.20E+07	0	0	0	9936691	0	0	0
ADLSLTDALNDAPQPDVEDVVER	n[42.0106]ADLSLTDALNDAPQPDVEDVVER	M	D	2	24	23	2,3	N-term(42.0106)	tr|A0A8M2BA80|A0A8M2BA80_DANRE	A0A8M2BA80	A0A8M2BA80_DANRE	LOC100001114	microtubule-associated protein 4-like isoform X1			Nt			0	0	0	1	1	2	2	1	1	1	1	1	1	1	0	0	0	0	1.64E+07	1.81E+07	1.82E+07	1.20E+07	1.53E+07	1.07E+07	1.39E+07	5521050	9155415	9850786	9845626	0	0
ADLSPGSGPVK	ADLSPGSGPVK	W	K	48	58	11	2		sp|Q90487|HBA_DANRE	Q90487	HBA_DANRE	hbaa1	Hemoglobin subunit alpha						1	0	1	1	1	1	1	1	1	0	1	0	1	0	0	1.27E+08	0	3.17E+08	4.67E+07	4.43E+07	9.58E+07	1.05E+08	1.92E+08	5.15E+07	0	1.89E+07	0	2.58E+07	0	0	1.27E+08
ADLSPGSGPVKK	ADLSPGSGPVKK	W	H	48	59	12	2,3		sp|Q90487|HBA_DANRE	Q90487	HBA_DANRE	hbaa1	Hemoglobin subunit alpha						2	0	2	1	0	2	1	2	0	0	0	0	0	0	0	9.38E+07	0	1.23E+08	1.99E+07	1.27E+07	3.11E+07	3.79E+07	5.61E+07	0	0	0	0	0	0	0	5.23E+07
ADLTAEMISAPLGDFR	ADLTAEMISAPLGDFR	R	H	20	35	16	2		tr|A0A8M1RNR2|A0A8M1RNR2_DANRE	A0A8M1RNR2	A0A8M1RNR2_DANRE	cdc42ep4b	cdc42 effector protein 4						0	0	0	1	0	1	1	0	1	0	0	0	0	0	0	0	0	0	6018619	0	3125158	3720246	0	1.9685e+06	0	0	0	0	0	0	0
ADLTPEEYK	ADLTPEEYK	F	A	56	64	9	2		tr|A0A8M1N4I9|A0A8M1N4I9_DANRE	A0A8M1N4I9	A0A8M1N4I9_DANRE	aoc2	amine oxidase copper containing 2						0	0	1	0	0	0	0	0	0	0	0	0	0	0	0	0	0	1.27E+08	0	0	0	0	0	0	0	0	0	0	0	0	0
ADLVHTVTSTLTSK	ADLVHTVTSTLTSK	K	K	180	193	14	2,3		tr|A0A8M1NGN3|A0A8M1NGN3_DANRE	A0A8M1NGN3	A0A8M1NGN3_DANRE	mylk2	myosin light chain kinase 2, skeletal/cardiac muscle						0	0	0	1	0	1	1	1	1	0	0	0	0	0	0	0	0	0	2.63E+07	0	3.48E+07	2.52E+07	8478194	1.24E+07	0	0	0	0	0	0	0
ADLVLKPDDR	ADLVLKPDDR	K	I	12013	12022	10	2,3		tr|A0A8M9QKG2|A0A8M9QKG2_DANRE	A0A8M9QKG2	A0A8M9QKG2_DANRE	ttn.2	titin						0	0	0	0	0	0	0	0	1	1	1	1	2	2	2	0	0	0	0	0	0	0	0	6.27E+07	3.24E+07	4.75E+07	4.39E+07	7.57E+07	6.29E+07	9.65E+07	0
ADLVLKPEER	ADLVLKPEER	K	I	8483	8492	10	2,3		tr|A0A8M9QGA6|A0A8M9QGA6_DANRE	A0A8M9QGA6	A0A8M9QGA6_DANRE	ttn.1	titin isoform X1						0	0	0	0	0	1	2	1	1	2	1	1	2	1	2	0	0	0	0	0	2.50E+07	8.42E+07	4.77E+07	2.57E+07	6.20E+07	4.55E+07	1.25E+08	1.45E+08	1.47E+08	2.88E+08	0
ADLWSFGITAIELATGAAPYHK	ADLWSFGITAIELATGAAPYHK	K	Y	208	229	22	3		tr|A0A8M1NDP1|A0A8M1NDP1_DANRE	A0A8M1NDP1	A0A8M1NDP1_DANRE	oxsr1a	STE20/SPS1-related proline-alanine-rich protein kinase						0	0	0	0	0	0	0	0	0	1	0	0	1	0	0	0	0	0	0	0	0	0	0	0	3.05055e+06	0	0	3.96962e+06	0	0	0
ADMEFMTGVGWVPIGSLDVLK	ADMEFMTGVGWVPIGSLDVLK	K	A	3093	3113	21	3		tr|A0A8M3B5M2|A0A8M3B5M2_DANRE	A0A8M3B5M2	A0A8M3B5M2_DANRE	neb	nebulin isoform X1						0	0	0	0	0	0	0	0	0	0	0	0	1	0	0	0	0	0	0	0	0	0	0	0	0	0	0	5059284	0	0	0
ADMEWIR	ADMEWIR	K	G	3336	3342	7	2		tr|A0A8M3B5M2|A0A8M3B5M2_DANRE	A0A8M3B5M2	A0A8M3B5M2_DANRE	neb	nebulin isoform X1						0	0	0	0	0	0	0	0	0	0	0	0	1	0	0	0	0	0	0	0	0	0	0	0	0	0	0	1.70E+07	0	0	0
ADMGGAATVCSAIVTAAALK	ADMGGAATVC[57.0215]SAIVTAAALK	R	I	302	321	20	2,3	10C(57.0215)	tr|A0A8M1NGB5|A0A8M1NGB5_DANRE	A0A8M1NGB5	A0A8M1NGB5_DANRE	lap3	cytosol aminopeptidase						0	0	0	1	1	1	2	0	2	0	0	0	0	0	0	0	0	0	7.53978e+06	9438521	6962998	1.77E+07	0	1.66E+07	0	0	0	0	0	0	0
ADMGGAATVCSAIVTAAALK	ADM[15.9949]GGAATVC[57.0215]SAIVTAAALK	R	I	302	321	20	2,3	10C(57.0215), 3M(15.9949)	tr|A0A8M1NGB5|A0A8M1NGB5_DANRE	A0A8M1NGB5	A0A8M1NGB5_DANRE	lap3	cytosol aminopeptidase						0	0	0	3	1	2	2	0	3	0	0	0	0	0	0	0	0	0	3.09E+07	1.51E+07	1.99E+07	6.20E+07	0	1.01E+08	0	0	0	0	0	0	0
ADMLELLGARPFEEK	ADMLELLGARPFEEK	K	S	691	705	15	3		tr|A0A8M2BAK7|A0A8M2BAK7_DANRE	A0A8M2BAK7	A0A8M2BAK7_DANRE	si:ch1073-174d20.2	AFG3-like protein 1						0	0	0	0	0	0	1	0	0	0	0	0	0	0	0	0	0	0	0	0	0	6.78575e+06	0	0	0	0	0	0	0	0	0
ADMLPADFEGIAEALK	ADMLPADFEGIAEALK	R	E	253	268	16	2,3		tr|A0A8M2BGV9|A0A8M2BGV9_DANRE	A0A8M2BGV9	A0A8M2BGV9_DANRE	fdxr	NADPH:adrenodoxin oxidoreductase, mitochondrial						0	0	0	2	1	1	1	1	1	0	0	0	0	0	0	0	0	0	2.58E+07	1.16E+07	9617053	1.22E+07	8400471	8667320	0	0	0	0	0	0	0
ADMLPADFEGIAEALK	ADM[15.9949]LPADFEGIAEALK	R	E	253	268	16	2	3M(15.9949)	tr|A0A8M2BGV9|A0A8M2BGV9_DANRE	A0A8M2BGV9	A0A8M2BGV9_DANRE	fdxr	NADPH:adrenodoxin oxidoreductase, mitochondrial						0	0	0	1	1	1	1	0	1	0	0	0	0	0	0	0	0	0	3.71E+07	3.11E+07	1.21E+07	5031846	1.12971e+06	8209160	0	0	0	0	0	0	0
ADMPLSDETK	ADMPLSDETK	R	L	246	255	10	2		tr|A0A8M1P316|A0A8M1P316_DANRE	A0A8M1P316	A0A8M1P316_DANRE	pdia2	protein disulfide-isomerase A2 precursor						0	0	1	0	0	0	0	0	0	0	0	0	0	0	0	0	0	3.44E+07	0	0	0	0	0	0	0	0	0	0	0	0	0
ADMPLSDETK	ADM[15.9949]PLSDETK	R	L	246	255	10	2	3M(15.9949)	tr|A0A8M1P316|A0A8M1P316_DANRE	A0A8M1P316	A0A8M1P316_DANRE	pdia2	protein disulfide-isomerase A2 precursor						0	0	1	0	0	0	0	0	0	0	0	0	0	0	0	0	0	4.22E+07	0	0	0	0	0	0	0	0	0	0	0	0	0
ADMVDTQQLMR	ADMVDTQQLMR	K	V	219	229	11	2		tr|A0A8M1PGF1|A0A8M1PGF1_DANRE	A0A8M1PGF1	A0A8M1PGF1_DANRE	ehd2b	EH domain-containing protein 2						0	0	0	1	1	1	1	1	1	1	1	1	1	1	1	0	0	0	6.98566e+06	1.47E+07	1.58E+07	3.66E+07	3.37E+07	4.11E+07	3.42E+07	4.00E+07	2.42E+07	2.08E+07	2.96E+07	3.61E+07	0
ADMVDTQQLMR	ADMVDTQQLM[15.9949]R	K	V	219	229	11	2	10M(15.9949)	tr|A0A8M1PGF1|A0A8M1PGF1_DANRE	A0A8M1PGF1	A0A8M1PGF1_DANRE	ehd2b	EH domain-containing protein 2						0	0	0	0	0	1	1	0	1	0	0	0	0	0	0	0	0	0	0	1.31E+07	1.15E+07	1.42E+07	0	3.06E+07	0	0	0	0	0	0	0
ADMVDTQQLMR	ADM[15.9949]VDTQQLMR	K	V	219	229	11	2	3M(15.9949)	tr|A0A8M1PGF1|A0A8M1PGF1_DANRE	A0A8M1PGF1	A0A8M1PGF1_DANRE	ehd2b	EH domain-containing protein 2						0	0	0	0	0	1	0	0	1	0	0	0	0	0	0	0	0	0	0	8115620	5.12935e+06	0	0	1.43E+07	0	0	0	0	0	0	0
ADMVIEAVFEDLAIK	ADMVIEAVFEDLAIK	K	H	439	453	15	2,3		tr|A0A8M1NEM2|A0A8M1NEM2_DANRE	A0A8M1NEM2	A0A8M1NEM2_DANRE	hadhaa	trifunctional enzyme subunit alpha, mitochondrial						0	0	0	2	2	2	2	1	2	2	2	2	2	1	0	0	0	0	5.57E+07	3.26E+07	9.91E+07	2.48E+07	2.08E+07	4.40E+07	4.17E+07	1.15E+07	1.17E+07	2.04E+07	4603821	0	0
ADMVIEAVFEDLAIK	ADM[15.9949]VIEAVFEDLAIK	K	H	439	453	15	2,3	3M(15.9949)	tr|A0A8M1NEM2|A0A8M1NEM2_DANRE	A0A8M1NEM2	A0A8M1NEM2_DANRE	hadhaa	trifunctional enzyme subunit alpha, mitochondrial						0	0	0	2	2	3	3	2	2	0	1	0	1	0	0	0	0	0	1.56E+08	1.65E+08	2.21E+08	9.60E+07	2.27E+08	8.24E+07	0	7386067	3.79698e+06	3.81582e+06	0	0	0
ADNEAGNAAIDSLLNYETVK	ADNEAGNAAIDSLLNYETVK	K	Y	316	335	20	2,3		sp|E7F6F7|ABCB7_DANRE	E7F6F7	ABCB7_DANRE	abcb7	Iron-sulfur clusters transporter ABCB7, mitochondrial						0	0	0	1	1	2	3	0	1	0	1	0	0	0	0	0	0	0	1.52E+07	9310427	1.60E+07	1.79E+07	4.98655e+06	1.26E+07	0	1.07E+07	0	0	0	0	0
ADNELFDDPEK	n[42.0106]ADNELFDDPEK	M	L	2	12	11	2	N-term(42.0106)	sp|F1QUP1|RPZ_DANRE	F1QUP1	RPZ_DANRE	rpz	Protein rapunzel			Nt			0	0	0	1	1	1	1	0	1	0	0	1	0	0	1	0	0	0	8821026	9201357	9785847	8324024	0	3.22341e+06	0	0	2.93E+07	0	0	3.03E+07	0
ADNFEYIDPVDGSVSR	ADNFEYIDPVDGSVSR	K	K	475	490	16	2		tr|A0A8M1NGN0|A0A8M1NGN0_DANRE	A0A8M1NGN0	A0A8M1NGN0_DANRE	pgm5	phosphoglucomutase-like protein 5						0	0	1	1	1	1	1	1	1	0	1	1	1	1	1	0	0	6.10E+07	1.92E+07	1.98E+07	9212414	1.39E+07	1.51E+07	2.04E+07	0	1.88E+07	1.96E+07	1.91E+07	2.33E+07	2.85E+07	0
ADNMIIQSIALLDQLDK	ADNMIIQSIALLDQLDK	R	D	165	181	17	2		tr|A0A8M1PCD0|A0A8M1PCD0_DANRE	A0A8M1PCD0	A0A8M1PCD0_DANRE	nop56	nucleolar protein 56 isoform 1						0	0	0	0	0	0	0	0	0	0	0	0	1	0	0	0	0	0	0	0	0	0	0	0	0	0	0	1.57038e+06	0	0	0
ADNSILTDQTK	ADNSILTDQTK	K	E	642	652	11	2		sp|Q6DGE9|UN45B_DANRE	Q6DGE9	UN45B_DANRE	unc45b	Protein unc-45 homolog B						0	0	0	1	1	1	1	0	0	0	1	1	1	0	0	0	0	0	2.23E+07	1.69E+07	1.67E+07	1.60E+07	1.26E+07	0	0	1.05E+07	1.98E+07	1.11E+07	0	0	0
ADNVDLHLPR	ADNVDLHLPR	K	D	732	741	10	3		tr|A0A8M9QI67|A0A8M9QI67_DANRE	A0A8M9QI67	A0A8M9QI67_DANRE	phka2	phosphorylase b kinase regulatory subunit alpha, liver isoform isoform X1						0	0	0	1	1	1	1	0	0	0	0	0	0	0	0	0	0	0	1.76E+07	1.27E+07	2.13E+07	1.05E+07	9552933	0	0	0	0	0	0	0	0
ADNYFIYPENNIDELLEDYR	ADNYFIYPENNIDELLEDYR	K	S	400	419	20	2,3		sp|Q5BLE8|RETST_DANRE	Q5BLE8	RETST_DANRE	retsat	All-trans-retinol 13,14-reductase						0	0	0	1	0	2	2	1	2	0	0	0	0	0	0	0	0	0	1.68782e+06	2662659	1.54E+07	4748131	7949829	4411396	0	0	0	4.63375e+06	0	0	0
ADPAECTIK	n[42.0106]ADPAEC[57.0215]TIK	M	V	2	10	9	2	6C(57.0215), N-term(42.0106)	tr|A0A8M1RHK3|A0A8M1RHK3_DANRE	A0A8M1RHK3	A0A8M1RHK3_DANRE	kif5bb	kinesin-1 heavy chain			Nt	kif5ba	tr|A0A8M2BJ79|A0A8M2BJ79_DANRE	0	0	0	0	0	0	0	0	0	0	0	0	1	0	0	0	0	0	0	0	0	0	0	0	0	0	0	3603234	0	0	0
ADPEDVIVSAFK	ADPEDVIVSAFK	G	V	95	106	12	2		sp|O93409|MY11A_DANRE	O93409	MY11A_DANRE	myl11a	Myosin regulatory light chain 11				mylpfb	sp|Q66I73|MLRSB_DANRE	0	0	0	0	0	0	0	0	1	0	0	0	0	0	0	0	0	0	0	0	0	0	0	3155281	0	0	0	0	0	0	0
ADPGAGGAGGAAVK	n[42.0106]ADPGAGGAGGAAVK	K	P	47	60	14	2	N-term(42.0106)	sp|Q6DBW9|C99L2_DANRE	Q6DBW9	C99L2_DANRE	cd99l2	CD99 antigen-like protein 2						0	0	0	1	0	1	0	0	0	0	0	0	0	0	0	0	0	0	7.98E+07	0	1.46E+07	0	0	0	0	0	0	0	0	0	0
ADPLAVVAEK	ADPLAVVAEK	K	D	61	70	10	2		tr|A0A8M1RK21|A0A8M1RK21_DANRE	A0A8M1RK21	A0A8M1RK21_DANRE	aldh1l2	mitochondrial 10-formyltetrahydrofolate dehydrogenase						0	0	0	1	0	1	0	0	0	0	0	0	0	0	0	0	0	0	1.76E+07	0	1.43E+07	0	0	0	0	0	0	0	0	0	0
ADPPEEEAPSEVR	ADPPEEEAPSEVR	K	T	289	301	13	2		tr|A0A8M2BHN2|A0A8M2BHN2_DANRE	A0A8M2BHN2	A0A8M2BHN2_DANRE	si:ch1073-398f15.1	cardiomyopathy-associated protein 5-like						0	0	0	0	0	0	0	0	0	1	1	1	1	1	1	0	0	0	0	0	0	0	0	0	1.14E+07	1.47E+07	1.59E+07	1.35E+07	1.42E+07	2.46E+07	0
ADPVAAGPVSEMFNTIR	ADPVAAGPVSEMFNTIR	K	G	299	315	17	2,3		sp|Q6P5L8|HSDL2_DANRE	Q6P5L8	HSDL2_DANRE	hsdl2	Hydroxysteroid dehydrogenase-like protein 2						0	0	0	3	4	3	6	1	3	2	5	2	2	3	2	0	0	0	2.49E+08	2.64E+08	3.83E+08	3.68E+08	2.38E+08	1.63E+08	1.85E+08	2.67E+08	1.22E+08	7.16E+07	1.16E+08	2.87E+07	0
ADPVAAGPVSEMFNTIR	ADPVAAGPVSEM[15.9949]FNTIR	K	G	299	315	17	2,3	12M(15.9949)	sp|Q6P5L8|HSDL2_DANRE	Q6P5L8	HSDL2_DANRE	hsdl2	Hydroxysteroid dehydrogenase-like protein 2						0	0	0	1	1	2	1	1	2	0	1	0	0	0	0	0	0	0	1.26E+08	2.16E+08	2.32E+08	8.40E+07	5.38E+07	1.03E+08	0	1.96E+07	0	0	0	0	0
ADQAFVTLATNDSYAR	n[42.0106]ADQAFVTLATNDSYAR	A	G	3	18	16	2	N-term(42.0106)	tr|A0A8M1MZS1|A0A8M1MZS1_DANRE	A0A8M1MZS1	A0A8M1MZS1_DANRE	gyg1b	glycogenin 1b						0	0	0	0	0	0	0	0	1	1	1	1	1	1	1	0	0	0	0	0	0	0	0	3.45518e+06	1.74E+07	1.07E+07	1.56E+07	1.90E+07	2.16E+07	4.0234e+06	0
ADQATCQNGQCISR	ADQATC[57.0215]QNGQC[57.0215]ISR	R	E	279	292	14	2	11C(57.0215), 6C(57.0215)	tr|A0A8M9PWV8|A0A8M9PWV8_DANRE	A0A8M9PWV8	A0A8M9PWV8_DANRE	hspg2	basement membrane-specific heparan sulfate proteoglycan core protein isoform X1						0	0	0	0	0	0	0	0	0	1	0	1	1	2	1	0	0	0	0	0	0	0	0	0	3.12394e+06	0	0	0	2.03324e+06	1.59E+07	0
ADQAYDDIR	ADQAYDDIR	K	V	21	29	9	2		tr|A0A8M6YV26|A0A8M6YV26_DANRE	A0A8M6YV26	A0A8M6YV26_DANRE	coro6	coronin-6 isoform X1						0	0	0	0	0	1	1	0	0	0	0	0	0	0	0	0	0	0	0	0	7.29668e+06	8149794	0	0	0	0	0	0	0	0	0
ADQDQVMGFQQVFLLK	ADQDQVMGFQQVFLLK	K	N	91	106	16	2		tr|A0A8M1N1M1|A0A8M1N1M1_DANRE	A0A8M1N1M1	A0A8M1N1M1_DANRE	nutf2l	nuclear transport factor 2, like						0	0	0	0	0	1	1	0	0	0	0	0	0	0	0	0	0	0	0	0	2.16195e+06	1.46957e+06	0	0	0	0	0	0	0	0	0
ADQELMVYSHDNIICGITSVAFSK	ADQELMVYSHDNIIC[57.0215]GITSVAFSK	R	S	257	280	24	3	15C(57.0215)	sp|Q6PH57|GBB1_DANRE	Q6PH57	GBB1_DANRE	gnb1	Guanine nucleotide-binding protein G(I)/G(S)/G(T) subunit beta-1						0	0	0	2	0	1	1	0	1	0	0	0	0	0	0	0	0	0	4706774	635597	9552959	5339986	471735	6.41912e+06	0	0	0	0	0	0	0
ADQELMVYSHDNIICGITSVAFSK	ADQELM[15.9949]VYSHDNIIC[57.0215]GITSVAFSK	R	S	257	280	24	3	15C(57.0215), 6M(15.9949)	sp|Q6PH57|GBB1_DANRE	Q6PH57	GBB1_DANRE	gnb1	Guanine nucleotide-binding protein G(I)/G(S)/G(T) subunit beta-1						0	0	0	0	0	0	0	0	1	0	0	0	0	0	0	0	0	0	0	0	0	0	0	8.66E+07	0	0	0	0	0	0	0
ADQIGTQQLMR	ADQIGTQQLMR	K	V	220	230	11	2		tr|A0A8M1N1X1|A0A8M1N1X1_DANRE	A0A8M1N1X1	A0A8M1N1X1_DANRE	ehd1b	EH domain-containing protein 1						0	0	0	1	1	1	1	1	1	1	1	1	1	0	1	0	0	0	6591468	1.10E+07	1.23E+07	1.72E+07	1.94E+07	8883119	1.23E+07	1.91E+07	2.20E+07	1.97E+07	0	1.67E+07	0
ADQIGTQQLMR	ADQIGTQQLM[15.9949]R	K	V	220	230	11	2	10M(15.9949)	tr|A0A8M1N1X1|A0A8M1N1X1_DANRE	A0A8M1N1X1	A0A8M1N1X1_DANRE	ehd1b	EH domain-containing protein 1						0	0	0	0	1	0	0	0	0	0	0	0	1	0	0	0	0	0	0	2.29E+07	0	0	0	0	0	0	0	2.84178e+06	0	0	0
ADQKLLGYQLAAYFDKPTAR	ADQKLLGYQLAAYFDKPTAR	R	V	1179	1198	20	4		tr|A0A8M1N9G0|A0A8M1N9G0_DANRE	A0A8M1N9G0	A0A8M1N9G0_DANRE	vtg1	vitellogenin 1 precursor				vtg4, vtg5, vtg6	tr|A0A8M1N6R0|A0A8M1N6R0_DANRE, tr|A0A8M1NAN4|A0A8M1NAN4_DANRE, tr|A0A8M1NG90|A0A8M1NG90_DANRE	0	0	0	1	0	0	0	1	0	0	0	0	0	0	0	0	0	0	1.24E+07	0	0	0	1.62E+07	0	0	0	0	0	0	0	0
ADQLADESLESTR	ADQLADESLESTR	R	R	18	30	13	2		sp|Q5TZ66|SN25A_DANRE	Q5TZ66	SN25A_DANRE	snap25a	Synaptosomal-associated protein 25-A						0	0	0	0	0	0	0	0	0	0	0	1	1	0	1	0	0	0	0	0	0	0	0	0	0	0	1.31E+07	1.93E+07	0	1.39E+07	0
ADQLFPMDGK	ADQLFPM[15.9949]DGK	R	Q	81	90	10	2	7M(15.9949)	tr|A0A8M1REH2|A0A8M1REH2_DANRE	A0A8M1REH2	A0A8M1REH2_DANRE	si:dkeyp-73b11.8	kunitz-type U19-barytoxin-Tl1a-like						0	1	1	0	0	0	0	0	0	0	0	0	0	0	0	0	5.17E+08	0	0	0	0	0	0	0	0	0	0	0	0	0	0
ADQLGDALK	ADQLGDALK	G	G	82	90	9	2		tr|A0A8M1PNU6|A0A8M1PNU6_DANRE	A0A8M1PNU6	A0A8M1PNU6_DANRE	mdh2	malate dehydrogenase, mitochondrial						0	0	1	0	0	0	0	0	0	0	0	0	0	0	0	0	0	1.78E+07	0	0	0	0	0	0	0	0	0	0	0	0	0
ADQLLENLRPDLIK	n[42.0106]ADQLLENLRPDLIK	M	G	2	15	14	2	N-term(42.0106)	tr|A0A8M1P825|A0A8M1P825_DANRE	A0A8M1P825	A0A8M1P825_DANRE	casp22	si:dkey-103e21.5			Nt			0	0	0	1	0	0	1	1	0	0	0	0	0	0	0	0	0	0	3171082	0	1362982	6128848	6.90134e+06	0	0	0	0	0	0	0	0
ADQLTDEELSQGR	ADQLTDEELSQGR	L	L	498	510	13	2		tr|A0A8M1N1R5|A0A8M1N1R5_DANRE	A0A8M1N1R5	A0A8M1N1R5_DANRE	me2	NAD-dependent malic enzyme, mitochondrial						0	0	1	0	0	0	0	0	0	0	0	0	0	0	0	0	0	9767966	0	0	0	0	0	0	0	0	0	0	0	0	0
ADQLTEEQIAEFK	ADQLTEEQIAEFK	M	E	2	14	13	2		sp|Q6PI52|CALM_DANRE	Q6PI52	CALM_DANRE	calm3b	Calmodulin			Nt			0	0	0	0	0	0	0	0	1	0	0	0	0	0	1	0	0	0	0	0	0	0	0	6467639	0	0	0	0	0	2.56E+07	0
ADQLTEEQIAEFK	n[42.0106]ADQLTEEQIAEFK	M	E	2	14	13	2,3	N-term(42.0106)	sp|Q6PI52|CALM_DANRE	Q6PI52	CALM_DANRE	calm3b	Calmodulin			Nt			1	0	1	3	3	3	4	2	3	3	4	5	3	3	5	6.13E+07	0	1.34E+08	7.25E+08	8.75E+08	6.70E+08	8.00E+08	9.05E+08	1.04E+09	8.27E+08	7.23E+08	1.11E+09	9.83E+08	8.58E+08	5.00E+08	6.13E+07
ADQLTEEQIAEFKEAFSLFDKDGDGTITTK	n[42.0106]ADQLTEEQIAEFKEAFSLFDKDGDGTITTK	M	E	2	31	30	3	N-term(42.0106)	sp|Q6PI52|CALM_DANRE	Q6PI52	CALM_DANRE	calm3b	Calmodulin			Nt			0	0	0	0	0	1	0	1	0	0	0	0	0	0	0	0	0	0	0	0	3131020	0	7459616	0	0	0	0	0	0	0	0
ADQMPSQLAITR	ADQMPSQLAITR	K	L	1174	1185	12	2		tr|A0A8N1TT16|A0A8N1TT16_DANRE	A0A8N1TT16	A0A8N1TT16_DANRE	lrpprc	leucine-rich PPR motif-containing protein, mitochondrial						0	0	0	1	1	1	1	0	0	1	1	1	0	1	1	0	0	0	1.35E+07	1.23E+07	1.75E+07	1.48E+07	0	1.14E+07	1.01E+07	4.95E+07	1.78E+07	1.10E+07	5.94362e+06	1.81E+07	0
ADQMPSQLAITR	ADQM[15.9949]PSQLAITR	K	L	1174	1185	12	2	4M(15.9949)	tr|A0A8N1TT16|A0A8N1TT16_DANRE	A0A8N1TT16	A0A8N1TT16_DANRE	lrpprc	leucine-rich PPR motif-containing protein, mitochondrial						0	0	0	1	1	1	0	0	0	0	0	0	0	0	0	0	0	0	0	8768612	1.20E+07	0	0	0	0	0	0	0	0	0	0
ADQTIPMTPIR	ADQTIPMTPIR	F	I	857	867	11	2		tr|A0A8M9PT53|A0A8M9PT53_DANRE	A0A8M9PT53	A0A8M9PT53_DANRE	flna	filamin-A isoform X1						0	0	0	0	0	0	1	0	1	0	0	0	0	0	0	0	0	0	0	0	0	9131287	0	1.42E+07	0	0	0	0	0	0	0
ADQVDTQQLMR	ADQVDTQQLMR	K	V	222	232	11	2		tr|A0A8N7TBW1|A0A8N7TBW1_DANRE	A0A8N7TBW1	A0A8N7TBW1_DANRE	ehd4	EH domain-containing protein 4						0	0	0	0	1	1	1	1	0	0	1	0	1	0	0	0	0	0	1.74E+07	1.76E+07	2.69E+07	5.55E+07	3.30E+07	0	1.46E+07	1.93E+07	4.64227e+06	2.32E+07	0	0	0
ADQVDTQQLMR	ADQVDTQQLM[15.9949]R	K	V	222	232	11	2	10M(15.9949)	tr|A0A8N7TBW1|A0A8N7TBW1_DANRE	A0A8N7TBW1	A0A8N7TBW1_DANRE	ehd4	EH domain-containing protein 4						0	0	0	1	1	1	0	0	0	0	0	0	0	0	0	0	0	0	1.50E+07	1.67E+07	1.66E+07	0	8428940	0	0	0	0	0	0	0	0
ADRDESSPYAAMLAAQDVAQK	ADRDESSPYAAMLAAQDVAQK	K	C	64	84	21	3		tr|A0A8M1PGB4|A0A8M1PGB4_DANRE	A0A8M1PGB4	A0A8M1PGB4_DANRE	rps14	40S ribosomal protein S14						0	0	0	1	1	1	1	1	1	1	1	1	1	1	2	0	0	0	2.18E+07	2.75E+07	3.29E+07	5.33E+07	5.36E+07	3.17E+07	7.86E+07	5.47E+07	7.02E+07	5.42E+07	5.56E+07	5.30E+07	0
ADRDESSPYAAMLAAQDVAQK	ADRDESSPYAAM[15.9949]LAAQDVAQK	K	C	64	84	21	3	12M(15.9949)	tr|A0A8M1PGB4|A0A8M1PGB4_DANRE	A0A8M1PGB4	A0A8M1PGB4_DANRE	rps14	40S ribosomal protein S14						0	0	0	1	1	1	0	0	1	0	0	0	0	0	0	0	0	0	1.00E+07	1.34E+07	1.37E+07	0	0	1.06E+07	0	0	0	0	0	0	0
ADSASGSSVTAAPK	ADSASGSSVTAAPK	R	P	1515	1528	14	2		tr|A0A8M3B1N0|A0A8M3B1N0_DANRE	A0A8M3B1N0	A0A8M3B1N0_DANRE	LOC570526	synaptopodin-2-like						0	0	0	0	0	0	0	0	0	0	0	1	1	1	0	0	0	0	0	0	0	0	0	0	0	0	1.42E+07	1.61E+07	2.29E+07	0	0
ADSDEWDADNFEPNEPIK	n[42.0106]ADSDEWDADNFEPNEPIK	M	I	2	19	18	2	N-term(42.0106)	sp|Q803P1|EI3JB_DANRE	Q803P1	EI3JB_DANRE	eif3jb	Eukaryotic translation initiation factor 3 subunit J-B			Nt			0	0	0	0	0	0	0	0	0	0	0	0	0	0	1	0	0	0	0	0	0	0	0	0	0	0	0	0	0	8618482	0
ADSDQDPGQIKPDSVPAQEQSPAR	ADSDQDPGQIKPDSVPAQEQSPAR	K	V	555	578	24	3		tr|A0A8M1P900|A0A8M1P900_DANRE	A0A8M1P900	A0A8M1P900_DANRE	syn2b	synapsin-2						0	0	0	0	0	0	0	0	0	0	0	0	1	0	0	0	0	0	0	0	0	0	0	0	0	0	0	2.35E+07	0	0	0
ADSGNYTITIQNAAGSK	ADSGNYTITIQNAAGSK	R	S	12043	12059	17	2,3		tr|A0A8M9QGA6|A0A8M9QGA6_DANRE	A0A8M9QGA6	A0A8M9QGA6_DANRE	ttn.1	titin isoform X1						0	0	0	0	1	0	1	1	1	2	3	3	5	2	3	0	0	0	0	4.69E+08	3.48E+08	3.28E+08	1.75E+08	7.59E+08	1.02E+09	1.12E+09	9.91E+08	5.33E+08	9.43E+08	7.20E+08	0
ADSLAFSLNDTQPSPR	ADSLAFSLNDTQPSPR	K	G	410	425	16	2		tr|A0A8M2BA80|A0A8M2BA80_DANRE	A0A8M2BA80	A0A8M2BA80_DANRE	LOC100001114	microtubule-associated protein 4-like isoform X1						0	0	0	1	1	1	1	1	0	0	1	0	0	0	0	0	0	0	1.80E+07	1.79E+07	1.44E+07	1.13E+07	1.10E+07	0	0	1.03E+07	0	0	0	0	0
ADSLATQDLMR	ADSLATQDLMR	K	V	266	276	11	2		tr|A0A8M1NBQ9|A0A8M1NBQ9_DANRE	A0A8M1NBQ9	A0A8M1NBQ9_DANRE	srl	sarcalumenin precursor				wu:fb80c09	tr|A0A8M6YXH1|A0A8M6YXH1_DANRE	0	0	0	1	1	2	1	1	0	1	1	1	1	1	1	0	0	0	1.31E+08	1.63E+08	2.64E+08	3.34E+08	2.28E+08	2.81E+08	2.13E+08	4.33E+08	2.16E+08	1.36E+08	2.33E+08	2.86E+08	0
ADSLATQDLMR	ADSLATQDLM[15.9949]R	K	V	266	276	11	2	10M(15.9949)	tr|A0A8M1NBQ9|A0A8M1NBQ9_DANRE	A0A8M1NBQ9	A0A8M1NBQ9_DANRE	srl	sarcalumenin precursor				wu:fb80c09	tr|A0A8M6YXH1|A0A8M6YXH1_DANRE	0	0	0	1	1	1	1	1	0	0	1	0	0	0	0	0	0	0	6.06891e+06	2.38E+08	2.26E+08	8.90E+07	8.45E+07	0	0	4732389	0	0	0	0	0
ADSLDSETLK	ADSLDSETLK	Y	A	144	153	10	2		tr|A0A8M1Q1M5|A0A8M1Q1M5_DANRE	A0A8M1Q1M5	A0A8M1Q1M5_DANRE	apoa4b.3	apolipoprotein A-I-like						0	0	0	0	0	0	1	0	0	0	1	0	1	1	0	0	0	0	0	0	0	2.44E+07	0	0	0	1.09E+07	0	5.02822e+06	1.10E+07	0	0
ADSLIGVYPEQGDCVISK	ADSLIGVYPEQGDC[57.0215]VISK	K	V	1198	1215	18	2	14C(57.0215)	tr|A0A8N7V0B7|A0A8N7V0B7_DANRE	A0A8N7V0B7	A0A8N7V0B7_DANRE	smc1al	structural maintenance of chromosomes 1A, like				smc1a	tr|A0A8M1NUL7|A0A8M1NUL7_DANRE	0	0	0	0	0	0	0	0	1	0	0	0	0	0	0	0	0	0	0	0	0	0	1.55209e+06	6.19975e+06	0	0	0	0	0	0	0
ADSNLDPLEIEK	ADSNLDPLEIEK	L	A	893	904	12	2		tr|A0A8M1P7Y5|A0A8M1P7Y5_DANRE	A0A8M1P7Y5	A0A8M1P7Y5_DANRE	vars1	valine--tRNA ligase						0	0	1	0	0	0	0	0	0	0	0	0	0	0	0	0	0	2.44E+07	0	0	0	0	0	0	0	0	0	0	0	0	0
ADSPAAPSVTELHLRPTQTTR	ADSPAAPSVTELHLRPTQTTR	K	T	667	687	21	4		tr|A0A8M2B4X7|A0A8M2B4X7_DANRE	A0A8M2B4X7	A0A8M2B4X7_DANRE	ehbp1	EH domain-binding protein 1 isoform X1						0	0	0	1	0	0	1	0	0	0	0	0	0	0	0	0	0	0	8397108	0	4.67896e+06	8429743	0	0	0	0	0	0	0	0	0
ADSPNVEGIR	ADSPNVEGIR	K	T	1566	1575	10	2		tr|A0A8M3BDW6|A0A8M3BDW6_DANRE	A0A8M3BDW6	A0A8M3BDW6_DANRE	sptbn1	spectrin beta chain, non-erythrocytic 1						0	0	0	1	1	1	1	1	1	1	1	1	1	1	1	0	0	0	3.42E+07	4.35E+07	3.09E+07	5.91E+07	3.91E+07	5.05E+07	1.13E+07	1.37E+07	1.80E+07	1.77E+07	1.64E+07	1.98E+07	0
ADSTHFTLAGAPFR	ADSTHFTLAGAPFR	R	I	52	65	14	3		tr|A0A8M3AS61|A0A8M3AS61_DANRE	A0A8M3AS61	A0A8M3AS61_DANRE	si:dkey-224e22.2	beta-galactosidase-1-like protein 2 isoform X1						0	0	0	1	1	1	0	0	0	0	0	0	0	0	0	0	0	0	5.79463e+06	8809369	6906547	0	7.26217e+06	0	0	0	0	0	0	0	0
ADSVAELGEQIDNLQR	ADSVAELGEQIDNLQR	Q	V	1197	1212	16	2		tr|A0A8M9PYR6|A0A8M9PYR6_DANRE	A0A8M9PYR6	A0A8M9PYR6_DANRE	myha	myosin heavy chain, fast skeletal muscle				myh7, myh7l, myhb, myhz1.1, myhz1.2, myhz2, ns:zf-e68, wu:fd14a01	tr|A0A8M1NBP6|A0A8M1NBP6_DANRE, tr|A0A8M1NF11|A0A8M1NF11_DANRE, tr|A0A8M1NI19|A0A8M1NI19_DANRE, tr|A0A8M1P7R3|A0A8M1P7R3_DANRE, tr|A0A8M1PZA8|A0A8M1PZA8_DANRE, tr|A0A8M1QRD9|A0A8M1QRD9_DANRE, tr|A0A8M9PJW6|A0A8M9PJW6_DANRE, tr|A0A8M9QEC8|A0A8M9QEC8_DANRE	0	0	0	0	0	0	0	0	1	0	0	0	0	0	0	0	0	0	0	0	0	0	0	7.71123e+06	0	0	0	0	0	0	0
ADTAPSEDDDEVVAMIK	ADTAPSEDDDEVVAMIK	R	E	152	168	17	2		tr|A0A8M1NGP8|A0A8M1NGP8_DANRE	A0A8M1NGP8	A0A8M1NGP8_DANRE	nfu1	NFU1 iron-sulfur cluster scaffold homolog, mitochondrial						0	0	0	0	0	1	2	0	1	0	1	0	0	1	1	0	0	0	0	0	7924760	1.49E+07	0	1.23E+07	0	1.17E+07	1.09E+07	0	9497716	9478424	0
ADTAPSEDDDEVVAMIK	ADTAPSEDDDEVVAM[15.9949]IK	R	E	152	168	17	2	15M(15.9949)	tr|A0A8M1NGP8|A0A8M1NGP8_DANRE	A0A8M1NGP8	A0A8M1NGP8_DANRE	nfu1	NFU1 iron-sulfur cluster scaffold homolog, mitochondrial						0	0	0	0	0	0	0	0	1	0	0	0	0	0	0	0	0	0	0	0	0	0	0	6.09088e+06	0	0	0	0	0	0	0
ADTDAGFCDAEGLK	ADTDAGFC[57.0215]DAEGLK	F	V	385	398	14	2	8C(57.0215)	tr|A0A8M2BKS1|A0A8M2BKS1_DANRE	A0A8M2BKS1	A0A8M2BKS1_DANRE	zgc:152945	hemopexin						0	0	1	0	1	1	1	0	1	1	1	1	1	1	1	0	0	1.57E+07	0	1.07E+07	7520978	1.31E+07	0	1.36E+07	1.72E+07	2.23E+07	1.09E+07	1.89E+07	1.50E+07	3.60E+07	0
ADTDFKLER	n[42.0106]ADTDFKLER	M	A	2	10	9	2	N-term(42.0106)	tr|A0A8M1QL95|A0A8M1QL95_DANRE	A0A8M1QL95	A0A8M1QL95_DANRE	cavin1a	polymerase I and transcript release factor			Nt			0	0	0	0	0	0	1	0	0	0	0	0	1	0	1	0	0	0	0	0	0	1.64E+07	1.37E+07	0	0	0	0	9478832	0	1.76E+07	0
ADTGAELEETGR	ADTGAELEETGR	G	V	61	72	12	2		tr|A0A8M1NBR4|A0A8M1NBR4_DANRE	A0A8M1NBR4	A0A8M1NBR4_DANRE	atp5fa1	ATP synthase subunit alpha, mitochondrial						0	0	0	0	1	1	1	0	1	1	1	0	0	1	0	0	0	0	0	1.18E+07	1.01E+07	1.62E+07	9270364	2.35E+07	4.99771e+06	1.05E+07	5.3535e+06	0	6081306	0	0
ADTGLLEALLQR	n[42.0106]ADTGLLEALLQR	M	V	2	13	12	2	N-term(42.0106)	sp|Q1JPX3|SYFA_DANRE	Q1JPX3	SYFA_DANRE	farsa	Phenylalanine--tRNA ligase alpha subunit			Nt			0	0	0	0	1	0	1	1	0	0	1	1	0	0	1	0	0	0	3.17E+07	1.99E+07	1.91E+07	1.63E+07	2.20E+07	0	1.83E+07	1.06E+07	1.32E+07	1.55E+07	0	1.21477e+06	0
ADTICSVAGWGDLWSK	ADTIC[57.0215]SVAGWGDLWSK	K	G	139	154	16	2	5C(57.0215)	tr|A0A8M9Q7D5|A0A8M9Q7D5_DANRE	A0A8M9Q7D5	A0A8M9Q7D5_DANRE	si:dkey-21e2.10	duodenase-1				si:dkey-21e2.4	tr|A0A8M3AN39|A0A8M3AN39_DANRE	0	0	0	0	0	0	0	0	0	1	1	0	1	0	1	0	0	0	0	0	0	0	0	0	2.38E+08	1.14E+07	0	1.93E+07	0	2.3923e+06	0
ADTLDPALLRPGR	ADTLDPALLRPGR	R	L	314	326	13	3		tr|A0A8M1PBT1|A0A8M1PBT1_DANRE	A0A8M1PBT1	A0A8M1PBT1_DANRE	psmc4	26S protease regulatory subunit 6B						0	0	0	1	0	0	1	1	1	1	1	1	1	1	1	0	0	0	4.69E+07	4.75E+07	5.16E+07	6.07E+07	6.38E+07	5.10E+07	4.09E+07	3.81E+07	4.61E+07	3.84E+07	4.02E+07	5.16E+07	0
ADTLTLEER	ADTLTLEER	K	L	674	682	9	2		tr|A0A8M3AY11|A0A8M3AY11_DANRE	A0A8M3AY11	A0A8M3AY11_DANRE	sep.12	uncharacterized protein sept12 isoform X1						0	0	0	1	1	1	1	1	1	0	0	0	0	0	0	0	0	0	2.50E+07	1.90E+07	3.84E+07	4.67E+07	3.17E+07	3.06E+07	0	0	0	0	0	0	0
ADTLTPEECQLFK	ADTLTPEEC[57.0215]QLFK	K	K	221	233	13	2	9C(57.0215)	tr|A0A8M9PMV4|A0A8M9PMV4_DANRE	A0A8M9PMV4	A0A8M9PMV4_DANRE	sep.15	septin-7 isoform X1						0	0	0	0	0	0	1	0	1	0	0	0	1	0	1	0	0	0	0	0	0	7109334	0	9487712	0	0	0	1.63E+07	0	1.89E+07	0
ADTLTPEECQQFK	ADTLTPEEC[57.0215]QQFK	K	K	176	188	13	2	9C(57.0215)	tr|A0A8M3AR12|A0A8M3AR12_DANRE	A0A8M3AR12	A0A8M3AR12_DANRE	sept7b	septin-7 isoform X1						0	0	1	1	1	1	1	1	1	1	1	1	1	1	1	0	0	2.52E+07	3.71E+07	3.89E+07	2.57E+07	2.17E+07	3.33E+07	5.08E+07	3.28E+07	2.98E+07	2.79E+07	3.86E+07	3.08E+07	3.87E+07	0
ADTLTPLEVK	ADTLTPLEVK	K	K	315	324	10	2		tr|A0A8M9QPP7|A0A8M9QPP7_DANRE	A0A8M9QPP7	A0A8M9QPP7_DANRE	sept4b	septin-4 isoform X1						0	0	0	1	0	0	0	0	0	0	0	0	0	0	0	0	0	0	1.47E+07	8798307	1.05E+07	0	0	0	0	0	0	0	0	0	0
ADTNFNAQNDAAK	ADTNFNAQNDAAK	K	L	33	45	13	2		tr|A0A8M1PAK9|A0A8M1PAK9_DANRE	A0A8M1PAK9	A0A8M1PAK9_DANRE	anxa1c	annexin A1c						0	0	0	0	0	0	0	0	0	1	0	0	0	1	0	0	0	0	0	0	0	0	0	0	7328642	0	0	3867876	3.69208e+06	0	0
ADTQEAELQILDEFAVLCR	ADTQEAELQILDEFAVLC[57.0215]R	R	D	3250	3268	19	2,3	18C(57.0215)	tr|A0A8M3ALN1|A0A8M3ALN1_DANRE	A0A8M3ALN1	A0A8M3ALN1_DANRE	ryr3	ryanodine receptor 3 isoform X1						0	0	0	0	0	0	0	0	0	2	0	0	1	0	0	0	0	0	0	0	0	0	0	0	1.53E+07	0	0	7070059	0	0	0
ADTQTYQPYNK	ADTQTYQPYNK	R	D	74	84	11	2		sp|Q98874|ERH_DANRE	Q98874	ERH_DANRE	erh	Enhancer of rudimentary homolog						0	0	0	1	1	1	1	0	1	1	1	1	1	1	1	0	0	0	1.02E+07	9384127	1.02E+07	1.39E+07	0	9620599	5.87666e+06	8515271	7489117	7.02829e+06	6.18291e+06	1.42E+07	0
ADVALATSEK	ADVALATSEK	K	L	113	122	10	2		tr|A0A8M1P9A1|A0A8M1P9A1_DANRE	A0A8M1P9A1	A0A8M1P9A1_DANRE	zgc:66479	uncharacterized protein LOC327541						0	0	0	0	0	0	0	0	0	1	1	0	0	0	0	0	0	0	0	0	1.9042e+06	0	0	0	5.01E+07	4.15E+07	0	8.51E+07	0	0	0
ADVAPAGVEK	n[42.0106]ADVAPAGVEK	M	S	2	11	10	2	N-term(42.0106)	sp|Q7T370|CDV3_DANRE	Q7T370	CDV3_DANRE	cdv3	Protein CDV3 homolog			Nt			0	0	0	1	1	1	1	0	1	0	0	0	0	0	0	0	0	0	1.07E+07	1.55E+07	1.37E+07	9953258	1.38E+07	8782867	0	0	0	0	0	0	0
ADVDAATLAR	ADVDAATLAR	R	L	207	216	10	2		tr|A0A8M1PA74|A0A8M1PA74_DANRE	A0A8M1PA74	A0A8M1PA74_DANRE	desma	desmin isoform 2						0	0	0	1	1	0	0	0	0	0	0	0	0	0	0	0	0	0	5.78E+07	2.04E+08	2.82E+08	0	0	0	0	0	0	0	0	0	0
ADVDLYK	ADVDLYK	R	V	61	67	7	2		tr|A0A8M1N0I7|A0A8M1N0I7_DANRE	A0A8M1N0I7	A0A8M1N0I7_DANRE	psmd9	26S proteasome non-ATPase regulatory subunit 9						0	0	0	0	0	1	0	0	0	0	0	0	0	0	0	0	0	0	0	0	1.31E+07	0	1.37E+07	0	0	0	0	0	0	0	0
ADVEGSWSK	ADVEGSWSK	K	D	2043	2051	9	2		tr|A0A8M9PGJ4|A0A8M9PGJ4_DANRE	A0A8M9PGJ4	A0A8M9PGJ4_DANRE	obscnb	obscurin						0	0	0	0	0	0	0	0	0	0	0	1	0	0	0	0	0	0	0	0	0	0	0	0	7804299	0	1.18E+07	0	0	0	0
ADVGFAMGIAGTDVAK	ADVGFAMGIAGTDVAK	K	E	812	827	16	2		tr|A0A8M9PWI4|A0A8M9PWI4_DANRE	A0A8M9PWI4	A0A8M9PWI4_DANRE	atp2b3b	plasma membrane calcium-transporting ATPase 3 isoform X5						0	0	0	0	0	0	0	0	0	0	0	0	1	0	0	0	0	0	0	0	0	0	0	0	0	0	4917892	9730482	0	0	0
ADVHIFNALLAAVPAVRPK	ADVHIFNALLAAVPAVRPK	K	Y	283	301	19	4		sp|Q32LU7|PTCD3_DANRE	Q32LU7	PTCD3_DANRE	ptcd3	Pentatricopeptide repeat domain-containing protein 3, mitochondrial						0	0	0	0	0	1	1	0	0	0	0	0	0	0	0	0	0	0	0	0	7.55142e+06	962631	0	0	0	0	0	0	0	0	0
ADVIAPFTTSTPEPEPKPEYEPELK	ADVIAPFTTSTPEPEPKPEYEPELK	R	K	432	456	25	3		sp|E7F568|COBL_DANRE	E7F568	COBL_DANRE	cobl	Protein cordon-bleu						0	0	0	0	0	0	0	0	0	0	0	1	0	0	0	0	0	0	0	0	0	0	0	0	0	0	1.12E+07	0	0	1.18E+07	0
ADVIEEK	n[42.0106]ADVIEEK	M	I	2	8	7	2	N-term(42.0106)	tr|A0A8M1P064|A0A8M1P064_DANRE	A0A8M1P064	A0A8M1P064_DANRE	cox6b2	cytochrome c oxidase subunit VIb polypeptide 2			Nt	insc	tr|A0A8M9PHR0|A0A8M9PHR0_DANRE	0	0	0	1	1	1	1	1	1	1	1	1	1	0	0	0	0	0	2.23E+07	7.02E+07	9.30E+07	1.16E+08	6.50E+07	8.51E+07	2.92E+08	4.62E+08	3.35E+08	1.22E+08	0	0	0
ADVIGLLQVDEAQYPFSQKPPALIK	ADVIGLLQVDEAQYPFSQKPPALIK	K	A	528	552	25	3		tr|A0A8M1NSV3|A0A8M1NSV3_DANRE	A0A8M1NSV3	A0A8M1NSV3_DANRE	lmf2b	lipase maturation factor 2						0	0	0	1	1	1	1	1	2	0	0	0	0	0	0	0	0	0	3.84E+07	2.85E+07	1.58E+07	1.23E+07	1.75E+07	1.80E+07	0	0	0	0	0	0	0
ADVLDLHEAGGEDFPMDEDGDESIHK	n[42.0106]ADVLDLHEAGGEDFPMDEDGDESIHK	M	L	2	27	26	3	N-term(42.0106)	sp|Q5D018|RBM8A_DANRE	Q5D018	RBM8A_DANRE	rbm8a	RNA-binding protein 8A			Nt			0	0	0	1	1	2	2	1	1	1	1	1	1	1	0	0	0	0	1.52E+07	8710491	1.34E+07	2.60E+07	1.39E+07	1.41E+07	2.12E+07	1.59E+07	1.76E+07	2.46E+07	1.67E+07	1886293	0
ADVLDLHEAGGEDFPMDEDGDESIHK	n[42.0106]ADVLDLHEAGGEDFPM[15.9949]DEDGDESIHK	M	L	2	27	26	3	16M(15.9949), N-term(42.0106)	sp|Q5D018|RBM8A_DANRE	Q5D018	RBM8A_DANRE	rbm8a	RNA-binding protein 8A			Nt			0	0	0	1	1	1	1	0	1	0	0	0	0	0	0	0	0	0	2.26E+07	2.07E+07	1.71E+07	1.48E+07	1.22E+07	1.58E+07	0	0	0	0	0	0	0
ADVLLGALK	ADVLLGALK	R	E	239	247	9	2		tr|A0A8M1N1G4|A0A8M1N1G4_DANRE	A0A8M1N1G4	A0A8M1N1G4_DANRE	paip1	polyadenylate-binding protein-interacting protein 1						0	0	0	1	0	0	1	0	1	1	1	1	1	1	1	0	0	0	9679878	0	0	1.61E+07	0	1.90E+07	1.44E+07	1.87E+07	2.02E+07	2.25E+07	1.69E+07	2.64E+07	0
ADVLNTVR	ADVLNTVR	K	G	443	450	8	2		tr|A0A8M6Z0G5|A0A8M6Z0G5_DANRE	A0A8M6Z0G5	A0A8M6Z0G5_DANRE	col6a3	uncharacterized protein col6a3 isoform X1						0	0	0	0	0	0	0	0	1	0	0	0	0	0	0	0	0	0	0	0	0	0	0	5.11E+07	0	0	0	0	0	0	0
ADVLSEEVILK	ADVLSEEVILK	K	W	369	379	11	2		sp|Q6PD83|5MP2A_DANRE	Q6PD83	5MP2A_DANRE	bzw1a	eIF5-mimic protein 2-A						0	0	0	0	0	0	1	0	0	0	0	0	0	0	0	0	0	0	0	0	0	8.25828e+06	0	0	0	0	0	0	0	0	0
ADVQFVTGSHVSK	n[42.0106]ADVQFVTGSHVSK	M	T	58	70	13	2	N-term(42.0106)	tr|A0A8M3BC88|A0A8M3BC88_DANRE	A0A8M3BC88	A0A8M3BC88_DANRE	mylka	myosin light chain kinase, smooth muscle isoform X1						0	0	0	0	1	1	1	1	1	0	0	0	0	0	0	0	0	0	0	6.43E+07	2.32E+07	2.09E+07	4.09E+07	7.14E+07	0	0	0	0	0	0	0
ADVQVGLQAGHAEK	ADVQVGLQAGHAEK	K	L	409	422	14	2		sp|Q58EM4|ARMT1_DANRE	Q58EM4	ARMT1_DANRE	armt1	Damage-control phosphatase ARMT1						0	0	0	0	0	0	0	0	0	1	0	0	0	0	1	0	0	0	0	0	0	0	0	0	1.38812e+06	0	0	0	0	4.63871e+06	0
ADVTFVPVSK	ADVTFVPVSK	K	V	167	176	10	2		tr|A0A8M1NEN6|A0A8M1NEN6_DANRE	A0A8M1NEN6	A0A8M1NEN6_DANRE	scly	selenocysteine lyase						0	0	1	1	1	1	1	1	1	0	0	0	0	0	0	0	0	6.02E+07	1.64E+07	2.57E+07	1.63E+07	2.68E+07	2.22E+07	2.27E+07	0	0	0	0	0	0	0
ADVVESWIGEK	ADVVESWIGEK	K	E	1993	2003	11	2		tr|A0A8M9PQF2|A0A8M9PQF2_DANRE	A0A8M9PQF2	A0A8M9PQF2_DANRE	spna2	spectrin alpha chain, non-erythrocytic 1 isoform X2						0	0	1	0	0	0	0	0	0	0	0	0	0	0	0	0	0	2.51E+07	0	0	0	0	0	0	0	0	0	0	0	0	0
ADVVMSMDSEDFVK	ADVVMSMDSEDFVK	K	M	362	375	14	2		sp|Q6P5L8|HSDL2_DANRE	Q6P5L8	HSDL2_DANRE	hsdl2	Hydroxysteroid dehydrogenase-like protein 2						0	0	0	1	1	1	1	1	1	1	1	1	0	1	0	0	0	0	9.54E+07	8.50E+07	1.21E+08	1.65E+08	7.93E+07	8.43E+07	8.75E+07	1.02E+08	5.04E+07	4.58E+07	4.21E+07	0	0
ADVVMSMDSEDFVK	ADVVMSM[15.9949]DSEDFVK	K	M	362	375	14	2	7M(15.9949)	sp|Q6P5L8|HSDL2_DANRE	Q6P5L8	HSDL2_DANRE	hsdl2	Hydroxysteroid dehydrogenase-like protein 2						0	0	0	1	1	1	1	1	1	1	1	0	1	0	0	0	0	0	5.86E+07	6.71E+07	8.64E+07	4.70E+07	3.80E+07	5.57E+07	6.75063e+06	1.25E+07	0	7731365	3.35654e+06	0	0
ADVVMSMDSEDFVK	ADVVM[15.9949]SMDSEDFVK	K	M	362	375	14	2	5M(15.9949)	sp|Q6P5L8|HSDL2_DANRE	Q6P5L8	HSDL2_DANRE	hsdl2	Hydroxysteroid dehydrogenase-like protein 2						0	0	0	1	1	1	1	1	1	0	0	0	0	0	0	0	0	0	2.18E+07	3.98E+07	3.67E+07	1.86E+07	1.93E+07	1.84E+07	0	0	0	0	0	0	0
ADVVMSMDSEDFVK	ADVVM[15.9949]SM[15.9949]DSEDFVK	K	M	362	375	14	2	5M(15.9949), 7M(15.9949)	sp|Q6P5L8|HSDL2_DANRE	Q6P5L8	HSDL2_DANRE	hsdl2	Hydroxysteroid dehydrogenase-like protein 2						0	0	0	1	1	1	0	1	1	0	0	0	0	0	0	0	0	0	4.35E+07	0	0	0	3.12E+07	2.73E+07	0	0	0	0	0	0	0
ADVYGIYTR	ADVYGIYTR	R	V	408	416	9	2		tr|A0A8M1NDA4|A0A8M1NDA4_DANRE	A0A8M1NDA4	A0A8M1NDA4_DANRE	f7l	uncharacterized protein LOC100038778 precursor						0	0	0	1	1	1	1	1	0	0	0	0	0	0	0	0	0	0	2.36E+07	1.86E+07	2.05E+07	1.37E+07	1.33E+07	0	0	0	0	0	0	0	0
ADYAANGGEVLNR	ADYAANGGEVLNR	E	L	16	28	13	2		sp|Q6VN46|MYG_DANRE	Q6VN46	MYG_DANRE	mb	Myoglobin						0	0	0	1	1	1	1	1	1	0	0	0	0	0	0	0	0	0	2.75E+07	1.05E+07	1.78E+07	7526921	1.41E+07	2.62E+07	0	0	0	0	0	0	0
ADYAQLLEDMQNAFR	ADYAQLLEDMQNAFR	K	T	599	613	15	3		tr|A0A8M1RI39|A0A8M1RI39_DANRE	A0A8M1RI39	A0A8M1RI39_DANRE	atp6v1ab	V-type proton ATPase catalytic subunit A						0	0	0	0	0	0	0	0	0	0	0	0	1	0	0	0	0	0	0	0	0	0	0	0	0	0	0	4031044	0	0	0
ADYAQLLEDMQNAFR	ADYAQLLEDM[15.9949]QNAFR	K	T	599	613	15	2,3	10M(15.9949)	tr|A0A8M1RI39|A0A8M1RI39_DANRE	A0A8M1RI39	A0A8M1RI39_DANRE	atp6v1ab	V-type proton ATPase catalytic subunit A						0	0	0	1	0	1	2	0	1	0	0	1	1	1	0	0	0	0	2855166	2.64052e+06	2.901e+06	4.62072e+06	4.37779e+06	2437366	0	0	7005614	8.26857e+06	2753714	0	0
ADYDNYDDR	n[42.0106]ADYDNYDDR	M	D	2	10	9	2	N-term(42.0106)	tr|A0A8M1NUW6|A0A8M1NUW6_DANRE	A0A8M1NUW6	A0A8M1NUW6_DANRE	eif4h	eukaryotic translation initiation factor 4H isoform 1			Nt			0	0	1	1	1	1	0	0	1	0	0	0	0	0	0	0	0	2.61E+07	7.16101e+06	1.06E+07	8988744	0	0	7097334	0	0	0	0	0	0	0
ADYDNYDDRDR	n[42.0106]ADYDNYDDRDR	M	A	2	12	11	2	N-term(42.0106)	tr|A0A8M1NUW6|A0A8M1NUW6_DANRE	A0A8M1NUW6	A0A8M1NUW6_DANRE	eif4h	eukaryotic translation initiation factor 4H isoform 1			Nt			0	0	1	1	0	1	1	1	1	1	1	1	1	1	1	0	0	2.60E+07	2.28E+07	0	2.14E+07	2.27E+07	2.26E+07	1.36E+07	1.97E+07	1.74E+07	2.09E+07	1.93E+07	1.91E+07	3.10E+07	0
ADYDVIGPQALAR	ADYDVIGPQALAR	K	C	19	31	13	2		tr|O93548|O93548_DANRE	O93548	O93548_DANRE	hbbe1	Embryonic 1 beta-globin (BE1)						0	0	0	0	1	1	1	0	0	0	0	0	0	0	0	0	0	0	0	1.34E+07	2.52E+07	4.90E+07	0	0	0	0	0	0	0	0	0
ADYSLELHDSQESYTK	ADYSLELHDSQESYTK	R	G	94	109	16	3		tr|A0A8N7TEZ0|A0A8N7TEZ0_DANRE	A0A8N7TEZ0	A0A8N7TEZ0_DANRE	fam129ab	protein Niban-like						0	0	0	0	0	0	0	0	1	0	0	0	0	0	0	0	0	0	0	0	0	0	0	5.62834e+06	0	0	0	0	0	0	0
ADYYQVLGVQK	n[42.0106]ADYYQVLGVQK	M	T	2	12	11	2	N-term(42.0106)	tr|A0A8M1N0A6|A0A8M1N0A6_DANRE	A0A8M1N0A6	A0A8M1N0A6_DANRE	dnajb6a	dnaJ homolog subfamily B member 6			Nt			0	0	0	1	1	2	1	0	1	0	0	0	0	0	0	0	0	0	6.3274e+06	5074761	7891866	6.80357e+06	0	3764516	0	0	0	0	0	0	0
AEAADQASLSASQESDLAR	AEAADQASLSASQESDLAR	K	A	389	407	19	2		tr|A0A8M2BAM6|A0A8M2BAM6_DANRE	A0A8M2BAM6	A0A8M2BAM6_DANRE	jph1b	junctophilin-1						0	0	0	0	0	0	0	0	0	1	1	2	1	1	1	0	0	0	0	0	0	0	0	0	3.09E+07	2.49E+07	4.57E+07	2.96E+07	3.53E+07	4.00E+07	0
AEAAHGTVTR	AEAAHGTVTR	E	H	47	56	10	2		tr|A0A8M9PY98|A0A8M9PY98_DANRE	A0A8M9PY98	A0A8M9PY98_DANRE	LOC110439183	isocitrate dehydrogenase [NADP] cytoplasmic-like						0	0	0	1	1	1	1	0	1	0	0	0	0	0	0	0	0	0	1.39E+07	1.97E+07	1.62E+07	1.39E+07	1.29E+07	1.26E+07	0	0	0	0	0	0	0
AEAALPSQPEPLAETAPPAVHVNVGAPSAK	AEAALPSQPEPLAETAPPAVHVNVGAPSAK	K	D	1017	1046	30	3		tr|A0A8M3BB23|A0A8M3BB23_DANRE	A0A8M3BB23	A0A8M3BB23_DANRE	tjp1a	tight junction protein ZO-1 isoform X1						0	0	0	1	1	1	1	0	1	0	0	0	0	0	0	0	0	0	8989650	1.16E+07	7429421	9951633	0	1.06E+07	0	0	0	0	0	0	0
AEAAPEEVTPNPVK	AEAAPEEVTPNPVK	K	T	218	231	14	2		tr|A0A8M1RN68|A0A8M1RN68_DANRE	A0A8M1RN68	A0A8M1RN68_DANRE	lsp1	non-muscle caldesmon-like						0	0	0	0	1	0	0	0	1	0	0	0	0	0	0	0	0	0	0	9862885	0	0	0	1.03E+07	0	0	0	0	0	0	0
AEADFEMWR	AEADFEMWR	E	G	877	885	9	2		tr|A0A8M6Z7G3|A0A8M6Z7G3_DANRE	A0A8M6Z7G3	A0A8M6Z7G3_DANRE	myom1b	myomesin-1 isoform X1						0	0	0	0	0	0	0	0	0	1	0	1	0	0	1	0	0	0	0	0	0	0	0	0	1.97E+07	0	1.68E+07	0	0	1.52E+07	0
AEAELDTAVK	AEAELDTAVK	K	E	392	401	10	2		tr|A0A8M9PPZ9|A0A8M9PPZ9_DANRE	A0A8M9PPZ9	A0A8M9PPZ9_DANRE	si:ch211-14a17.10	restin homolog isoform X2						1	0	0	0	0	0	0	0	0	0	0	0	0	0	0	3.49E+07	0	0	0	0	0	0	0	0	0	0	0	0	0	0	0
AEAEMWYK	AEAEMWYK	R	S	300	307	8	2		sp|Q6NWF6|K2C8_DANRE	Q6NWF6	K2C8_DANRE	krt8	Keratin, type II cytoskeletal 8						0	0	0	1	1	1	1	0	1	1	1	1	1	1	1	0	0	0	1.47E+07	0	9525205	5.92E+07	0	5.01E+07	5.42E+07	5.82E+07	4.97E+07	6.67E+07	4.71E+07	5.19E+07	0
AEAEMWYK	AEAEM[15.9949]WYK	R	S	300	307	8	2	5M(15.9949)	sp|Q6NWF6|K2C8_DANRE	Q6NWF6	K2C8_DANRE	krt8	Keratin, type II cytoskeletal 8						0	0	0	1	0	0	1	0	1	0	0	0	0	0	0	0	0	0	6433318	0	0	8.06437e+06	9631937	1.44E+07	0	0	0	0	0	0	0
AEAEPSCVSMK	AEAEPSC[57.0215]VSMK	R	S	24	34	11	2	7C(57.0215)	tr|A0A8M3B230|A0A8M3B230_DANRE	A0A8M3B230	A0A8M3B230_DANRE	LOC103911012	NACHT, LRR and PYD domains-containing protein 12-like				LOC101882060, LOC101884135, LOC101884563, LOC101885455, LOC101886838, LOC101886966, LOC103909917, LOC103910498, LOC103910941, LOC103911364, LOC108181755, LOC108182277, LOC108183320, LOC108183344, LOC108183482, LOC108183500, LOC108183678, LOC108183819, LOC108183843, LOC108183922, LOC108183923, LOC108184002, LOC110437840, LOC560232, si:dkey-156k2.1	tr|A0A8M1NID8|A0A8M1NID8_DANRE, tr|A0A8M1P8Z1|A0A8M1P8Z1_DANRE, tr|A0A8M6YXC3|A0A8M6YXC3_DANRE, tr|A0A8M6YXI2|A0A8M6YXI2_DANRE, tr|A0A8M6YYB1|A0A8M6YYB1_DANRE, tr|A0A8M6YYH2|A0A8M6YYH2_DANRE, tr|A0A8M6YYX4|A0A8M6YYX4_DANRE, tr|A0A8M6YZY8|A0A8M6YZY8_DANRE, tr|A0A8M6Z4K2|A0A8M6Z4K2_DANRE, tr|A0A8M6Z5G9|A0A8M6Z5G9_DANRE, tr|A0A8M6Z683|A0A8M6Z683_DANRE, tr|A0A8M6Z6E6|A0A8M6Z6E6_DANRE, tr|A0A8M6Z6H5|A…	0	0	0	0	0	0	0	0	0	1	1	1	1	1	1	0	0	0	0	0	0	0	0	0	7789872	1.00E+07	8.19781e+06	5.94134e+06	1.16E+07	3.13E+07	0
AEAESIMVSECER	AEAESIMVSEC[57.0215]ER	R	L	108	120	13	2	11C(57.0215)	tr|A0A8M1N7X5|A0A8M1N7X5_DANRE	A0A8M1N7X5	A0A8M1N7X5_DANRE	plgrkt	plasminogen receptor (KT)						0	0	0	0	0	0	0	0	0	1	0	0	0	1	0	0	0	0	0	0	0	0	0	0	1.36E+07	0	0	0	1.68E+07	0	0
AEAESLYQSK	AEAESLYQSK	K	Y	367	376	10	2		contam_sp|P04264|K2C1_HUMAN	contam_sp|P04264|K2C1_HUMAN Keratin, type II cytoskeletal 1 OS=Homo sapiens GN=KRT1 PE=1 SV=6	contam_sp|P04264|K2C1_HUMAN Keratin, type II cytoskeletal 1 OS=Homo sapiens GN=KRT1 PE=1 SV=6		Keratin,						0	0	1	1	0	1	1	1	1	0	1	1	1	1	1	0	0	2.75E+07	1.40E+08	0	3.71E+07	7.53E+07	6.09E+08	8.19131e+06	9655919	1.77E+07	2.84E+07	1.37E+07	1.96E+07	2.76E+07	0
AEAESWYK	AEAESWYK	R	Q	342	349	8	2		tr|A0A8M1PBF5|A0A8M1PBF5_DANRE	A0A8M1PBF5	A0A8M1PBF5_DANRE	krt5	keratin 5				krt4	tr|A0A8M1P5N6|A0A8M1P5N6_DANRE	0	0	0	1	1	0	1	1	1	1	1	0	1	1	1	0	0	0	1.89E+07	1.08E+07	0	1.38E+07	1.90E+07	1.17E+07	3.99E+08	6.08E+07	2.94E+07	1.47E+08	5.41E+07	8.12E+07	0
AEAESWYR	AEAESWYR	R	S	296	303	8	2		contam_sp|P78385|KRT83_HUMAN	contam_sp|P78385|KRT83_HUMAN Keratin, type II cuticular Hb3 OS=Homo sapiens GN=KRT83 PE=1 SV=2	contam_sp|P78385|KRT83_HUMAN Keratin, type II cuticular Hb3 OS=Homo sapiens GN=KRT83 PE=1 SV=2		Keratin,					contam_sp|O43790|KRT86_HUMAN, contam_sp|P15241|K2M2_SHEEP, contam_sp|P25691|K2M3_SHEEP, contam_sp|P78386|KRT85_HUMAN, contam_sp|Q14533|KRT81_HUMAN	0	0	0	0	0	0	0	0	0	0	0	0	0	1	0	0	0	0	0	0	0	0	0	0	0	0	0	0	7.32E+07	0	0
AEAEVASLNR	AEAEVASLNR	D	R	81	90	10	2		tr|A0A8M1PD40|A0A8M1PD40_DANRE	A0A8M1PD40	A0A8M1PD40_DANRE	tpm3	tropomyosin alpha-3 chain isoform 1						0	0	0	0	0	0	0	0	0	1	0	0	0	0	0	0	0	0	0	0	0	0	0	0	3.89E+07	4.76E+07	4.46E+07	5.46E+07	4.47E+07	0	0
AEAEWFFDDISLPGQNIDTSNER	AEAEWFFDDISLPGQNIDTSNER	R	T	7786	7808	23	2,3		tr|A0A8M9QGA6|A0A8M9QGA6_DANRE	A0A8M9QGA6	A0A8M9QGA6_DANRE	ttn.1	titin isoform X1						0	0	0	1	1	2	2	1	2	2	1	1	3	2	0	0	0	0	1.05E+07	3350776	5.20174e+06	1.34E+07	1.06E+07	3.58E+07	6.41E+07	1.53E+07	2.47E+07	9.70E+07	3.66E+07	0	0
AEAEWFYNDISLPK	AEAEWFYNDISLPK	L	D	11316	11329	14	2		tr|A0A8M9QKG2|A0A8M9QKG2_DANRE	A0A8M9QKG2	A0A8M9QKG2_DANRE	ttn.2	titin						0	0	0	0	0	0	0	0	1	0	0	0	0	0	0	0	0	0	0	0	0	0	0	2.92278e+06	0	0	0	0	0	0	0
AEAEYTNHCA	AEAEYTNHC[57.0215]A	R	-	1470	1479	10	2	9C(57.0215)	tr|A0A8N7T6S1|A0A8N7T6S1_DANRE	A0A8N7T6S1	A0A8N7T6S1_DANRE	LOC569025	alpha-2-macroglobulin-like protein 1 isoform X1						0	0	0	0	1	0	1	0	0	0	0	0	0	0	0	0	0	0	0	1.12E+07	0	6.80476e+06	8831170	0	0	0	0	0	0	0	0
AEAFNPDDDEEDSEPR	AEAFNPDDDEEDSEPR	C	V	99	114	16	2		tr|A0A8M1NA89|A0A8M1NA89_DANRE	A0A8M1NA89	A0A8M1NA89_DANRE	prkar2aa	protein kinase, cAMP-dependent, regulatory, type II, alpha A						1	0	2	0	0	0	0	0	0	0	0	0	0	0	0	4.93E+07	0	3.95E+07	0	0	0	0	0	0	0	0	0	0	0	0	4.93E+07
AEAGDEYLIK	AEAGDEYLIK	K	K	42	51	10	2		tr|A0A8M1PFI7|A0A8M1PFI7_DANRE	A0A8M1PFI7	A0A8M1PFI7_DANRE	tbca	tubulin-specific chaperone A						0	0	0	1	0	1	0	0	0	0	1	1	1	1	1	0	0	0	3.54E+07	0	1.92E+07	0	0	0	2.46E+07	2.09E+07	3.23E+07	2.74E+07	5.04E+07	5.05E+07	0
AEAGGGWEGQAGFK	AEAGGGWEGQAGFK	K	L	99	112	14	2		tr|A0A8M1PED4|A0A8M1PED4_DANRE	A0A8M1PED4	A0A8M1PED4_DANRE	wbp2nl	postacrosomal sheath WW domain-binding protein						0	0	0	0	0	0	0	0	0	0	1	0	1	0	0	0	0	0	0	0	0	0	0	0	0	0	0	0	0	0	0
AEAGLLGEFPAFR	AEAGLLGEFPAFR	K	L	1258	1270	13	2,3		tr|A0A8M9PW60|A0A8M9PW60_DANRE	A0A8M9PW60	A0A8M9PW60_DANRE	LOC110438452	vitellogenin-like						0	0	0	2	0	0	0	1	1	3	1	3	2	2	2	0	0	0	5.91E+08	0	0	0	5.68E+08	3.67E+07	7.17E+08	1.57E+07	3.46E+08	1.21E+08	2.37E+08	7.55E+07	0
AEAGQAESEQDIEIK	n[42.0106]AEAGQAESEQDIEIK	M	I	2	16	15	2	N-term(42.0106)	tr|A0A8M1N385|A0A8M1N385_DANRE	A0A8M1N385	A0A8M1N385_DANRE	mospd2	motile sperm domain-containing protein 2			Nt			0	0	1	1	1	1	0	0	0	0	0	0	0	0	0	0	0	1.09E+07	6726694	9081841	6.13727e+06	0	0	0	0	0	0	0	0	0	0
AEAGVLGEFPAAR	AEAGVLGEFPAAR	K	L	1245	1257	13	2,3		tr|A0A8M1N9G0|A0A8M1N9G0_DANRE	A0A8M1N9G0	A0A8M1N9G0_DANRE	vtg1	vitellogenin 1 precursor						0	0	0	1	0	0	0	1	0	3	0	3	1	1	2	0	0	0	3.81E+08	0	0	0	1.24E+09	0	3.72E+08	0	8.86E+08	1.24E+08	1.79E+08	3.92E+08	0
AEAGVLGEYPAAR	AEAGVLGEYPAAR	K	L	1243	1255	13	2,3		tr|A0A8M1N6R0|A0A8M1N6R0_DANRE	A0A8M1N6R0	A0A8M1N6R0_DANRE	vtg5	vitellogenin 5 precursor				vtg4, vtg6	tr|A0A8M1NAN4|A0A8M1NAN4_DANRE, tr|A0A8M1NG90|A0A8M1NG90_DANRE	0	0	0	2	0	0	0	2	1	3	1	3	2	3	2	0	0	0	1.54E+09	0	0	0	2.34E+09	1.18E+08	2.02E+09	3.32E+07	1.63E+09	4.28E+08	8.44E+08	4.24E+08	0
AEAGVPAEFSIWTR	AEAGVPAEFSIWTR	R	E	2157	2170	14	2		tr|A0A8M9PT53|A0A8M9PT53_DANRE	A0A8M9PT53	A0A8M9PT53_DANRE	flna	filamin-A isoform X1						0	0	0	0	0	0	0	1	0	0	0	0	0	0	1	0	0	0	0	0	0	0	4.03E+07	0	0	0	0	0	0	1.53E+07	0
AEAIADTR	n[42.0106]AEAIADTR	M	R	2	9	8	2	N-term(42.0106)	tr|A0A8M1N804|A0A8M1N804_DANRE	A0A8M1N804	A0A8M1N804_DANRE	snx3	sorting nexin-3			Nt			0	0	0	1	1	2	1	0	1	0	0	0	0	0	0	0	0	0	1.37E+07	1.44E+07	1.05E+07	1.29E+07	0	8778774	0	0	0	0	0	0	0
AEAIAWLLNR	AEAIAWLLNR	K	I	29	38	10	2		sp|Q4V8U5|ANO10_DANRE	Q4V8U5	ANO10_DANRE	ano10	Anoctamin-10						0	0	0	0	0	0	0	0	0	0	0	1	0	1	2	0	0	0	0	0	0	0	0	0	0	0	8.06e+06	0	8688786	8620781	0
AEALEEFCK	AEALEEFC[57.0215]K	K	S	77	85	9	2	8C(57.0215)	tr|A0A8M1REF1|A0A8M1REF1_DANRE	A0A8M1REF1	A0A8M1REF1_DANRE	abhd10b	mycophenolic acid acyl-glucuronide esterase, mitochondrial				abhd10a	tr|A0A8M2BCX5|A0A8M2BCX5_DANRE	0	0	1	1	1	1	1	0	1	0	0	0	0	0	0	0	0	2.54E+07	2.71E+07	3.20E+07	1.88E+07	1.90E+07	1.87E+07	2.54E+07	0	0	0	0	3.01E+07	0	0
AEALGTAIASTK	AEALGTAIASTK	K	V	186	197	12	2		tr|A0A8M1N3L4|A0A8M1N3L4_DANRE	A0A8M1N3L4	A0A8M1N3L4_DANRE	armc1	armadillo repeat-containing protein 1						0	0	0	1	1	1	1	0	1	0	0	0	1	0	0	0	0	0	6.93822e+06	1.02E+07	1.60E+07	1.14E+07	0	1.10E+07	0	0	0	4.55335e+06	0	7.18457e+06	0
AEALVQYLEEPLTQVAAS	AEALVQYLEEPLTQVAAS	K	-	108	125	18	2		sp|Q6DEG4|LTOR2_DANRE	Q6DEG4	LTOR2_DANRE	lamtor2	Ragulator complex protein LAMTOR2						0	0	0	0	0	0	1	0	1	0	0	0	0	1	0	0	0	0	0	0	2.12266e+06	1.87765e+06	0	2.83331e+06	0	0	0	0	1.37785e+06	0	0
AEANAPNLEVGGK	AEANAPNLEVGGK	K	G	409	421	13	2		tr|A0A8M6YUC8|A0A8M6YUC8_DANRE	A0A8M6YUC8	A0A8M6YUC8_DANRE	si:ch211-14c7.2	periaxin isoform X1						0	0	0	0	0	0	1	0	0	1	1	1	1	1	1	0	0	0	0	0	0	8605789	0	0	1.38E+07	1.55E+07	2.13E+07	1.79E+07	1.40E+07	2.56E+07	0
AEANGLAAQGK	AEANGLAAQGK	R	Y	332	342	11	2		sp|Q8JH70|ALDCB_DANRE	Q8JH70	ALDCB_DANRE	aldocb	Fructose-bisphosphate aldolase C-B						0	0	0	1	0	1	1	1	1	0	0	0	0	0	0	0	0	0	4.12E+07	3.43E+07	2.72E+07	2.46E+07	3.62E+07	2.76E+07	0	0	0	0	0	0	0
AEAQIAAK	AEAQIAAK	K	K	81	88	8	2		sp|Q7SYK7|AATM_DANRE	Q7SYK7	AATM_DANRE	got2a	Aspartate aminotransferase, mitochondrial						0	0	0	0	0	0	0	1	0	0	0	0	0	0	0	0	0	0	0	0	0	0	2.44E+07	0	0	0	0	0	0	0	0
AEAQLQELQVK	AEAQLQELQVK	K	H	1253	1263	11	2		tr|A0A8M1QUS6|A0A8M1QUS6_DANRE	A0A8M1QUS6	A0A8M1QUS6_DANRE	myh9b	myosin-9 isoform X1						0	0	0	0	0	0	0	0	0	0	1	0	1	0	0	0	0	0	0	5.81E+07	0	0	4.76E+07	4.51E+07	0	5.53E+07	0	1.93E+07	0	0	0
AEASVDGAK	n[42.0106]AEASVDGAK	M	M	2	10	9	2	N-term(42.0106)	tr|A0A8M3B1J7|A0A8M3B1J7_DANRE	A0A8M3B1J7	A0A8M3B1J7_DANRE	unm_hu7910	aspartyl/asparaginyl beta-hydroxylase isoform X1			Nt			0	0	0	0	0	0	0	0	1	1	0	1	1	1	1	0	0	0	0	0	0	0	0	1.42E+07	1.79E+07	0	2.69E+07	2.34E+07	3.17E+07	4.51E+07	0
AEAVATVLAAVDHAR	AEAVATVLAAVDHAR	K	I	380	394	15	3		tr|A0A8M9QKG2|A0A8M9QKG2_DANRE	A0A8M9QKG2	A0A8M9QKG2_DANRE	ttn.2	titin						0	0	0	1	1	1	1	1	1	0	0	0	0	0	0	0	0	0	1.14E+07	1.31E+07	1.31E+07	1.43E+07	8888120	1.12E+07	0	0	0	0	0	0	0
AEAVNPQDQWEEGFEDEFGEIIK	n[42.0106]AEAVNPQDQWEEGFEDEFGEIIK	M	T	2	24	23	3	N-term(42.0106)	tr|A0A8M1P3J4|A0A8M1P3J4_DANRE	A0A8M1P3J4	A0A8M1P3J4_DANRE	dmd	dystrophin isoform 1			Nt			0	0	0	0	0	0	0	0	0	1	0	0	1	0	0	0	0	0	0	0	0	0	0	0	2.59061e+06	0	0	2.39106e+06	0	0	0
AEAYQQYGEAAK	AEAYQQYGEAAK	K	T	345	356	12	2		sp|Q98TZ8|FLOT2_DANRE	Q98TZ8	FLOT2_DANRE	flot2a	Flotillin-2a				flot2b	tr|A0A8M1PFI1|A0A8M1PFI1_DANRE	0	0	0	0	0	0	0	0	1	0	1	0	0	0	1	0	0	0	0	0	0	0	0	9758511	0	6196681	0	0	0	1.09E+07	0
AECDWDTVTVLR	n[42.0106]AEC[57.0215]DWDTVTVLR	M	K	2	13	12	2	3C(57.0215), N-term(42.0106)	sp|Q6PBY3|EDF1_DANRE	Q6PBY3	EDF1_DANRE	edf1	Endothelial differentiation-related factor 1 homolog			Nt			0	0	0	1	1	1	1	1	1	0	1	1	0	1	1	0	0	0	1.04E+07	5436834	5.28722e+06	9685013	6.80026e+06	6.33906e+06	8259188	1.39E+07	1.59E+07	6.49912e+06	1.53E+07	1.68E+07	0
AECLAYFSVSETTGLSPEQFK	AEC[57.0215]LAYFSVSETTGLSPEQFK	P	K	10	30	21	2,3	3C(57.0215)	tr|A0A8M2B2Q3|A0A8M2B2Q3_DANRE	A0A8M2B2Q3	A0A8M2B2Q3_DANRE	atp2a1l	ATPase, Ca++ transporting, cardiac muscle, fast twitch 1 like isoform X1						0	0	0	0	0	0	0	0	1	1	0	0	0	0	0	0	0	0	0	0	0	0	0	2.95414e+06	1.28E+07	0	0	7.44331e+06	0	0	0
AECMLEQADR	AEC[57.0215]MLEQADR	R	L	332	341	10	2	3C(57.0215)	sp|Q6P698|PLSL_DANRE	Q6P698	PLSL_DANRE	lcp1	Plastin-2						0	0	0	0	0	0	1	0	0	1	0	0	1	0	0	0	0	0	0	0	0	1.01E+07	0	0	1.18E+07	1.49E+07	1.49E+07	2.81E+07	0	1.72E+07	0
AECSTNLAVR	AEC[57.0215]STNLAVR	R	-	1678	1687	10	2	3C(57.0215)	tr|A0A8M9QAC8|A0A8M9QAC8_DANRE	A0A8M9QAC8	A0A8M9QAC8_DANRE	igfn1.1	immunoglobulin-like and fibronectin type III domain containing 1, tandem duplicate 1 isoform X1						0	0	0	0	0	0	0	0	1	2	2	1	1	2	3	0	0	0	0	0	0	0	0	5.02E+07	6.08E+08	3.74E+08	5.90E+08	2.81E+08	5.89E+08	5.87E+08	0
AECSTNLAVRE	AEC[57.0215]STNLAVRE	R	-	1678	1688	11	2	3C(57.0215)	tr|A0A8M9QAC8|A0A8M9QAC8_DANRE	A0A8M9QAC8	A0A8M9QAC8_DANRE	igfn1.1	immunoglobulin-like and fibronectin type III domain containing 1, tandem duplicate 1 isoform X1						0	0	0	0	0	0	0	0	1	1	1	1	1	1	1	0	0	0	0	0	0	0	0	2.06E+07	5.32E+07	5.54E+07	7.85E+07	4.49E+07	6.17E+07	8.25E+07	0
AECSTQLTILE	AEC[57.0215]STQLTILE	R	-	1345	1355	11	2	3C(57.0215)	tr|A0A8M2BG29|A0A8M2BG29_DANRE	A0A8M2BG29	A0A8M2BG29_DANRE	igfn1.3	immunoglobulin-like and fibronectin type III domain-containing protein 1						0	0	0	0	0	0	0	0	0	0	0	0	0	0	1	0	0	0	0	0	0	0	0	0	0	0	0	0	0	2.26E+07	0
AECTAEDAYSLTQGR	AEC[57.0215]TAEDAYSLTQGR	K	C	425	439	15	2,3	3C(57.0215)	tr|A0A8M1N1R5|A0A8M1N1R5_DANRE	A0A8M1N1R5	A0A8M1N1R5_DANRE	me2	NAD-dependent malic enzyme, mitochondrial						0	0	0	2	2	2	2	2	2	1	2	1	2	2	2	0	0	0	1.05E+08	1.31E+08	1.21E+08	1.03E+08	6.53E+07	1.66E+08	9.90E+07	1.12E+08	1.07E+08	5.78E+07	8.66E+07	6.55E+07	0
AECTAEQCYTLTEGR	AEC[57.0215]TAEQC[57.0215]YTLTEGR	K	G	447	461	15	2,3	3C(57.0215), 8C(57.0215)	tr|A0A8M1NCY2|A0A8M1NCY2_DANRE	A0A8M1NCY2	A0A8M1NCY2_DANRE	me3	NADP-dependent malic enzyme, mitochondrial				LOC101882012	tr|A0A8M2BLS3|A0A8M2BLS3_DANRE	0	0	0	2	2	2	1	1	2	3	2	2	3	5	3	0	0	0	1.16E+08	1.63E+08	1.08E+08	8.21E+07	6.83E+07	1.98E+08	1.67E+08	1.96E+08	1.96E+08	1.46E+08	2.15E+08	1.72E+08	0
AEDADAPENVVK	AEDADAPENVVK	K	R	3617	3628	12	2		tr|A0A8M9QL69|A0A8M9QL69_DANRE	A0A8M9QL69	A0A8M9QL69_DANRE	ryr1a	ryanodine receptor 1 isoform X1						0	0	0	0	0	0	0	0	0	0	1	0	0	0	0	0	0	0	0	0	0	0	0	0	0	1.05E+07	0	1.92684e+06	0	0	0
AEDALLAPSPPTKPK	AEDALLAPSPPTKPK	R	I	20902	20916	15	2,3		tr|A0A8M9QGA6|A0A8M9QGA6_DANRE	A0A8M9QGA6	A0A8M9QGA6_DANRE	ttn.1	titin isoform X1						0	0	0	1	1	1	1	0	2	3	4	3	3	5	4	0	0	0	2.14E+07	2.16E+07	4.90E+07	5.72E+07	2.13E+07	1.25E+08	1.44E+08	1.77E+08	1.83E+08	2.35E+08	2.12E+08	3.16E+08	0
AEDEAVYTALISNIK	AEDEAVYTALISNIK	L	G	804	818	15	2,3		tr|A0A8M9QGA6|A0A8M9QGA6_DANRE	A0A8M9QGA6	A0A8M9QGA6_DANRE	ttn.1	titin isoform X1						0	0	0	0	0	0	2	0	1	0	0	0	1	0	2	0	0	0	0	0	0	9795374	0	5519399	0	0	0	2.28E+07	0	8537041	0
AEDFLNSLK	AEDFLNSLK	R	T	4285	4293	9	2		tr|A0A8N7T7N7|A0A8N7T7N7_DANRE	A0A8N7T7N7	A0A8N7T7N7_DANRE	apoba	apolipoprotein B-100						0	0	0	1	1	1	1	1	1	1	1	0	0	1	1	0	0	0	2.63E+07	4.40E+07	5.11E+07	4.18E+07	4.77E+07	2.43E+07	1.10E+07	1.34E+07	1.35E+07	1.27E+07	2.09E+07	2.24E+07	0
AEDGRPSSGSSFDVPEVSLK	AEDGRPSSGSSFDVPEVSLK	K	L	3117	3136	20	3		tr|A0A8M6YUC8|A0A8M6YUC8_DANRE	A0A8M6YUC8	A0A8M6YUC8_DANRE	si:ch211-14c7.2	periaxin isoform X1						0	0	0	0	0	0	0	0	0	1	1	1	1	1	1	0	0	0	0	0	0	0	0	0	1.78E+07	1.97E+07	3.45E+07	2.81E+07	1.91E+07	3.59E+07	0
AEDGVPLSGVLLSLSGASFR	AEDGVPLSGVLLSLSGASFR	K	S	870	889	20	2,3		tr|A0A8M1RK57|A0A8M1RK57_DANRE	A0A8M1RK57	A0A8M1RK57_DANRE	nomo	nodal modulator 1						0	0	0	2	0	1	1	0	0	0	0	0	0	0	0	0	0	0	7129148	323549	2.098e+06	1.22156e+06	6173026	0	0	0	0	0	0	0	0
AEDIDEEDDDVPDLVENFDEASK	AEDIDEEDDDVPDLVENFDEASK	K	N	132	154	23	3		sp|Q6PC91|BT3L4_DANRE	Q6PC91	BT3L4_DANRE	btf3l4	Transcription factor BTF3 homolog 4						0	0	0	0	0	0	0	0	1	0	0	0	0	0	1	0	0	0	0	0	0	0	0	2.80231e+06	0	0	0	0	0	1.69484e+06	0
AEDIDKGDVSSR	AEDIDKGDVSSR	L	Q	617	628	12	2,3		tr|A0A8N7UVM4|A0A8N7UVM4_DANRE	A0A8N7UVM4	A0A8N7UVM4_DANRE	eef2l2	elongation factor 2						0	0	2	0	0	0	0	0	0	0	0	0	0	0	0	0	0	1.59E+08	0	0	0	0	0	0	0	0	0	0	0	0	0
AEDKADEAEALLNNMR	AEDKADEAEALLNNMR	K	V	253	268	16	3		tr|A0A8M2BA14|A0A8M2BA14_DANRE	A0A8M2BA14	A0A8M2BA14_DANRE	slc12a7b	solute carrier family 12 member 7 isoform X1						0	0	0	0	0	0	1	0	0	0	0	0	0	0	0	0	0	0	0	0	0	0	0	0	0	0	0	0	0	0	0
AEDKSDEASGPEQTTSDSETPKEESSFSLR	AEDKSDEASGPEQTTSDSETPKEESSFSLR	K	K	716	745	30	4		tr|A0A8M1P4X8|A0A8M1P4X8_DANRE	A0A8M1P4X8	A0A8M1P4X8_DANRE	akap12b	A-kinase anchor protein 12 isoform 1						0	0	0	0	0	0	1	0	0	0	0	0	0	0	0	0	0	0	0	0	0	1.03E+07	0	0	0	0	0	0	0	0	0
AEDLPQLGLAR	AEDLPQLGLAR	R	D	465	475	11	2		tr|A0A8M1NCQ0|A0A8M1NCQ0_DANRE	A0A8M1NCQ0	A0A8M1NCQ0_DANRE	prss16	uncharacterized protein LOC556307 precursor						0	0	0	0	1	0	0	0	1	0	0	0	0	0	0	0	0	0	0	1.34E+07	0	0	0	2.60E+07	0	0	0	0	0	0	0
AEDLTATLSDVVENK	AEDLTATLSDVVENK	K	E	8001	8015	15	2,3		tr|A0A8M9QGA6|A0A8M9QGA6_DANRE	A0A8M9QGA6	A0A8M9QGA6_DANRE	ttn.1	titin isoform X1						0	0	0	2	2	2	2	1	2	1	1	1	2	3	2	0	0	0	5.38E+07	4.26E+07	5.61E+07	7.73E+07	2.74E+07	1.72E+08	1.52E+08	7.98E+07	7.42E+07	1.98E+08	1.94E+08	1.19E+08	0
AEDLTDEEKLNNAK	AEDLTDEEKLNNAK	K	Y	119	132	14	3		tr|A0A8M9PWJ9|A0A8M9PWJ9_DANRE	A0A8M9PWJ9	A0A8M9PWJ9_DANRE	LOC100537803	plastin-2						0	0	0	0	0	1	1	0	0	0	0	0	0	0	0	0	0	0	0	0	1.01E+07	1.11E+07	4987994	0	0	0	0	0	0	0	0
AEDNADALALVFETLNQEK	AEDNADALALVFETLNQEK	R	V	92	110	19	2,3		sp|Q9PTP1|PCNA_DANRE	Q9PTP1	PCNA_DANRE	pcna	Proliferating cell nuclear antigen						0	0	0	2	0	2	2	0	2	1	0	0	1	1	0	0	0	0	6511624	4954234	4.36671e+06	3868710	8662166	3074393	6.5695e+06	809281	0	5143278	1.65417e+06	0	0
AEDPLFLPSPPAKPK	AEDPLFLPSPPAKPK	K	I	24423	24437	15	2,3		tr|A0A8M9QKG2|A0A8M9QKG2_DANRE	A0A8M9QKG2	A0A8M9QKG2_DANRE	ttn.2	titin						0	0	0	0	0	1	1	0	1	1	0	0	2	1	1	0	0	0	0	0	2.03E+07	5.34E+07	0	0	4.54E+07	6.68E+07	0	1.27E+08	8.59E+07	1.12E+08	0
AEDVATSSSFR	AEDVATSSSFR	K	Q	14	24	11	2		tr|A0A8M1N120|A0A8M1N120_DANRE	A0A8M1N120	A0A8M1N120_DANRE	rnpep	aminopeptidase B						0	0	0	0	0	0	1	0	0	2	0	1	0	0	0	0	0	0	0	0	0	4991955	0	0	1.89E+07	0	1.74E+07	1.16E+07	0	0	0
AEEAASVVPEVSTK	AEEAASVVPEVSTK	K	A	355	368	14	2		tr|A0A8M3BCF6|A0A8M3BCF6_DANRE	A0A8M3BCF6	A0A8M3BCF6_DANRE	ndufv3	NADH dehydrogenase [ubiquinone] flavoprotein 3, mitochondrial isoform X1						0	0	0	0	1	1	1	1	1	0	1	0	0	1	0	0	0	0	0	3.89E+07	3.20E+07	1.49E+07	1.73E+07	3.01E+07	0	1.78E+07	0	0	6.46076e+06	0	0
AEEAHVDAHYYEQSEEPTGSCAACITGDNR	AEEAHVDAHYYEQSEEPTGSC[57.0215]AAC[57.0215]ITGDNR	K	S	117	146	30	4	21C(57.0215), 24C(57.0215)	tr|A0A8M1PHW6|A0A8M1PHW6_DANRE	A0A8M1PHW6	A0A8M1PHW6_DANRE	adka	adenosine kinase isoform 1						0	0	0	0	0	0	0	0	0	0	1	1	1	1	0	0	0	0	0	0	0	0	0	0	0	1.03E+07	9583616	1.13E+07	1.19E+07	0	0
AEEDDSDVEEGHDEL	AEEDDSDVEEGHDEL	D	-	495	509	15	2		tr|A0A8M1PGX7|A0A8M1PGX7_DANRE	A0A8M1PGX7	A0A8M1PGX7_DANRE	p4hb	protein disulfide-isomerase precursor						0	0	1	0	0	0	0	0	0	0	0	0	0	0	0	0	0	2.58E+07	0	0	0	0	0	0	0	0	0	0	0	0	0
AEEDKIPLLLVGNK	AEEDKIPLLLVGNK	K	S	116	129	14	3		tr|A0A8M1N1S2|A0A8M1N1S2_DANRE	A0A8M1N1S2	A0A8M1N1S2_DANRE	ralba	ras-related protein Ral-B						0	0	0	1	1	1	1	1	1	0	0	0	0	0	0	0	0	0	5.45E+07	4.62E+07	6.18E+07	5.40E+07	2.66E+07	3.30E+07	0	0	0	0	0	0	0
AEEDVEPDAVMEK	AEEDVEPDAVMEK	R	V	119	131	13	2		tr|A0A8M2BEQ7|A0A8M2BEQ7_DANRE	A0A8M2BEQ7	A0A8M2BEQ7_DANRE	dbnlb	drebrin-like protein isoform X1						0	0	0	0	0	0	0	0	0	0	0	0	1	0	0	0	0	0	0	0	0	0	0	0	0	0	0	7.27666e+06	0	0	0
AEEDVEPDAVMEK	AEEDVEPDAVM[15.9949]EK	R	V	119	131	13	2	11M(15.9949)	tr|A0A8M2BEQ7|A0A8M2BEQ7_DANRE	A0A8M2BEQ7	A0A8M2BEQ7_DANRE	dbnlb	drebrin-like protein isoform X1						0	0	0	1	0	0	0	0	0	0	0	0	0	0	0	0	0	0	7402752	8862290	0	0	0	0	0	0	0	0	0	0	0
AEEEDPDGFEFLEILK	AEEEDPDGFEFLEILK	F	E	275	290	16	2		tr|A0A8M1N138|A0A8M1N138_DANRE	A0A8M1N138	A0A8M1N138_DANRE	casq2	calsequestrin-2 precursor						0	0	0	1	0	1	1	0	1	0	0	0	1	0	0	0	0	0	2.7762e+06	0	8371800	2.24E+07	9870588	1.72E+07	0	0	0	6128837	0	0	0
AEEEEWTMCTPPTGLR	AEEEEWTMC[57.0215]TPPTGLR	K	V	18787	18802	16	2,3	9C(57.0215)	tr|A0A8M9QGA6|A0A8M9QGA6_DANRE	A0A8M9QGA6	A0A8M9QGA6_DANRE	ttn.1	titin isoform X1						0	0	0	0	0	0	0	0	1	3	3	2	3	3	3	0	0	0	0	0	0	0	0	1.90E+07	8.13E+07	9.42E+07	9.94E+07	1.01E+08	1.02E+08	1.12E+08	0
AEEEEWTMCTPPTGLR	AEEEEWTM[15.9949]C[57.0215]TPPTGLR	K	V	18787	18802	16	2	8M(15.9949), 9C(57.0215)	tr|A0A8M9QGA6|A0A8M9QGA6_DANRE	A0A8M9QGA6	A0A8M9QGA6_DANRE	ttn.1	titin isoform X1						0	0	0	0	0	0	0	0	1	0	0	0	0	0	1	0	0	0	0	0	0	0	0	4.86023e+06	0	0	0	0	0	1.82E+07	0
AEEEFNIEK	AEEEFNIEK	K	G	34	42	9	2		tr|A0A8M6Z520|A0A8M6Z520_DANRE	A0A8M6Z520	A0A8M6Z520_DANRE	LOC108179059	V-type proton ATPase subunit E 1						0	0	1	0	0	1	0	0	1	0	0	0	0	0	0	0	0	3.24E+07	0	0	1.27E+07	0	1.20E+07	6.89254e+06	0	0	0	0	0	0	0
AEEGAVVMQQIVDR	n[42.0106]AEEGAVVMQQIVDR	M	S	2	15	14	2	N-term(42.0106)	tr|A0A8M1NC06|A0A8M1NC06_DANRE	A0A8M1NC06	A0A8M1NC06_DANRE	2023-03-05	E3 ubiquitin-protein ligase MARCH5			Nt			0	0	0	1	0	0	2	0	0	0	1	0	0	0	0	0	0	0	2710287	0	0	7473335	0	0	0	1.52E+07	1.16E+07	0	0	0	0
AEEGDPDGFEFLEIVK	AEEGDPDGFEFLEIVK	F	E	278	293	16	2		tr|A0A8M1N1H2|A0A8M1N1H2_DANRE	A0A8M1N1H2	A0A8M1N1H2_DANRE	casq1a	calsequestrin 1a precursor						0	0	0	0	0	0	1	0	1	1	1	1	1	1	1	0	0	0	0	0	5.05E+07	1.46E+07	0	1.01E+08	1.81E+07	1.72E+07	4.06E+07	9.00E+07	2.27E+07	1.82E+07	0
AEEGGDHHFR	AEEGGDHHFR	K	K	328	337	10	3		tr|A0A8M2BIU7|A0A8M2BIU7_DANRE	A0A8M2BIU7	A0A8M2BIU7_DANRE	serbp1b	plasminogen activator inhibitor 1 RNA-binding protein isoform X1						0	0	0	1	1	1	0	1	1	0	0	0	0	0	0	0	0	0	1.62E+07	1.49E+07	1.30E+07	0	1.37E+07	1.17E+07	0	0	0	0	0	0	0
AEEGIIPEK	AEEGIIPEK	K	K	9102	9110	9	2		tr|A0A8M9QGA6|A0A8M9QGA6_DANRE	A0A8M9QGA6	A0A8M9QGA6_DANRE	ttn.1	titin isoform X1						0	0	0	1	1	0	1	0	1	0	1	0	1	0	1	0	0	0	1.66E+07	1.56E+07	0	2.69E+07	0	3.62E+07	3.73E+07	4.24E+07	4.71E+07	8.98E+07	0	6.88E+07	0
AEEGIIPEKK	AEEGIIPEKK	K	Y	9102	9111	10	2,3		tr|A0A8M9QGA6|A0A8M9QGA6_DANRE	A0A8M9QGA6	A0A8M9QGA6_DANRE	ttn.1	titin isoform X1						0	0	0	0	1	1	0	0	2	0	0	0	0	0	0	0	0	0	0	2.50E+07	1.60E+07	2.46E+07	9760617	7.02E+07	0	0	0	0	0	0	0
AEEHDQETITDLR	AEEHDQETITDLR	R	V	6131	6143	13	2,3		tr|A0A8M3B5M2|A0A8M3B5M2_DANRE	A0A8M3B5M2	A0A8M3B5M2_DANRE	neb	nebulin isoform X1						0	0	0	0	0	0	1	0	1	2	2	2	2	1	2	0	0	0	0	0	0	1.50E+07	0	3.47E+07	4.15E+07	5.18E+07	5.56E+07	1.20E+08	5.78E+07	8.21E+07	0
AEEHEFMTPVEEAPK	AEEHEFMTPVEEAPK	R	G	147	161	15	2,3		tr|A0A8N1Z3A0|A0A8N1Z3A0_DANRE	A0A8N1Z3A0	A0A8N1Z3A0_DANRE	arhgdig	rho GDP-dissociation inhibitor 2						0	0	1	2	1	1	2	1	1	2	2	2	2	1	2	0	0	6.38E+07	1.32E+07	9243857	1.63E+07	3.15E+07	2.48E+07	3.47E+07	4.15E+07	3.22E+07	2.66E+07	4.94E+07	3.58E+07	4.36E+07	0
AEEHEFMTPVEEAPK	AEEHEFM[15.9949]TPVEEAPK	R	G	147	161	15	3	7M(15.9949)	tr|A0A8N1Z3A0|A0A8N1Z3A0_DANRE	A0A8N1Z3A0	A0A8N1Z3A0_DANRE	arhgdig	rho GDP-dissociation inhibitor 2						0	0	1	1	1	1	0	0	2	0	0	0	0	0	0	0	0	8.07E+07	1.18E+07	1.37E+07	1.67E+07	0	0	2.22E+07	0	0	0	0	0	0	0
AEEITIPADVTPEK	AEEITIPADVTPEK	R	V	37	50	14	2		sp|Q32LU1|MIRO2_DANRE	Q32LU1	MIRO2_DANRE	rhot2	Mitochondrial Rho GTPase 2						0	0	0	0	1	1	1	0	0	0	0	0	0	0	0	0	0	0	0	1.17E+07	1.15E+07	1.30E+07	9398896	0	0	0	0	0	0	0	0
AEEITIPADVTPER	AEEITIPADVTPER	R	V	37	50	14	2		sp|Q6NVC5|MIRO1_DANRE	Q6NVC5	MIRO1_DANRE	rhot1a	Mitochondrial Rho GTPase 1-A						0	0	0	0	0	0	1	0	0	0	0	0	0	0	0	0	0	0	0	0	0	1.03E+07	0	0	0	0	0	0	0	0	0
AEEKPTNPPPVK	AEEKPTNPPPVK	K	N	1940	1951	12	3		tr|A0A8M9Q058|A0A8M9Q058_DANRE	A0A8M9Q058	A0A8M9Q058_DANRE	xirp2a	xin actin-binding repeat-containing protein 2 isoform X1						0	0	0	0	0	0	0	0	0	0	0	0	0	0	1	0	0	0	0	0	0	0	0	0	0	0	0	0	0	1.56E+07	0
AEELFLWIPR	AEELFLWIPR	K	K	116	125	10	2		sp|Q7SXS7|SETD3_DANRE	Q7SXS7	SETD3_DANRE	setd3	Actin-histidine N-methyltransferase						0	0	0	1	0	0	1	0	1	0	0	0	0	0	0	0	0	0	5346585	0	0	3.52854e+06	1.49999e+06	1.80276e+06	0	0	0	0	0	0	0
AEEMTHVEAQNK	AEEMTHVEAQNK	N	I	58	69	12	3		sp|Q6P7E4|PDLI7_DANRE	Q6P7E4	PDLI7_DANRE	pdlim7	PDZ and LIM domain protein 7						0	0	0	0	0	0	0	0	0	0	0	0	0	0	1	0	0	0	0	0	0	0	0	0	0	0	0	0	0	9875724	0
AEEPAAAKEEAAAPAVEATK	AEEPAAAKEEAAAPAVEATK	K	Q	172	191	20	3		sp|Q6NWH2|MRPB_DANRE	Q6NWH2	MRPB_DANRE	marcksl1b	MARCKS-related protein 1-B						0	0	0	1	1	1	1	1	1	0	0	0	0	0	0	0	0	0	3.92E+07	3.57E+07	4.35E+07	5.84E+07	4.78E+07	3.43E+07	0	0	0	0	0	0	0
AEEPAEQTVVDAPSETEK	AEEPAEQTVVDAPSETEK	K	V	209	226	18	2,3		tr|A0A8M1P4X8|A0A8M1P4X8_DANRE	A0A8M1P4X8	A0A8M1P4X8_DANRE	akap12b	A-kinase anchor protein 12 isoform 1						0	0	0	1	1	1	1	1	1	1	1	1	1	2	2	0	0	0	1.24E+07	1.22E+07	1.33E+07	1.87E+07	1.73E+07	1.90E+07	5744731	7598300	9301235	1.78E+07	1.64E+07	3.44E+07	0
AEEPANDDSDTQGPGDFR	AEEPANDDSDTQGPGDFR	K	R	343	360	18	2		tr|A0A8M2BKY2|A0A8M2BKY2_DANRE	A0A8M2BKY2	A0A8M2BKY2_DANRE	vaspb	vasodilator-stimulated phosphoprotein isoform X1						0	0	0	1	1	0	0	0	0	1	0	0	1	0	0	0	0	0	8422297	8703724	0	0	0	0	3110444	0	0	3692927	0	0	0
AEEPAQQTETAPTEETTK	AEEPAQQTETAPTEETTK	K	S	172	189	18	2		sp|Q6PD99|MRPA_DANRE	Q6PD99	MRPA_DANRE	marcksl1a	MARCKS-related protein 1-A						0	0	1	1	1	1	1	1	1	1	1	1	1	1	1	0	0	2.73E+07	3.10E+07	2.93E+07	2.14E+07	2.92E+07	3.45E+07	4.21E+07	2.13E+07	2.98E+07	2.45E+07	1.81E+07	3.83E+07	4.11E+07	0
AEEPFPFHGLLPK	AEEPFPFHGLLPK	S	K	6	18	13	3		tr|A0A8M2BFH5|A0A8M2BFH5_DANRE	A0A8M2BFH5	A0A8M2BFH5_DANRE	tpp2	tripeptidyl-peptidase 2 isoform X1						0	0	0	0	0	0	0	0	0	0	1	0	0	0	0	0	0	0	0	0	0	0	0	0	0	1.03E+07	0	0	9855078	0	0
AEEPHLR	AEEPHLR	K	H	6	12	7	2		tr|A0A8M1PPM7|A0A8M1PPM7_DANRE	A0A8M1PPM7	A0A8M1PPM7_DANRE	cmc1	COX assembly mitochondrial protein homolog						0	0	0	1	1	1	1	0	0	0	0	0	0	0	0	0	0	0	2.14E+07	2.76E+07	3.17E+07	1.77E+07	0	0	0	0	0	0	0	0	0
AEEPVQDIPEPGAPLNSEDDPQKK	AEEPVQDIPEPGAPLNSEDDPQKK	R	S	21	44	24	3		tr|A0A8M1PEV3|A0A8M1PEV3_DANRE	A0A8M1PEV3	A0A8M1PEV3_DANRE	ppp1r2	protein phosphatase inhibitor 2						0	0	0	0	0	0	0	0	0	1	0	2	1	1	1	0	0	0	0	0	0	0	0	0	1.46E+07	0	1.75E+07	1.21E+07	9807422	1.65E+07	0
AEEQHLVELEDAMGK	AEEQHLVELEDAMGK	K	L	684	698	15	3		tr|A0A8M3ASY1|A0A8M3ASY1_DANRE	A0A8M3ASY1	A0A8M3ASY1_DANRE	clip1a	CAP-Gly domain-containing linker protein 1 isoform X1						0	0	0	0	0	0	1	0	0	0	0	0	0	0	0	0	0	0	0	0	0	7467061	0	0	0	0	0	0	0	0	0
AEEQHLVELEDAMGK	AEEQHLVELEDAM[15.9949]GK	K	L	684	698	15	3	13M(15.9949)	tr|A0A8M3ASY1|A0A8M3ASY1_DANRE	A0A8M3ASY1	A0A8M3ASY1_DANRE	clip1a	CAP-Gly domain-containing linker protein 1 isoform X1						0	0	0	1	0	0	0	0	0	0	0	0	0	0	0	0	0	0	2.37E+07	0	0	0	0	0	0	0	0	0	0	0	0
AEEQIHSNFNK	AEEQIHSNFNK	K	F	120	130	11	2,3		tr|A0A8M1RE37|A0A8M1RE37_DANRE	A0A8M1RE37	A0A8M1RE37_DANRE	serpinb14	leukocyte elastase inhibitor						0	0	0	0	0	0	1	0	0	2	0	2	1	1	1	0	0	0	2.13E+07	3.58E+07	0	1.32E+07	0	0	5.65E+07	0	7.83E+07	1.02E+07	1.12E+07	2.32E+07	0
AEEQIHSSFNK	AEEQIHSSFNK	K	L	120	130	11	2,3		tr|A0A8M1PAG1|A0A8M1PAG1_DANRE	A0A8M1PAG1	A0A8M1PAG1_DANRE	serpinb1l4	serpin peptidase inhibitor, clade B (Ovalbumin), member 1, like 4						0	0	0	0	0	0	0	0	0	2	0	0	0	0	0	0	0	0	0	0	0	0	0	0	1.91E+07	0	0	0	0	0	0
AEEQPDTYLR	AEEQPDTYLR	R	E	71	80	10	2		tr|A0A8M1P3Q1|A0A8M1P3Q1_DANRE	A0A8M1P3Q1	A0A8M1P3Q1_DANRE	nppb	natriuretic peptide B precursor						0	0	0	1	1	1	1	1	1	0	0	0	0	0	0	0	0	0	1.86E+07	8.15631e+06	1.68E+07	1.97E+07	3.12E+07	1.09E+07	0	0	0	0	0	0	0
AEEQQQEISQK	n[42.0106]AEEQQQEISQK	M	E	2	12	11	2	N-term(42.0106)	tr|A0A8M1N0C9|A0A8M1N0C9_DANRE	A0A8M1N0C9	A0A8M1N0C9_DANRE	otub1a	OTU deubiquitinase, ubiquitin aldehyde binding 1a			Nt			0	0	0	0	0	0	0	0	0	0	0	1	0	0	0	0	0	0	0	0	0	0	0	0	0	0	1.13E+07	0	0	0	0
AEESDPDGYEFLEILK	AEESDPDGYEFLEILK	F	E	289	304	16	2		tr|A0A8M2BE26|A0A8M2BE26_DANRE	A0A8M2BE26	A0A8M2BE26_DANRE	casq1b	calsequestrin-1 isoform X1						0	0	0	0	0	0	1	0	1	0	0	0	0	0	1	0	0	0	0	0	0	4.59846e+06	0	1.41E+07	0	0	0	0	0	6.10686e+06	0
AEETILELNPAENTDDKTESTESSK	AEETILELNPAENTDDKTESTESSK	K	S	947	971	25	3		sp|Q7ZUW2|HYOU1_DANRE	Q7ZUW2	HYOU1_DANRE	hyou1	Hypoxia up-regulated protein 1						0	0	1	1	1	1	1	1	1	1	0	0	1	1	1	0	0	2.70E+07	1.92E+07	1.72E+07	1.66E+07	1.82E+07	1.49E+07	1.40E+07	1.89E+07	0	0	1.50E+07	1.67E+07	2.48E+07	0
AEETPAAPVETPK	AEETPAAPVETPK	K	A	152	164	13	2		sp|Q6NWH2|MRPB_DANRE	Q6NWH2	MRPB_DANRE	marcksl1b	MARCKS-related protein 1-B						1	0	1	1	2	1	2	1	1	1	1	1	1	1	1	2.53E+07	0	5.97E+07	5.02E+07	4.68E+07	5.05E+07	7.51E+07	4.45E+07	5.75E+07	1.76E+07	1.89E+07	2.09E+07	3.20E+07	2.63E+07	4.04E+07	2.53E+07
AEETYAVEGK	AEETYAVEGK	A	T	144	153	10	2		sp|Q6JWV8|POPD2_DANRE	Q6JWV8	POPD2_DANRE	popdc2	Popeye domain-containing 2						0	0	0	1	0	0	1	0	0	0	0	0	0	0	0	0	0	0	2.88E+07	0	0	7.0563e+06	0	0	0	0	0	0	0	0	0
AEEVEEERLK	n[42.0106]AEEVEEERLK	M	Y	2	11	10	2	N-term(42.0106)	contam_sp|O82803|SRPP_HEVBR	contam_sp|O82803|SRPP_HEVBR Small rubber particle protein OS=Hevea brasiliensis GN=SRPP PE=1 SV=1	contam_sp|O82803|SRPP_HEVBR Small rubber particle protein OS=Hevea brasiliensis GN=SRPP PE=1 SV=1		Small			Nt			0	0	0	1	0	0	0	0	0	0	0	0	0	0	0	0	0	0	1.40E+07	0	0	0	0	0	0	0	0	0	0	0	0
AEEVEEERLKYLDFVR	n[42.0106]AEEVEEERLKYLDFVR	M	A	2	17	16	3	N-term(42.0106)	contam_sp|O82803|SRPP_HEVBR	contam_sp|O82803|SRPP_HEVBR Small rubber particle protein OS=Hevea brasiliensis GN=SRPP PE=1 SV=1	contam_sp|O82803|SRPP_HEVBR Small rubber particle protein OS=Hevea brasiliensis GN=SRPP PE=1 SV=1		Small			Nt			0	0	0	1	0	0	0	0	0	0	0	0	0	0	0	0	0	0	1.06E+07	0	0	0	0	0	0	0	0	0	0	0	0
AEEVLSSADQSSAPVLR	AEEVLSSADQSSAPVLR	K	S	2454	2470	17	2		tr|A0A8M9PDC8|A0A8M9PDC8_DANRE	A0A8M9PDC8	A0A8M9PDC8_DANRE	si:ch211-165e15.1	plectin isoform X1						0	0	0	0	1	1	1	0	1	1	1	0	1	0	1	0	0	0	0	1.21E+07	1.47E+07	1.45E+07	0	1.91E+07	1.19E+07	1.19E+07	0	1.20E+07	0	1.46E+07	0
AEEVTEKAEEPAEQTVVDAPSETEK	AEEVTEKAEEPAEQTVVDAPSETEK	K	V	202	226	25	3		tr|A0A8M1P4X8|A0A8M1P4X8_DANRE	A0A8M1P4X8	A0A8M1P4X8_DANRE	akap12b	A-kinase anchor protein 12 isoform 1						0	0	0	1	0	1	1	0	0	0	0	0	0	0	0	0	0	0	9856288	0	1.01E+07	1.34E+07	0	0	0	0	0	0	0	0	0
AEEWAVQYVETSAK	AEEWAVQYVETSAK	K	T	147	160	14	2		tr|A0A8M1N1S2|A0A8M1N1S2_DANRE	A0A8M1N1S2	A0A8M1N1S2_DANRE	ralba	ras-related protein Ral-B						0	0	0	1	1	1	2	1	1	0	0	0	0	0	0	0	0	0	2.96E+07	1.78E+07	1.64E+07	4.13E+07	1.97E+07	1.72E+07	0	0	0	0	0	0	0
AEEYKEQLVK	AEEYKEQLVK	Y	A	209	218	10	2,3		sp|O42363|APOA1_DANRE	O42363	APOA1_DANRE	apoa1	Apolipoprotein A-I						0	0	0	0	0	2	2	2	1	0	0	0	0	1	0	0	0	0	0	0	6.47E+07	1.81E+08	8.53E+07	2.51E+07	0	0	0	0	1.64502e+06	0	0
AEFAEVSKLVTDLTK	AEFAEVSKLVTDLTK	K	V	250	264	15	3		contam_sp|P02768|ALBU_HUMAN	contam_sp|P02768|ALBU_HUMAN Serum albumin OS=Homo sapiens GN=ALB PE=1 SV=2	contam_sp|P02768|ALBU_HUMAN Serum albumin OS=Homo sapiens GN=ALB PE=1 SV=2		Serum						0	1	0	1	1	1	0	1	1	0	0	0	0	0	0	0	8.30E+07	0	5490188	1.03E+07	2.77289e+06	0	1.62E+07	3.42088e+06	0	0	0	0	0	0	0
AEFDIDATTGSR	AEFDIDATTGSR	K	Y	707	718	12	2		tr|A0A8M1RD99|A0A8M1RD99_DANRE	A0A8M1RD99	A0A8M1RD99_DANRE	stim2a	stromal interaction molecule 2 isoform X1						0	0	0	0	0	0	0	0	0	0	0	0	1	0	0	0	0	0	0	0	0	0	0	0	0	0	0	1.30E+07	0	0	0
AEFDQYAEDVK	AEFDQYAEDVK	K	K	5	15	11	2		tr|A0A8M1NHZ3|A0A8M1NHZ3_DANRE	A0A8M1NHZ3	A0A8M1NHZ3_DANRE	acbd7	acyl-CoA-binding domain-containing protein 7						0	0	0	1	1	0	1	0	1	1	1	1	1	1	1	0	0	0	2.25E+07	1.56E+07	0	2.21E+07	0	3.13E+07	2.75E+07	2.63E+07	3.15E+07	4.60E+07	3.37E+07	3.91E+07	0
AEFDQYAEDVKK	AEFDQYAEDVKK	K	V	5	16	12	2,3		tr|A0A8M1NHZ3|A0A8M1NHZ3_DANRE	A0A8M1NHZ3	A0A8M1NHZ3_DANRE	acbd7	acyl-CoA-binding domain-containing protein 7						0	0	0	2	1	1	1	1	1	2	2	2	2	2	2	0	0	0	3.19E+07	1.45E+07	3.59E+07	3.25E+07	2.65E+07	4.06E+07	3.02E+07	4.36E+07	4.66E+07	7.05E+07	5.31E+07	5.91E+07	0
AEFEFDMR	AEFEFDMR	R	I	201	208	8	2		tr|A0A8M9Q7F0|A0A8M9Q7F0_DANRE	A0A8M9Q7F0	A0A8M9Q7F0_DANRE	igfn1.4	immunoglobulin-like and fibronectin type III domain-containing protein 1						0	0	0	0	0	0	0	0	0	0	0	1	0	1	0	0	0	0	0	0	0	0	0	0	0	0	1.81E+07	0	2.39E+07	0	0
AEFVCSVSK	AEFVC[57.0215]SVSK	K	D	7326	7334	9	2	5C(57.0215)	tr|A0A8M9QGA6|A0A8M9QGA6_DANRE	A0A8M9QGA6	A0A8M9QGA6_DANRE	ttn.1	titin isoform X1						0	0	0	1	1	1	1	0	1	1	1	1	1	1	0	0	0	0	1.82E+07	1.18E+07	1.47E+07	2.28E+07	0	5.69E+07	4.73E+07	7.54E+07	6.65E+07	7.81E+07	7.51E+07	0	0
AEFVEPHK	AEFVEPHK	Y	I	235	242	8	2		tr|A0A8M1PCD1|A0A8M1PCD1_DANRE	A0A8M1PCD1	A0A8M1PCD1_DANRE	txnrd1	thioredoxin reductase 3						1	0	0	0	0	0	0	0	0	0	0	0	0	0	0	4.95E+07	0	0	0	0	0	1.84101e+06	0	0	0	0	0	0	0	0	4.95E+07
AEGAEGEEEIQFLR	n[42.0106]AEGAEGEEEIQFLR	M	T	2	15	14	2	N-term(42.0106)	tr|A0A8M9QL69|A0A8M9QL69_DANRE	A0A8M9QL69	A0A8M9QL69_DANRE	ryr1a	ryanodine receptor 1 isoform X1			Nt			0	0	0	0	0	0	0	0	1	0	0	0	0	0	0	0	0	0	0	0	0	0	0	2.81318e+06	0	0	0	0	0	0	0
AEGAEPTEATAVVK	AEGAEPTEATAVVK	K	Y	1021	1034	14	2		tr|A0A8N7T7N7|A0A8N7T7N7_DANRE	A0A8N7T7N7	A0A8N7T7N7_DANRE	apoba	apolipoprotein B-100						0	0	0	0	0	0	0	0	0	1	0	0	0	1	1	0	0	0	0	0	0	0	0	0	3.04E+07	0	0	0	2.15E+07	3.16E+07	0
AEGAPLHGEETTDVSAATR	AEGAPLHGEETTDVSAATR	R	A	977	995	19	2,3		tr|A0A8M3AJ97|A0A8M3AJ97_DANRE	A0A8M3AJ97	A0A8M3AJ97_DANRE	col12a1a	collagen alpha-1(XII) chain isoform X1						0	0	0	0	0	0	0	0	0	0	0	1	1	1	2	0	0	0	0	0	0	0	0	0	0	9408657	1.92E+07	9661403	1.53E+07	3.21E+07	0
AEGASQILIPSAER	AEGASQILIPSAER	N	S	1440	1453	14	2		tr|A0A8M9QAC8|A0A8M9QAC8_DANRE	A0A8M9QAC8	A0A8M9QAC8_DANRE	igfn1.1	immunoglobulin-like and fibronectin type III domain containing 1, tandem duplicate 1 isoform X1						0	0	0	0	0	0	0	0	0	0	0	0	1	1	1	0	0	0	0	0	0	0	0	0	0	0	0	1.17E+07	1.37E+07	1.78E+07	0
AEGDIDDALIGGNASAEVADEGCDSTSVSGVDIVLNHK	AEGDIDDALIGGNASAEVADEGC[57.0215]DSTSVSGVDIVLNHK	R	L	39	76	38	3,4	23C(57.0215)	sp|Q9DGK4|TCTP_DANRE	Q9DGK4	TCTP_DANRE	tpt1	Translationally-controlled tumor protein homolog						0	0	0	0	0	2	3	0	1	5	1	2	3	1	1	0	0	0	5930852	0	6.24E+07	1.73E+07	0	2.31E+07	1.10E+08	1.26E+07	2.85E+07	6.89E+07	1.32E+07	2.18453e+06	0
AEGEGEDEVQFLR	n[42.0106]AEGEGEDEVQFLR	M	T	2	14	13	2	N-term(42.0106)	tr|A0A8M3ALN1|A0A8M3ALN1_DANRE	A0A8M3ALN1	A0A8M3ALN1_DANRE	ryr3	ryanodine receptor 3 isoform X1			Nt			0	0	0	0	0	0	1	0	1	1	0	1	1	1	2	0	0	0	0	0	0	7174542	0	2.76E+07	7.12E+07	0	9.87E+07	7.01E+07	8.42E+07	5.22E+07	0
AEGGGPESGNASDPDEKPVITQTPVPSTESQK	n[42.0106]AEGGGPESGNASDPDEKPVITQTPVPSTESQK	M	Q	2	33	32	3	N-term(42.0106)	tr|A0A8M1RK74|A0A8M1RK74_DANRE	A0A8M1RK74	A0A8M1RK74_DANRE	usp4	ubiquitin carboxyl-terminal hydrolase 4			Nt			0	0	0	0	0	0	0	0	0	0	0	1	0	1	0	0	0	0	0	0	0	0	0	0	0	0	5.55299e+06	0	6.29272e+06	0	0
AEGGKLVIDGHAITVYSER	AEGGKLVIDGHAITVYSER	K	D	60	78	19	3,4		sp|Q5XJ10|G3P_DANRE	Q5XJ10	G3P_DANRE	gapdh	Glyceraldehyde-3-phosphate dehydrogenase						0	0	0	2	2	1	0	0	0	0	0	0	0	0	0	0	0	0	2.34E+07	4.21E+07	1.36E+07	0	0	0	0	0	0	0	0	0	0
AEGGKLVIDGHAITVYSERDPANIK	AEGGKLVIDGHAITVYSERDPANIK	K	W	60	84	25	3,4,5		sp|Q5XJ10|G3P_DANRE	Q5XJ10	G3P_DANRE	gapdh	Glyceraldehyde-3-phosphate dehydrogenase						0	0	0	2	2	2	2	2	1	3	3	2	3	2	0	0	0	0	2.05E+08	1.69E+08	2.28E+08	1.81E+08	1.34E+08	4.30E+07	2.56E+08	2.19E+08	1.39E+08	1.11E+08	6.65E+07	0	0
AEGIFIGGGNTFR	AEGIFIGGGNTFR	K	L	81	93	13	2		tr|A0A8M3BCA8|A0A8M3BCA8_DANRE	A0A8M3BCA8	A0A8M3BCA8_DANRE	si:dkey-69o16.5	uncharacterized protein LOC100149419						0	0	0	0	1	0	1	1	1	0	0	0	0	0	0	0	0	0	0	5784412	0	8005243	7.47192e+06	6.58433e+06	0	0	0	0	0	0	0
AEGILDVFQTVK	AEGILDVFQTVK	K	S	783	794	12	2		tr|A0A8M1P790|A0A8M1P790_DANRE	A0A8M1P790	A0A8M1P790_DANRE	ptpra	receptor-type tyrosine-protein phosphatase alpha precursor				ptprea, ptpreb	tr|A0A8M2B5P8|A0A8M2B5P8_DANRE, tr|A0A8M9QJB7|A0A8M9QJB7_DANRE	0	0	0	1	0	1	1	0	1	0	0	0	0	0	0	0	0	0	3.78838e+06	0	3.21729e+06	5917366	0	4895456	0	0	0	0	0	0	0
AEGISSSVTYK	AEGISSSVTYK	Q	F	997	1007	11	2		tr|A0A8M1RPD2|A0A8M1RPD2_DANRE	A0A8M1RPD2	A0A8M1RPD2_DANRE	myom2b	myomesin-2						0	0	0	0	0	0	0	0	0	1	1	1	1	1	1	0	0	0	0	0	0	0	0	0	1.59E+07	1.17E+07	1.62E+07	4.28E+07	1.10E+07	1.92E+07	0
AEGITFESIVK	AEGITFESIVK	K	L	1003	1013	11	2		tr|A0A8M2B7H0|A0A8M2B7H0_DANRE	A0A8M2B7H0	A0A8M2B7H0_DANRE	apobb.1	apolipoprotein Bb, tandem duplicate 1 isoform X1						0	0	0	0	1	1	0	0	0	1	1	1	1	1	1	0	0	0	1.83E+08	1.90E+08	2.09E+08	0	4.95E+08	0	1.80E+08	1.02E+08	1.45E+08	8.03E+07	1.65E+08	1.09E+08	0
AEGKPAHLTLK	AEGKPAHLTLK	K	K	700	710	11	3		tr|A0A8N1TT16|A0A8N1TT16_DANRE	A0A8N1TT16	A0A8N1TT16_DANRE	lrpprc	leucine-rich PPR motif-containing protein, mitochondrial						0	0	0	1	1	1	1	1	0	1	0	1	0	0	1	0	0	0	1.91E+07	2.53E+07	2.40E+07	1.46E+07	1.64E+07	0	1.51E+07	0	8.05858e+06	5061862	9855449	1.30E+07	0
AEGLGMVSEEGTNMK	AEGLGMVSEEGTNMK	K	L	3889	3903	15	2		tr|A0A8M9QL69|A0A8M9QL69_DANRE	A0A8M9QL69	A0A8M9QL69_DANRE	ryr1a	ryanodine receptor 1 isoform X1						0	0	0	0	0	0	0	0	0	1	1	1	0	1	1	0	0	0	0	0	0	0	0	0	4.82E+07	4.08E+07	5.95E+07	3.56E+07	5.50E+07	8.51E+07	0
AEGLGMVSEEGTNMK	AEGLGMVSEEGTNM[15.9949]K	K	L	3889	3903	15	2	14M(15.9949)	tr|A0A8M9QL69|A0A8M9QL69_DANRE	A0A8M9QL69	A0A8M9QL69_DANRE	ryr1a	ryanodine receptor 1 isoform X1						0	0	0	0	0	0	0	0	0	1	1	1	1	1	1	0	0	0	0	0	0	0	0	0	4212906	5683391	9659125	7.51227e+06	7.64486e+06	1.78E+07	0
AEGLGMVSEEGTNMK	AEGLGM[15.9949]VSEEGTNMK	K	L	3889	3903	15	2	6M(15.9949)	tr|A0A8M9QL69|A0A8M9QL69_DANRE	A0A8M9QL69	A0A8M9QL69_DANRE	ryr1a	ryanodine receptor 1 isoform X1						0	0	0	0	0	0	0	0	0	0	0	0	1	0	1	0	0	0	0	0	0	0	0	0	0	0	0	3966620	0	1.28E+07	0
AEGPAVEK	AEGPAVEK	R	L	1030	1037	8	2		tr|A0A8M9PW60|A0A8M9PW60_DANRE	A0A8M9PW60	A0A8M9PW60_DANRE	LOC110438452	vitellogenin-like						0	0	0	0	0	0	0	1	0	0	0	0	0	0	0	0	0	0	0	0	0	0	7.43E+07	0	0	0	0	0	0	0	0
AEGPAVEKLEFEVQVGPR	AEGPAVEKLEFEVQVGPR	R	A	1030	1047	18	3		tr|A0A8M9PW60|A0A8M9PW60_DANRE	A0A8M9PW60	A0A8M9PW60_DANRE	LOC110438452	vitellogenin-like						0	0	0	1	0	0	0	1	0	0	0	0	0	0	0	0	0	0	6.83E+07	0	0	0	8.99E+07	0	0	0	0	0	0	0	0
AEGPAVER	AEGPAVER	R	L	1014	1021	8	2		tr|A0A8M1N9G0|A0A8M1N9G0_DANRE	A0A8M1N9G0	A0A8M1N9G0_DANRE	vtg1	vitellogenin 1 precursor				vtg4, vtg5, vtg6	tr|A0A8M1N6R0|A0A8M1N6R0_DANRE, tr|A0A8M1NAN4|A0A8M1NAN4_DANRE, tr|A0A8M1NG90|A0A8M1NG90_DANRE	0	0	1	1	0	0	0	1	0	0	0	1	1	1	0	0	0	2.06E+08	7.09E+08	0	0	0	1.31E+09	0	0	0	2.17E+07	6.65314e+06	1.22E+07	0	0
AEGPAVERLEFEVQVGPRAAER	AEGPAVERLEFEVQVGPRAAER	R	L	1014	1035	22	4		tr|A0A8M1N9G0|A0A8M1N9G0_DANRE	A0A8M1N9G0	A0A8M1N9G0_DANRE	vtg1	vitellogenin 1 precursor				vtg4, vtg5, vtg6	tr|A0A8M1N6R0|A0A8M1N6R0_DANRE, tr|A0A8M1NAN4|A0A8M1NAN4_DANRE, tr|A0A8M1NG90|A0A8M1NG90_DANRE	0	0	0	1	0	0	0	0	0	0	0	0	0	0	0	0	0	0	1.42E+07	0	0	0	0	0	0	0	0	0	0	0	0
AEGPGIAR	AEGPGIAR	K	A	850	857	8	2		tr|A0A8M6Z8T4|A0A8M6Z8T4_DANRE	A0A8M6Z8T4	A0A8M6Z8T4_DANRE	flnb	filamin-B isoform X1						1	0	0	0	0	0	0	0	0	0	0	0	0	0	0	4.01E+07	0	0	0	0	0	0	0	0	0	0	0	0	0	0	0
AEGPGLSR	AEGPGLSR	K	S	881	888	8	2		tr|A0A8M9PT53|A0A8M9PT53_DANRE	A0A8M9PT53	A0A8M9PT53_DANRE	flna	filamin-A isoform X1						1	0	1	1	1	1	1	1	1	0	0	0	0	0	0	8.26E+07	0	3.59E+07	1.80E+07	7.14E+07	3.31E+07	4.79E+07	6.19E+07	8.31E+07	0	0	0	0	0	0	8.26E+07
AEGSVDSLSR	AEGSVDSLSR	L	L	185	194	10	2		tr|A0A8M2BLG1|A0A8M2BLG1_DANRE	A0A8M2BLG1	A0A8M2BLG1_DANRE	serpinb1l3	serpin peptidase inhibitor, clade B (Ovalbumin), member 1, like 3 isoform X1						1	0	0	0	0	0	0	0	0	0	0	0	0	0	0	1.93E+07	0	0	0	0	0	0	0	0	0	0	0	0	0	0	0
AEGTPFEVLNTVMINR	AEGTPFEVLNTVMINR	K	K	979	994	16	2,3		tr|A0A8M1RMK1|A0A8M1RMK1_DANRE	A0A8M1RMK1	A0A8M1RMK1_DANRE	apobb.2	apolipoprotein B-100						0	0	0	2	2	1	2	2	2	1	1	1	1	1	0	0	0	0	4.61E+07	3.64E+07	1.72E+07	3.25E+07	3.93E+07	3.23E+07	1.52E+07	1.44E+07	8690309	1.11E+07	1.31E+07	0	0
AEGTPFEVLNTVMINR	AEGTPFEVLNTVM[15.9949]INR	K	K	979	994	16	2,3	13M(15.9949)	tr|A0A8M1RMK1|A0A8M1RMK1_DANRE	A0A8M1RMK1	A0A8M1RMK1_DANRE	apobb.2	apolipoprotein B-100						0	0	0	1	2	3	1	1	2	0	0	0	0	0	0	0	0	0	1.30E+07	5.26E+07	2.69E+07	5148837	1.33E+07	1.09E+07	0	0	0	0	0	0	0
AEGVQETPCSGVSAAADAQENGLK	AEGVQETPC[57.0215]SGVSAAADAQENGLK	K	D	75	98	24	3	9C(57.0215)	tr|A0A8M2BLR3|A0A8M2BLR3_DANRE	A0A8M2BLR3	A0A8M2BLR3_DANRE	LOC101885703	microtubule-associated protein tau-like						0	0	0	1	0	0	0	0	0	0	0	0	1	0	0	0	0	0	4.06237e+06	0	0	0	0	0	0	0	0	4.20E+07	0	0	0
AEGYEPDNLDIAQPAVTVEDWYSGR	AEGYEPDNLDIAQPAVTVEDWYSGR	L	T	67	91	25	3		tr|A0A8M1NH80|A0A8M1NH80_DANRE	A0A8M1NH80	A0A8M1NH80_DANRE	zgc:175088	F-box only protein 2						0	0	0	0	0	0	0	0	1	0	0	0	0	0	0	0	0	0	0	0	0	0	0	7624690	0	0	0	0	0	0	0
AEGYQVQFK	AEGYQVQFK	K	D	2557	2565	9	2		tr|A0A8M2BLB8|A0A8M2BLB8_DANRE	A0A8M2BLB8	A0A8M2BLB8_DANRE	si:dkey-151j17.4	uncharacterized protein si:dkey-151j17.4 isoform X1						0	0	0	0	0	0	0	0	0	1	0	0	0	0	0	0	0	0	0	0	0	0	0	0	3.28E+07	0	0	0	0	0	0
AEHESLEFGK	n[42.0106]AEHESLEFGK	M	A	2	11	10	2	N-term(42.0106)	sp|E7F9L8|MYO1D_DANRE	E7F9L8	MYO1D_DANRE	myo1d	Unconventional myosin-Id			Nt			0	0	1	0	0	0	0	0	0	0	0	0	0	0	0	0	0	3.57E+07	0	0	0	0	0	0	0	0	0	0	0	0	0
AEHNDLQYAAPGGLIGVGTK	AEHNDLQYAAPGGLIGVGTK	F	I	323	342	20	3		sp|F1QGW6|IF2G_DANRE	F1QGW6	IF2G_DANRE	eif2s3	Eukaryotic translation initiation factor 2 subunit 3						0	0	0	0	0	0	1	0	1	0	0	0	0	0	0	0	0	0	0	0	0	1.02E+07	0	8912924	0	0	0	0	0	0	0
AEHQHPIATSR	AEHQHPIATSR	K	T	418	428	11	3		tr|A0A8M9PD37|A0A8M9PD37_DANRE	A0A8M9PD37	A0A8M9PD37_DANRE	pbxip1b	pre-B-cell leukemia transcription factor-interacting protein 1 isoform X1						0	0	0	0	1	1	0	0	0	0	0	0	0	0	0	0	0	0	0	1.25E+07	7.26829e+06	0	9659065	0	0	0	0	0	0	0	0
AEHSVGWPLNR	AEHSVGWPLNR	R	N	291	301	11	3		tr|A0A8M1N289|A0A8M1N289_DANRE	A0A8M1N289	A0A8M1N289_DANRE	etfdh	electron transfer flavoprotein-ubiquinone oxidoreductase, mitochondrial						0	0	0	1	1	1	1	0	1	1	1	1	1	1	1	0	0	0	2.01E+08	1.46E+08	7.40E+07	7.70E+07	1.66E+08	8.04E+07	5.58E+07	1.09E+08	5.99E+07	4.20E+07	5.58E+07	5.72E+07	0
AEIADLNR	AEIADLNR	K	M	371	378	8	2		tr|A0A8M1PBF5|A0A8M1PBF5_DANRE	A0A8M1PBF5	A0A8M1PBF5_DANRE	krt5	keratin 5						0	0	0	1	0	0	1	0	0	1	1	1	1	1	1	0	0	0	7.99E+07	0	0	1.48E+07	1.62E+07	0	5.49E+08	3.89E+07	1.61E+07	2.28E+08	3.88E+07	9.60E+07	0
AEIAEITAEPVAEK	AEIAEITAEPVAEK	K	T	714	727	14	2		tr|A0A8M1PUL4|A0A8M1PUL4_DANRE	A0A8M1PUL4	A0A8M1PUL4_DANRE	map1ab	microtubule-associated protein 1B isoform X1						0	0	0	0	0	0	0	0	0	0	0	0	1	0	0	0	0	0	0	0	0	0	0	0	0	0	0	1.08E+07	0	0	0
AEIAELNR	AEIAELNR	K	M	328	335	8	2		tr|A0A8M1P5N6|A0A8M1P5N6_DANRE	A0A8M1P5N6	A0A8M1P5N6_DANRE	krt4	keratin 4						0	0	0	1	1	1	1	0	1	0	0	0	0	0	0	0	0	0	3.28E+07	5.86E+07	3.58E+07	8.68E+07	6.65E+07	1.45E+08	0	0	0	0	0	0	0
AEIAFEDR	AEIAFEDR	K	K	2187	2194	8	2		tr|A0A8M9PT53|A0A8M9PT53_DANRE	A0A8M9PT53	A0A8M9PT53_DANRE	flna	filamin-A isoform X1						0	0	1	1	1	1	1	1	1	1	1	0	1	0	1	0	0	2.53E+07	1.61E+07	6.62E+07	5.98E+07	5.67E+07	6.34E+07	8.75E+07	3.55E+07	1.93E+07	0	2.42E+07	0	1.78E+07	0
AEIAFEDRK	AEIAFEDRK	K	D	2187	2195	9	3		tr|A0A8M9PT53|A0A8M9PT53_DANRE	A0A8M9PT53	A0A8M9PT53_DANRE	flna	filamin-A isoform X1						0	0	0	1	0	1	0	1	0	0	0	0	0	0	0	0	0	0	4.97846e+06	2.29E+07	1.31E+07	0	1.94E+07	0	0	0	0	0	0	0	0
AEIAPIEVK	AEIAPIEVK	S	A	99	107	9	2		tr|A0A8M3APK4|A0A8M3APK4_DANRE	A0A8M3APK4	A0A8M3APK4_DANRE	LOC103910030	3-ketoacyl-CoA thiolase, mitochondrial-like						0	0	0	1	1	1	0	0	0	0	0	0	0	0	0	0	0	0	1.91E+07	1.22E+07	2.60E+07	1.16E+07	9665357	0	0	0	0	0	0	0	0
AEIEQALAK	AEIEQALAK	N	H	167	175	9	2		tr|A0A8M1PGG6|A0A8M1PGG6_DANRE	A0A8M1PGG6	A0A8M1PGG6_DANRE	agxtb	alanine--glyoxylate and serine--pyruvate aminotransferase b						1	0	1	0	0	0	0	0	0	0	0	0	0	0	0	2.37E+07	0	2.90E+07	0	0	0	0	0	0	0	0	0	0	0	0	2.37E+07
AEIETSGTTTK	AEIETSGTTTK	R	L	15608	15618	11	2		tr|A0A8M9QKG2|A0A8M9QKG2_DANRE	A0A8M9QKG2	A0A8M9QKG2_DANRE	ttn.2	titin						0	0	0	0	0	1	1	0	2	0	0	0	1	1	1	0	0	0	0	0	8.36982e+06	2.23E+07	0	3.96E+07	0	0	0	3.31132e+06	2247943	8464880	0
AEIFDPVIK	AEIFDPVIK	F	D	119	127	9	2		tr|A0A8M1P1Z0|A0A8M1P1Z0_DANRE	A0A8M1P1Z0	A0A8M1P1Z0_DANRE	ckmt2a	creatine kinase, mitochondrial 2a (Sarcomeric) isoform 1						0	0	0	0	0	1	0	1	1	0	0	0	0	0	0	0	0	0	0	0	1.65E+07	5.18E+07	2.24E+07	9.17E+07	0	0	0	8.66E+07	0	0	0
AEIGIAMGSGTAVAK	AEIGIAMGSGTAVAK	K	S	711	725	15	2,3		tr|A0A8M2B2Q3|A0A8M2B2Q3_DANRE	A0A8M2B2Q3	A0A8M2B2Q3_DANRE	atp2a1l	ATPase, Ca++ transporting, cardiac muscle, fast twitch 1 like isoform X1				atp2a2b, atp2a3, si:dkey-28b4.8	tr|A0A8M2B848|A0A8M2B848_DANRE, tr|A0A8N7TE79|A0A8N7TE79_DANRE, tr|A0A8N7TFK9|A0A8N7TFK9_DANRE	0	0	0	1	1	1	1	1	2	14	11	12	13	11	4	0	0	0	8.12E+07	2.21E+08	1.32E+08	0	1.17E+08	1.11E+09	4.41E+09	4.40E+09	5.41E+09	2.79E+09	4.09E+09	2.96E+09	0
AEIGIAMGSGTAVAK	AEIGIAM[15.9949]GSGTAVAK	K	S	711	725	15	2	7M(15.9949)	tr|A0A8M2B2Q3|A0A8M2B2Q3_DANRE	A0A8M2B2Q3	A0A8M2B2Q3_DANRE	atp2a1l	ATPase, Ca++ transporting, cardiac muscle, fast twitch 1 like isoform X1				atp2a2b, atp2a3, si:dkey-28b4.8	tr|A0A8M2B848|A0A8M2B848_DANRE, tr|A0A8N7TE79|A0A8N7TE79_DANRE, tr|A0A8N7TFK9|A0A8N7TFK9_DANRE	0	0	0	1	1	1	2	0	2	31	33	31	28	29	23	0	0	0	3.71E+07	1.27E+08	1.03E+08	9.70E+07	3.52E+07	4.24E+08	5.30E+08	8.64E+08	8.38E+08	3.87E+08	2.77E+08	3.37E+08	0
AEIITMDDGK	AEIITMDDGK	K	G	160	169	10	2		sp|Q6NWF4|VPS25_DANRE	Q6NWF4	VPS25_DANRE	vps25	Vacuolar protein-sorting-associated protein 25						0	0	0	0	0	1	0	0	1	0	0	0	1	0	0	0	0	0	0	0	7136219	0	0	1.20E+07	0	0	0	1.70E+07	0	0	0
AEIITMDDGK	AEIITM[15.9949]DDGK	K	G	160	169	10	2	6M(15.9949)	sp|Q6NWF4|VPS25_DANRE	Q6NWF4	VPS25_DANRE	vps25	Vacuolar protein-sorting-associated protein 25						0	0	0	0	1	0	0	0	0	0	0	0	0	0	0	0	0	0	0	6298808	0	0	0	0	0	0	0	0	0	0	0
AEILELAGNAAR	AEILELAGNAAR	T	D	61	72	12	2		sp|Q7ZUY3|H2AX_DANRE	Q7ZUY3	H2AX_DANRE	h2ax	Histone H2AX				LOC100334934, h2afy, h2afy2, si:ch1073-153i20.5, si:ch211-113a14.11, si:ch211-113a14.16, si:ch73-368j24.13, si:ch73-368j24.15, si:dkey-108k21.26, si:dkey-261m9.15	tr|A0A8M1PUF2|A0A8M1PUF2_DANRE, tr|A0A8M1Q1E1|A0A8M1Q1E1_DANRE, tr|A0A8M1REI3|A0A8M1REI3_DANRE, tr|A0A8M2BA83|A0A8M2BA83_DANRE, tr|A0A8M2BAK5|A0A8M2BAK5_DANRE, tr|A0A8M3ATV1|A0A8M3ATV1_DANRE, tr|A0A8M3B7D9|A0A8M3B7D9_DANRE, tr|A0A8M3BEG6|A0A8M3BEG6_DANRE, tr|A0A8M9PCT2|A0A8M9PCT2_DANRE, tr|A0A8N7TAW0|A0A8N7TAW0_DANRE	0	0	0	0	0	0	0	0	1	0	0	0	0	0	0	0	0	0	0	0	0	0	0	1.78833e+06	0	0	0	0	0	0	0
AEIMEGENNTYCIR	AEIMEGENNTYC[57.0215]IR	K	F	2094	2107	14	2	12C(57.0215)	tr|A0A8M9PT53|A0A8M9PT53_DANRE	A0A8M9PT53	A0A8M9PT53_DANRE	flna	filamin-A isoform X1						0	0	0	0	1	1	1	1	1	1	0	0	1	0	0	0	0	0	0	1.22E+07	8536728	1.46E+07	9794949	2.65E+07	5915108	0	0	1.06E+07	0	0	0
AEIMEGENNTYCIR	AEIM[15.9949]EGENNTYC[57.0215]IR	K	F	2094	2107	14	2	12C(57.0215), 4M(15.9949)	tr|A0A8M9PT53|A0A8M9PT53_DANRE	A0A8M9PT53	A0A8M9PT53_DANRE	flna	filamin-A isoform X1						0	0	0	0	0	0	0	0	1	0	0	0	0	0	0	0	0	0	0	0	0	0	0	6.65225e+06	0	0	0	0	0	0	0
AEINDVLTVVFK	AEINDVLTVVFK	K	N	1087	1098	12	2		tr|A0A8M3BEX0|A0A8M3BEX0_DANRE	A0A8M3BEX0	A0A8M3BEX0_DANRE	f8	coagulation factor VIII						0	0	0	1	0	1	1	1	2	0	0	0	0	0	0	0	0	0	4.59E+07	8.89E+07	2.80E+07	1.48E+07	6.19E+07	8.88E+07	0	0	0	0	0	0	0
AEINFEDR	AEINFEDR	K	K	2333	2340	8	2		tr|A0A8M1RMV6|A0A8M1RMV6_DANRE	A0A8M1RMV6	A0A8M1RMV6_DANRE	flnca	filamin-C isoform X1						0	0	0	0	0	1	0	0	0	0	0	0	0	0	0	0	0	0	0	0	2.23E+07	0	0	0	0	0	0	0	0	0	0
AEINPPPK	AEINPPPK	K	E	818	825	8	2		tr|A0A8M1P7D8|A0A8M1P7D8_DANRE	A0A8M1P7D8	A0A8M1P7D8_DANRE	vtg3	vitellogenin 3, phosvitinless precursor						0	0	0	0	0	0	0	0	0	0	0	0	1	0	0	0	0	0	0	0	0	0	0	0	0	0	0	3.00E+07	0	0	0
AEIPPALVSLGDALILAGAR	AEIPPALVSLGDALILAGAR	R	L	94	113	20	3		tr|A0A8M1NAY8|A0A8M1NAY8_DANRE	A0A8M1NAY8	A0A8M1NAY8_DANRE	rangap1a	RAN GTPase activating protein 1						0	0	0	0	0	1	0	0	0	0	0	0	0	0	0	0	0	0	0	0	1.29639e+06	0	0	0	0	0	0	0	0	0	0
AEIQAALEEAEGSLEHEEGK	AEIQAALEEAEGSLEHEEGK	K	I	1538	1557	20	2,3		tr|A0A8M1NBP6|A0A8M1NBP6_DANRE	A0A8M1NBP6	A0A8M1NBP6_DANRE	myh7l	myosin heavy chain 7-like				LOC100329813	tr|A0A8M9PR47|A0A8M9PR47_DANRE	0	0	0	2	1	2	2	1	3	0	0	0	0	0	0	0	0	0	2.60E+08	1.14E+08	3.38E+08	1.91E+08	9.90E+07	5.55E+08	0	0	0	0	0	0	0
AEIQTALEEAEGTLEHEESK	AEIQTALEEAEGTLEHEESK	K	I	1538	1557	20	2,3		tr|A0A8M9PYR6|A0A8M9PYR6_DANRE	A0A8M9PYR6	A0A8M9PYR6_DANRE	myha	myosin heavy chain, fast skeletal muscle				myhz1.1, myhz1.2, myhz2, ns:zf-e68	tr|A0A8M1NI19|A0A8M1NI19_DANRE, tr|A0A8M1P7R3|A0A8M1P7R3_DANRE, tr|A0A8M1QRD9|A0A8M1QRD9_DANRE, tr|A0A8M9QEC8|A0A8M9QEC8_DANRE	0	0	0	0	0	0	1	0	5	3	0	4	0	1	0	0	0	0	0	0	0	1.25E+08	3.04276e+06	3.68E+09	1.12E+09	0	8.26E+08	9.76E+07	1.82E+08	0	0
AEISEMVVSADMVQMTGAGGGEK	AEISEMVVSADMVQMTGAGGGEK	K	L	4258	4280	23	2		tr|A0A8M3ALN1|A0A8M3ALN1_DANRE	A0A8M3ALN1	A0A8M3ALN1_DANRE	ryr3	ryanodine receptor 3 isoform X1						0	0	0	0	0	0	0	0	0	1	0	1	1	1	0	0	0	0	0	0	0	0	0	0	1.27E+07	0	9046867	8509458	8884184	0	0
AEISFEER	AEISFEER	R	K	2237	2244	8	2		tr|A0A8M6Z8T4|A0A8M6Z8T4_DANRE	A0A8M6Z8T4	A0A8M6Z8T4_DANRE	flnb	filamin-B isoform X1						0	0	1	0	0	0	0	0	0	0	0	0	0	0	0	0	0	2.15E+07	0	0	0	0	0	0	0	0	0	0	0	0	0
AEISVDPK	AEISVDPK	K	H	162	169	8	2		sp|Q6GMH3|TWF2_DANRE	Q6GMH3	TWF2_DANRE	twf2	Twinfilin-2						0	0	0	0	0	0	0	0	0	0	0	1	0	0	0	0	0	0	0	0	0	0	0	0	0	0	4.27E+07	0	0	0	0
AEITGDHIPTPQDLPQR	AEITGDHIPTPQDLPQR	K	K	84	100	17	3		tr|A0A8M1PER8|A0A8M1PER8_DANRE	A0A8M1PER8	A0A8M1PER8_DANRE	arpp19a	cAMP-regulated phosphoprotein 19						0	0	0	1	1	1	1	0	1	0	0	0	0	0	0	0	0	0	1.92E+07	1.99E+07	1.90E+07	1.62E+07	0	1.64E+07	0	0	0	0	0	0	0
AEITQYQAIIEELEYER	AEITQYQAIIEELEYER	R	R	260	276	17	2,3		tr|A0A8M1N9E7|A0A8M1N9E7_DANRE	A0A8M1N9E7	A0A8M1N9E7_DANRE	synm	synemin						0	0	0	2	0	2	2	1	2	0	0	0	0	0	0	0	0	0	6866781	5866427	7842700	7242275	1.14E+07	9724214	0	0	0	0	0	0	0
AEKDEEIEQIKR	AEKDEEIEQIKR	L	N	1577	1588	12	3		tr|A0A8M9PYR6|A0A8M9PYR6_DANRE	A0A8M9PYR6	A0A8M9PYR6_DANRE	myha	myosin heavy chain, fast skeletal muscle				myhb, myhz1.1, myhz1.2, ns:zf-e68, wu:fd14a01	tr|A0A8M1NI19|A0A8M1NI19_DANRE, tr|A0A8M1PZA8|A0A8M1PZA8_DANRE, tr|A0A8M1QRD9|A0A8M1QRD9_DANRE, tr|A0A8M9PJW6|A0A8M9PJW6_DANRE, tr|A0A8M9QEC8|A0A8M9QEC8_DANRE	0	0	0	0	0	0	0	0	1	0	0	0	0	0	0	0	0	0	0	0	0	0	0	1.16E+07	0	0	0	0	0	0	0
AELAEDKDNYK	AELAEDKDNYK	F	K	416	426	11	2,3		sp|O57521|HS90B_DANRE	O57521	HS90B_DANRE	hsp90ab1	Heat shock protein HSP 90-beta						0	0	2	0	0	0	0	0	0	0	0	0	0	0	0	0	0	1.09E+08	0	0	0	0	0	0	0	0	0	0	0	0	0
AELAEDKDNYKK	AELAEDKDNYKK	F	F	416	427	12	3		sp|O57521|HS90B_DANRE	O57521	HS90B_DANRE	hsp90ab1	Heat shock protein HSP 90-beta						0	0	1	0	0	0	0	0	0	0	0	0	0	0	0	0	0	7.31E+07	0	0	0	0	0	0	0	0	0	0	0	0	0
AELAELPLR	AELAELPLR	K	L	609	617	9	2		tr|A0A8M1N767|A0A8M1N767_DANRE	A0A8M1N767	A0A8M1N767_DANRE	vps35	vacuolar protein sorting-associated protein 35						2	0	0	1	1	1	1	1	1	0	0	0	0	0	0	4.39E+07	0	0	2.11E+07	2.15E+07	2.29E+07	2.55E+07	3.00E+07	2.77E+07	0	0	0	0	0	0	4.39E+07
AELDALAALTAGLEETLGSSAK	AELDALAALTAGLEETLGSSAK	K	V	221	242	22	2,3		tr|A0A8M1MZK8|A0A8M1MZK8_DANRE	A0A8M1MZK8	A0A8M1MZK8_DANRE	immt	MIC						0	0	0	2	2	2	2	2	2	2	2	2	2	2	1	0	0	0	1.38E+07	1.55E+07	5.09E+07	1.47E+07	4.77E+07	2.94E+07	2.70E+07	1.19E+07	1.35E+07	1.98E+07	3.8598e+06	956935	0
AELDALQGR	AELDALQGR	R	F	89	97	9	2		tr|A0A8M2BL67|A0A8M2BL67_DANRE	A0A8M2BL67	A0A8M2BL67_DANRE	LOC108179220	vimentin-like						0	0	0	0	0	0	0	0	0	0	0	0	1	0	0	0	0	0	0	0	0	0	0	0	0	0	0	2.61E+07	0	0	0
AELDDTIFR	AELDDTIFR	K	G	125	133	9	2		tr|A0A8M2BCB1|A0A8M2BCB1_DANRE	A0A8M2BCB1	A0A8M2BCB1_DANRE	nono	non-POU domain-containing octamer-binding protein						0	0	1	1	1	1	0	1	1	0	0	0	0	0	0	0	0	2.25E+07	1.91E+07	1.58E+07	2.27E+07	0	2.70E+07	2.25E+07	0	0	0	1.88E+07	0	1.39E+07	0
AELDLINQK	AELDLINQK	R	L	782	790	9	2		tr|A0A8M1QL44|A0A8M1QL44_DANRE	A0A8M1QL44	A0A8M1QL44_DANRE	dspa	desmoplakin isoform X1						0	0	1	0	0	0	0	0	0	0	0	0	0	0	0	0	0	2.77E+07	0	0	0	0	0	0	0	0	0	0	0	0	0
AELDVLTSNYQR	AELDVLTSNYQR	K	L	1256	1267	12	2		tr|A0A8M1P3J4|A0A8M1P3J4_DANRE	A0A8M1P3J4	A0A8M1P3J4_DANRE	dmd	dystrophin isoform 1						0	0	0	0	0	0	0	0	0	1	1	1	1	1	1	0	0	0	0	0	0	0	0	0	1.68E+07	3.00E+07	2.49E+07	2.27E+07	1.54E+07	2.83E+07	0
AELEDVTLDGKPLHSLR	n[42.0106]AELEDVTLDGKPLHSLR	M	V	2	18	17	3	N-term(42.0106)	tr|A0A8M1P1U4|A0A8M1P1U4_DANRE	A0A8M1P1U4	A0A8M1P1U4_DANRE	acin1b	apoptotic chromatin condensation inducer in the nucleus			Nt			0	0	0	0	0	0	1	0	0	0	0	0	0	0	0	0	0	0	0	0	3.07513e+06	7696823	0	0	0	0	0	0	0	0	0
AELEEALR	AELEEALR	R	N	41	48	8	2		sp|Q7SY23|AL4A1_DANRE	Q7SY23	AL4A1_DANRE	aldh4a1	Delta-1-pyrroline-5-carboxylate dehydrogenase, mitochondrial						1	0	1	1	1	0	0	0	0	1	1	1	1	1	0	3.46E+07	0	3.91E+07	5.40E+07	7.17E+07	1.19E+08	0	8.16E+07	0	8.92E+07	1.12E+08	1.22E+08	8.57E+07	1.00E+08	9.86E+07	3.46E+07
AELEEESGPGPHR	AELEEESGPGPHR	R	E	3948	3960	13	2,3		tr|A0A8M9QEJ1|A0A8M9QEJ1_DANRE	A0A8M9QEJ1	A0A8M9QEJ1_DANRE	ank3b	ankyrin-3 isoform X1						0	0	0	0	0	1	1	0	1	1	0	0	0	0	0	0	0	0	0	0	1.92E+07	1.32E+07	0	2.02E+07	7682645	0	0	0	0	0	0
AELEELTGIK	AELEELTGIK	M	V	485	494	10	2		tr|A0A8N7UZX0|A0A8N7UZX0_DANRE	A0A8N7UZX0	A0A8N7UZX0_DANRE	iars1	isoleucine--tRNA ligase, cytoplasmic						0	0	1	0	0	0	0	0	0	0	0	0	0	0	0	0	0	5.56E+07	0	0	0	0	0	0	0	0	0	0	0	0	0
AELEIEAFRPDVDAATSAR	AELEIEAFRPDVDAATSAR	K	I	221	239	19	3		tr|A0A8M1NKQ4|A0A8M1NKQ4_DANRE	A0A8M1NKQ4	A0A8M1NKQ4_DANRE	ngs	uncharacterized protein LOC572199						0	0	0	0	0	0	0	0	0	0	0	0	1	0	0	0	0	0	0	0	0	0	0	0	0	0	0	1.21E+07	0	0	0
AELEQHLEQEQEFQVNK	AELEQHLEQEQEFQVNK	K	L	134	150	17	3		tr|A0A8M1PE86|A0A8M1PE86_DANRE	A0A8M1PE86	A0A8M1PE86_DANRE	ccdc6b	coiled-coil domain-containing protein 6						0	0	0	1	0	1	1	1	0	1	1	1	1	1	0	0	0	0	7.29012e+06	0	5.16907e+06	7.91696e+06	1.11E+07	0	1.13E+07	9536010	1.21E+07	9301595	1.21E+07	0	0
AELEVEER	AELEVEER	K	E	412	419	8	2		tr|A0A8M9Q188|A0A8M9Q188_DANRE	A0A8M9Q188	A0A8M9Q188_DANRE	mybpc2a	myosin-binding protein C, fast-type isoform X1						0	0	0	0	0	0	0	0	1	1	0	0	0	1	0	0	0	0	0	0	0	0	0	7.96E+07	4.65E+07	0	0	2.37E+07	3.57E+07	0	0
AELGAGSLLTGDPAFNYQEHELNER	n[42.0106]AELGAGSLLTGDPAFNYQEHELNER	M	L	2	26	25	3	N-term(42.0106)	sp|Q1LUS8|RBP10_DANRE	Q1LUS8	RBP10_DANRE	ranbp10	Ran-binding protein 10			Nt			0	0	0	1	2	1	1	0	1	0	0	0	0	0	0	0	0	0	7.18916e+06	5.262e+06	3.5532e+06	5.01072e+06	0	3.63539e+06	0	0	0	0	0	0	0
AELGEIIDGLQR	AELGEIIDGLQR	K	R	633	644	12	2		tr|A0A8M1NGV4|A0A8M1NGV4_DANRE	A0A8M1NGV4	A0A8M1NGV4_DANRE	rai14	ankycorbin						0	0	0	1	0	0	1	0	1	0	0	0	0	0	0	0	0	0	4006010	0	0	6452605	0	6.39592e+06	0	0	0	0	0	0	0
AELGVTIPK	AELGVTIPK	Y	S	93	101	9	2		tr|A0A8M1P532|A0A8M1P532_DANRE	A0A8M1P532	A0A8M1P532_DANRE	slc7a8a	large neutral amino acids transporter small subunit 2				slc7a10a, slc7a10b, slc7a8b	tr|A0A8M9PMI3|A0A8M9PMI3_DANRE, tr|A0A8N7T7T9|A0A8N7T7T9_DANRE, tr|A0A8N7TAS8|A0A8N7TAS8_DANRE	1	0	0	0	0	0	0	0	0	0	0	0	0	0	0	5.28E+07	0	0	0	0	0	0	0	0	0	0	0	0	0	0	0
AELGWITVTSILR	AELGWITVTSILR	K	G	13187	13199	13	2		tr|A0A8M9QKG2|A0A8M9QKG2_DANRE	A0A8M9QKG2	A0A8M9QKG2_DANRE	ttn.2	titin						0	0	0	1	0	0	1	0	1	0	0	0	0	0	0	0	0	0	5460379	0	1534721	3.75724e+06	0	9250302	0	0	5.31811e+06	2.41E+07	1.08E+07	0	0
AELHDGTPVAVK	AELHDGTPVAVK	K	V	217	228	12	3		tr|A0A8M1NYL2|A0A8M1NYL2_DANRE	A0A8M1NYL2	A0A8M1NYL2_DANRE	adck5	uncharacterized aarF domain-containing protein kinase 5						0	0	0	0	1	1	0	0	0	0	1	0	0	0	0	0	0	0	0	1.38E+07	9704246	0	0	0	0	3.41531e+06	0	0	0	0	0
AELHILDLK	AELHILDLK	K	N	1422	1430	9	3		tr|A0A8M9P595|A0A8M9P595_DANRE	A0A8M9P595	A0A8M9P595_DANRE	utrn	utrophin						0	0	0	0	0	1	1	0	1	0	0	0	0	0	0	0	0	0	0	0	1.67E+07	2.25E+07	0	1.99E+07	0	0	0	0	0	0	0
AELIQELNILK	AELIQELNILK	R	S	202	212	11	2		tr|A0A8M2B926|A0A8M2B926_DANRE	A0A8M2B926	A0A8M2B926_DANRE	mapre1b	microtubule-associated protein RP/EB family member 1 isoform X1						0	0	0	1	1	1	1	1	1	1	1	1	1	1	1	0	0	0	3.16E+07	2.67E+07	3.24E+07	2.98E+07	2.82E+07	1.39E+07	1.29E+07	1.31E+07	1.49E+07	1.63E+07	1.38E+07	1.44E+07	0
AELPAFGYFIPK	AELPAFGYFIPK	R	E	3206	3217	12	2		tr|A0A8N7T7N7|A0A8N7T7N7_DANRE	A0A8N7T7N7	A0A8N7T7N7_DANRE	apoba	apolipoprotein B-100						0	0	0	1	1	1	1	1	1	1	1	1	0	1	1	0	0	0	2.24E+07	2.77E+07	3.14E+07	2.90E+07	5.25E+07	1.49E+07	1.23E+07	1.04E+07	6937858	0	1.70E+07	1.06E+07	0
AELPGFPYAPK	AELPGFPYAPK	K	C	2194	2204	11	2		tr|A0A8M9QHI9|A0A8M9QHI9_DANRE	A0A8M9QHI9	A0A8M9QHI9_DANRE	ehbp1l1a	uncharacterized protein ehbp1l1a isoform X1						0	0	0	0	0	0	0	0	0	1	1	1	1	1	1	0	0	0	0	0	0	0	0	0	1.19E+07	1.00E+07	1.16E+07	1.18E+07	9287839	2.38E+07	0
AELPHLPEGTVFIYCQVGDRPYWK	AELPHLPEGTVFIYC[57.0215]QVGDRPYWK	R	D	55	78	24	4	15C(57.0215)	sp|Q6DBT3|TXD17_DANRE	Q6DBT3	TXD17_DANRE	txndc17	Thioredoxin domain-containing protein 17						0	0	0	0	0	0	0	0	0	1	0	1	1	1	0	0	0	0	0	0	0	0	0	0	3.98E+07	0	1.16E+07	2.28E+07	9450700	0	0
AELPLFQK	AELPLFQK	K	K	1000	1007	8	2		tr|A0A8M9PNT9|A0A8M9PNT9_DANRE	A0A8M9PNT9	A0A8M9PNT9_DANRE	fhod3a	FH1/FH2 domain-containing protein 3 isoform X1						0	0	0	0	0	1	0	0	0	0	0	0	0	0	0	0	0	0	0	9210892	1.77E+07	0	1.19E+07	0	0	0	0	8993697	0	0	0
AELQHLNDR	AELQHLNDR	K	F	104	112	9	2,3		tr|A0A8M1PA74|A0A8M1PA74_DANRE	A0A8M1PA74	A0A8M1PA74_DANRE	desma	desmin isoform 2						0	0	0	2	1	2	2	2	2	1	0	1	1	1	1	0	0	0	2.92E+08	2.15E+08	2.59E+08	4.30E+08	2.83E+08	5.07E+08	4.56E+07	0	4.13E+07	6.11E+07	6.62E+07	8.38E+07	0
AELQNLQAQISEK	AELQNLQAQISEK	K	V	709	721	13	2		tr|A0A8M1P1K0|A0A8M1P1K0_DANRE	A0A8M1P1K0	A0A8M1P1K0_DANRE	ktn1	kinectin isoform 1						0	0	0	0	0	0	1	0	0	1	1	0	0	0	0	0	0	0	0	0	0	1.03E+07	0	0	5.30672e+06	4.01218e+06	0	3699835	0	0	0
AELRDDPIISTHLTK	AELRDDPIISTHLTK	K	L	310	324	15	3		sp|F6P3G4|PS11A_DANRE	F6P3G4	PS11A_DANRE	psmd11a	26S proteasome non-ATPase regulatory subunit 11A						0	0	0	0	0	0	1	0	1	0	0	0	0	0	0	0	0	0	9156537	1.06E+07	9544718	1.11E+07	9275570	7.28514e+06	0	0	0	0	0	0	0
AELSDALER	AELSDALER	K	L	621	629	9	2		tr|A0A8M3ASY1|A0A8M3ASY1_DANRE	A0A8M3ASY1	A0A8M3ASY1_DANRE	clip1a	CAP-Gly domain-containing linker protein 1 isoform X1						0	0	0	0	0	0	0	0	1	0	0	0	0	0	0	0	0	0	0	0	0	0	0	1.16E+07	0	0	0	0	0	0	0
AELTPLGTFFNNR	AELTPLGTFFNNR	K	V	711	723	13	2		sp|A3KPQ7|CEIP2_DANRE	A3KPQ7	CEIP2_DANRE	cemip2	Cell surface hyaluronidase				tmem2	tr|A0A8M2BJ92|A0A8M2BJ92_DANRE	0	0	0	0	1	0	0	0	0	0	0	0	0	0	1	0	0	0	0	4781630	0	0	0	0	0	0	0	0	0	6.99266e+06	0
AELVADSTWIDVK	AELVADSTWIDVK	K	A	552	564	13	2		tr|A0A8M1QL13|A0A8M1QL13_DANRE	A0A8M1QL13	A0A8M1QL13_DANRE	c5	complement C5						0	0	0	1	1	1	1	1	1	0	0	0	0	0	0	0	0	0	2.50E+07	1.23E+07	1.02E+07	1.73E+07	2.82E+07	1.91E+07	0	0	0	0	0	0	0
AELVDEVK	AELVDEVK	R	K	502	509	8	2		sp|E9QI36|HARS1_DANRE	E9QI36	HARS1_DANRE	hars	Histidine--tRNA ligase						0	0	0	0	0	0	0	0	0	0	0	1	0	1	1	0	0	0	0	0	0	0	0	0	0	0	2.48E+07	0	0	1.86E+07	0
AELVGPLR	n[42.0106]AELVGPLR	M	K	2	9	8	2	N-term(42.0106)	sp|Q7SXG4|SAE2_DANRE	Q7SXG4	SAE2_DANRE	uba2	SUMO-activating enzyme subunit 2			Nt			0	0	0	0	1	1	1	0	1	0	0	0	1	0	1	0	0	0	0	4.2063e+06	7618621	7153677	7.01587e+06	5.19022e+06	0	0	0	5.24352e+06	0	8795809	0
AELVLLDHGLYEHLSK	AELVLLDHGLYEHLSK	K	S	376	391	16	3		tr|A0A8M1NYL2|A0A8M1NYL2_DANRE	A0A8M1NYL2	A0A8M1NYL2_DANRE	adck5	uncharacterized aarF domain-containing protein kinase 5						0	0	0	1	1	1	0	0	0	0	0	0	0	0	0	0	0	0	1.07E+07	2.47E+07	2.29E+07	0	0	0	0	0	0	0	0	0	0
AELVQSFTQQVLPHFK	AELVQSFTQQVLPHFK	K	S	278	293	16	3		tr|A0A8M9P0V3|A0A8M9P0V3_DANRE	A0A8M9P0V3	A0A8M9P0V3_DANRE	tp53i3	quinone oxidoreductase PIG3 isoform X1						0	0	0	1	0	2	0	0	0	0	0	0	0	0	0	0	0	0	7160619	0	9678798	0	0	0	0	0	0	0	0	0	0
AELVVFNR	AELVVFNR	K	D	186	193	8	2		tr|A0A8M3B7A6|A0A8M3B7A6_DANRE	A0A8M3B7A6	A0A8M3B7A6_DANRE	man2c1	alpha-mannosidase 2C1 isoform X1						0	0	0	1	0	0	1	1	1	0	0	0	0	0	0	0	0	0	8343902	1.28E+07	0	1.21E+07	1.55E+07	8105540	0	0	0	0	0	0	0
AELYTALQK	AELYTALQK	R	H	122	130	9	2		sp|O42363|APOA1_DANRE	O42363	APOA1_DANRE	apoa1	Apolipoprotein A-I						0	0	0	2	3	2	2	1	1	2	2	1	1	2	2	0	0	0	1.87E+09	5.25E+09	3.81E+09	2.88E+09	3.64E+09	4.31E+08	7.72E+08	1.23E+09	3.52E+08	1.19E+08	5.37E+08	5.46E+08	0
AEMALNHGEEQVK	AEMALNHGEEQVK	R	L	101	113	13	3		tr|A0A8M1N113|A0A8M1N113_DANRE	A0A8M1N113	A0A8M1N113_DANRE	bpgm	bisphosphoglycerate mutase						0	0	0	0	0	0	0	0	0	0	1	0	0	0	0	0	0	0	3.98221e+06	0	0	0	0	0	0	1.90E+07	0	0	0	0	0
AEMEDLISSK	AEMEDLISSK	R	D	1552	1561	10	2		tr|A0A8M3BA62|A0A8M3BA62_DANRE	A0A8M3BA62	A0A8M3BA62_DANRE	myh10	myosin-10 isoform X1						0	0	0	0	0	1	1	1	1	0	0	0	0	0	0	0	0	0	0	7.50948e+06	1.68E+07	1.60E+07	2.09E+07	2.19E+07	0	0	0	0	0	0	0
AEMEDLVSSK	AEMEDLVSSK	R	D	1507	1516	10	2		tr|A0A8M1QUS6|A0A8M1QUS6_DANRE	A0A8M1QUS6	A0A8M1QUS6_DANRE	myh9b	myosin-9 isoform X1						0	0	0	1	1	1	1	1	1	0	0	0	0	0	0	0	0	0	9024453	1.46E+07	1.77E+07	2.69E+07	3.34E+07	3.14E+07	0	0	0	0	0	0	0
AEMEDLVSSK	AEM[15.9949]EDLVSSK	R	D	1507	1516	10	2	3M(15.9949)	tr|A0A8M1QUS6|A0A8M1QUS6_DANRE	A0A8M1QUS6	A0A8M1QUS6_DANRE	myh9b	myosin-9 isoform X1						0	0	0	0	1	1	0	0	1	0	0	0	0	0	0	0	0	0	0	1.54E+07	1.28E+07	0	9483937	1.56E+07	0	0	0	0	0	0	0
AEMEDLVSSKDDVGK	AEMEDLVSSKDDVGK	R	S	1507	1521	15	3		tr|A0A8M1QUS6|A0A8M1QUS6_DANRE	A0A8M1QUS6	A0A8M1QUS6_DANRE	myh9b	myosin-9 isoform X1						0	0	0	1	1	1	1	1	0	0	0	0	0	0	0	0	0	0	9005947	1.31E+07	1.94E+07	2.59E+07	3.46E+07	0	0	0	0	0	0	0	0
AEMEDLVSSKDDVGK	AEM[15.9949]EDLVSSKDDVGK	R	S	1507	1521	15	3	3M(15.9949)	tr|A0A8M1QUS6|A0A8M1QUS6_DANRE	A0A8M1QUS6	A0A8M1QUS6_DANRE	myh9b	myosin-9 isoform X1						0	0	0	0	0	1	0	0	0	0	0	0	0	0	0	0	0	0	0	0	9993613	0	0	0	0	0	0	0	0	0	0
AEMGYLKTNDVEDMAYSAALLTK	n[42.0106]AEMGYLK[42.0106]TNDVEDM[15.9949]AYSAALLTK	G	S	752	774	23	3	14M(15.9949), 7K(42.0106), N-term(42.0106)	tr|A0A8M2B7H0|A0A8M2B7H0_DANRE	A0A8M2B7H0	A0A8M2B7H0_DANRE	apobb.1	apolipoprotein Bb, tandem duplicate 1 isoform X1						0	0	0	0	0	0	0	0	0	0	0	0	0	1	0	0	0	0	0	0	0	0	0	0	0	0	0	0	3.78488e+06	0	0
AEMLAIR	AEMLAIR	K	F	135	141	7	2		tr|A0A8M1PLY8|A0A8M1PLY8_DANRE	A0A8M1PLY8	A0A8M1PLY8_DANRE	ranbp1	ran-specific GTPase-activating protein						0	0	0	1	1	1	1	1	0	1	1	1	1	1	1	0	0	0	2.24E+07	1.81E+07	2.50E+07	2.75E+07	2.84E+07	0	2.74E+07	1.36E+07	2.28E+07	1.81E+07	1.40E+07	2.48E+07	0
AEMLAIR	AEM[15.9949]LAIR	K	F	135	141	7	2	3M(15.9949)	tr|A0A8M1PLY8|A0A8M1PLY8_DANRE	A0A8M1PLY8	A0A8M1PLY8_DANRE	ranbp1	ran-specific GTPase-activating protein						0	0	0	1	0	0	0	0	0	0	0	0	0	0	0	0	0	0	1.74E+07	0	0	0	0	0	0	0	0	0	0	0	0
AEMLEIVQAIYK	AEMLEIVQAIYK	K	M	119	130	12	2		sp|Q6AXL4|NCLDB_DANRE	Q6AXL4	NCLDB_DANRE	ncaldb	Neurocalcin-delta B				hpcal1	tr|A0A8M2B7I6|A0A8M2B7I6_DANRE	0	0	0	0	0	0	1	0	1	0	0	1	0	0	0	0	0	0	0	0	0	1.08E+07	7557780	1.17E+07	0	0	2.61329e+06	0	0	0	0
AEMPQIDVK	AEMPQIDVK	K	V	801	809	9	2		tr|A0A8M6YUC8|A0A8M6YUC8_DANRE	A0A8M6YUC8	A0A8M6YUC8_DANRE	si:ch211-14c7.2	periaxin isoform X1						0	0	0	0	0	0	0	0	0	0	0	0	0	0	1	0	0	0	0	0	0	0	0	0	0	0	0	1.85E+07	0	4.05E+07	0
AEMTSNGTSSPDTESIR	AEMTSNGTSSPDTESIR	R	V	91	107	17	2		tr|A0A8M1P3N4|A0A8M1P3N4_DANRE	A0A8M1P3N4	A0A8M1P3N4_DANRE	palm2akap2	A-kinase anchor protein 2 isoform 3 (Akap2)				zmp:0000000722	tr|A0A8M9QBS9|A0A8M9QBS9_DANRE	0	0	0	0	0	0	1	0	0	0	0	0	0	0	0	0	0	0	0	0	0	0	0	0	0	0	0	0	0	0	0
AENAAGVSDPSR	AENAAGVSDPSR	R	S	12944	12955	12	2		tr|A0A8M9QKG2|A0A8M9QKG2_DANRE	A0A8M9QKG2	A0A8M9QKG2_DANRE	ttn.2	titin						0	0	0	0	0	0	1	0	1	0	0	1	1	2	1	0	0	0	0	0	0	1.34E+07	0	3.36E+07	0	0	2.25E+07	7.74E+07	4.86E+07	7.01E+07	0
AENAGLENHR	n[42.0106]AENAGLENHR	M	I	2	11	10	2	N-term(42.0106)	tr|A0A8N7V051|A0A8N7V051_DANRE	A0A8N7V051	A0A8N7V051_DANRE	kpna3	importin subunit alpha-4			Nt			0	0	0	1	0	0	1	0	0	1	0	1	0	1	1	0	0	0	1.19E+07	0	1.31E+07	1.00E+07	9443508	0	1.49E+07	0	2.13E+07	1.37E+07	1.57E+07	2.68E+07	0
AENAHILDGNAPNLEK	AENAHILDGNAPNLEK	R	E	101	116	16	3		tr|A0A8M1N5S9|A0A8M1N5S9_DANRE	A0A8M1N5S9	A0A8M1N5S9_DANRE	gnpda1	glucosamine-6-phosphate isomerase 1						0	0	2	0	0	0	0	0	0	0	0	0	0	0	0	0	0	5.92E+07	0	0	0	0	0	0	0	0	0	0	0	0	0
AENAPDVDVSK	AENAPDVDVSK	K	A	93	103	11	2		tr|A0A8M6YVR9|A0A8M6YVR9_DANRE	A0A8M6YVR9	A0A8M6YVR9_DANRE	gars	glycine--tRNA ligase						0	0	0	1	1	1	1	1	0	0	0	0	1	1	2	0	0	0	1.67E+07	1.79E+07	2.02E+07	1.95E+07	2.00E+07	0	0	0	0	4.59E+07	2.01E+07	3.79E+07	0
AENDVENELLDYEEDEEPQPTVDSGATTGK	n[42.0106]AENDVENELLDYEEDEEPQPTVDSGATTGK	M	K	2	31	30	3	N-term(42.0106)	tr|A0A8M1P8Z3|A0A8M1P8Z3_DANRE	A0A8M1P8Z3	A0A8M1P8Z3_DANRE	ddx39aa	DEAD (Asp-Glu-Ala-Asp) box polypeptide 39Aa			Nt			0	0	0	1	1	1	2	1	1	0	1	0	0	0	0	0	0	0	1.08E+07	1.99E+07	1.40E+07	1.33E+07	2.44E+07	1.82E+07	4.27536e+06	5189026	0	8970944	0	0	0
AENDVENELLDYEEDEEPQPTVDSGATTGKK	n[42.0106]AENDVENELLDYEEDEEPQPTVDSGATTGKK	M	E	2	32	31	3	N-term(42.0106)	tr|A0A8M1P8Z3|A0A8M1P8Z3_DANRE	A0A8M1P8Z3	A0A8M1P8Z3_DANRE	ddx39aa	DEAD (Asp-Glu-Ala-Asp) box polypeptide 39Aa			Nt			0	0	0	0	0	1	0	0	0	0	0	0	0	0	0	0	0	0	0	0	2.40942e+06	0	0	0	0	0	0	0	0	0	0
AENEAGVGHPSEPTVIMTIEDAISPPSPPLEVK	AENEAGVGHPSEPTVIMTIEDAISPPSPPLEVK	R	I	9016	9048	33	3,4		tr|A0A8M9QGA6|A0A8M9QGA6_DANRE	A0A8M9QGA6	A0A8M9QGA6_DANRE	ttn.1	titin isoform X1						0	0	0	0	0	1	3	0	1	2	1	1	2	2	0	0	0	0	0	6.84907e+06	1.01E+07	2.40E+07	0	6.98E+07	1.11E+08	1.42E+07	2.12E+07	1.38E+08	8.46E+07	0	0
AENEAGVGHPSEPTVIMTIEDAISPPSPPLEVK	AENEAGVGHPSEPTVIM[15.9949]TIEDAISPPSPPLEVK	R	I	9016	9048	33	3,4	17M(15.9949)	tr|A0A8M9QGA6|A0A8M9QGA6_DANRE	A0A8M9QGA6	A0A8M9QGA6_DANRE	ttn.1	titin isoform X1						0	0	0	0	0	2	2	0	5	0	0	0	0	0	0	0	0	0	0	1.51E+07	5627527	4226118	0	2.80E+07	0	0	0	0	0	0	0
AENEIGVGDASKPSR	AENEIGVGDASKPSR	K	T	13234	13248	15	2,3		tr|A0A8M9QGA6|A0A8M9QGA6_DANRE	A0A8M9QGA6	A0A8M9QGA6_DANRE	ttn.1	titin isoform X1						0	0	0	0	0	1	1	0	1	2	3	2	3	1	2	0	0	0	0	9789459	1.11E+07	1.90E+07	9826106	4.00E+07	6.72E+07	8.01E+07	5.78E+07	6.43E+07	4.13E+07	1.04E+08	0
AENEPQVQFK	n[42.0106]AENEPQVQFK	M	L	2	11	10	2	N-term(42.0106)	sp|P79735|RAN_DANRE	P79735	RAN_DANRE	ran	GTP-binding nuclear protein Ran			Nt			0	0	0	1	0	1	1	1	1	1	1	1	1	2	1	0	0	0	1.57E+08	0	0	1.74E+08	4.14E+08	1.88E+08	1.21E+08	1.03E+08	1.24E+08	1.12E+08	8.42E+07	1.05E+08	0
AENEVGLGEPSK	AENEVGLGEPSK	K	A	16813	16824	12	2		tr|A0A8M9QKG2|A0A8M9QKG2_DANRE	A0A8M9QKG2	A0A8M9QKG2_DANRE	ttn.2	titin						0	0	0	0	0	0	1	0	1	1	1	1	1	1	1	0	0	0	0	0	0	8057347	0	2.46E+07	1.61E+07	2.14E+07	2.12E+07	4.24E+07	3.50E+07	5.31E+07	0
AENFFILR	AENFFILR	R	R	98	105	8	2		tr|Q6NZZ2|Q6NZZ2_DANRE	Q6NZZ2	Q6NZZ2_DANRE	arpc4l	Actin-related protein 2/3 complex subunit 4						0	0	0	1	1	1	1	1	1	0	0	0	0	0	1	0	0	0	4.94E+07	5.80E+07	5.38E+07	5.62E+07	6.07E+07	5.20E+07	0	0	0	0	2.27E+07	2.13E+07	0
AENGDLIAEGAK	AENGDLIAEGAK	H	R	189	200	12	2		tr|A0A8M1NIF4|A0A8M1NIF4_DANRE	A0A8M1NIF4	A0A8M1NIF4_DANRE	dpys	dihydropyrimidinase						1	0	2	0	0	0	0	0	0	0	0	0	0	0	0	2.86E+07	0	5.63E+07	0	0	0	0	0	0	0	0	0	0	0	0	2.86E+07
AENHAGLSDPK	AENHAGLSDPK	R	D	24795	24805	11	2,3		tr|A0A8M9QKG2|A0A8M9QKG2_DANRE	A0A8M9QKG2	A0A8M9QKG2_DANRE	ttn.2	titin						0	0	0	0	0	0	0	0	2	0	0	0	0	0	0	0	0	0	0	0	0	0	0	4.73E+07	0	0	0	0	0	0	0
AENHAGLSEPK	AENHAGLSEPK	R	E	21274	21284	11	2,3		tr|A0A8M9QGA6|A0A8M9QGA6_DANRE	A0A8M9QGA6	A0A8M9QGA6_DANRE	ttn.1	titin isoform X1						0	0	0	1	0	1	1	0	2	0	0	0	0	0	1	0	0	0	1.16E+07	1.91E+07	1.31E+07	1.74E+07	2.01E+07	6.35E+07	0	0	0	2.15E+07	0	2.06E+07	0
AENHYGTGDAIISEPVVAR	AENHYGTGDAIISEPVVAR	R	N	14268	14286	19	2,3		tr|A0A8M9QGA6|A0A8M9QGA6_DANRE	A0A8M9QGA6	A0A8M9QGA6_DANRE	ttn.1	titin isoform X1						0	0	0	1	1	1	0	1	2	2	2	2	3	3	4	0	0	0	5.53E+07	5.64E+07	6.28E+07	0	6.77E+07	2.31E+08	1.71E+08	2.03E+08	2.14E+08	2.56E+08	2.58E+08	3.75E+08	0
AENIAGASDPSR	AENIAGASDPSR	R	S	9412	9423	12	2		tr|A0A8M9QGA6|A0A8M9QGA6_DANRE	A0A8M9QGA6	A0A8M9QGA6_DANRE	ttn.1	titin isoform X1						0	0	0	0	0	0	0	0	0	1	0	0	1	1	0	0	0	0	0	0	0	0	0	0	3.32E+08	0	0	6.17E+07	1.53E+08	0	0
AENLSDEEDELCR	AENLSDEEDELC[57.0215]R	M	T	475	487	13	2	12C(57.0215)	tr|A0A8M9PZ17|A0A8M9PZ17_DANRE	A0A8M9PZ17	A0A8M9PZ17_DANRE	si:ch211-93f2.1	uncharacterized protein si:ch211-93f2.1						1	0	1	0	0	0	0	0	0	0	0	0	0	0	0	8.18E+07	0	6.56E+07	0	0	0	0	0	0	0	0	0	0	0	0	8.18E+07
AENSIGSATSSCHLTVQDVK	AENSIGSATSSC[57.0215]HLTVQDVK	K	T	6932	6951	20	2,3	12C(57.0215)	tr|A0A8M9QKG2|A0A8M9QKG2_DANRE	A0A8M9QKG2	A0A8M9QKG2_DANRE	ttn.2	titin						0	0	0	1	2	1	1	0	2	4	2	3	2	2	1	0	0	0	1.06E+07	1.45E+07	1.15E+07	3.18E+07	0	9.89E+07	7.05E+07	1.15E+08	1.07E+08	4.84E+07	1.32E+08	5.17E+07	0
AENYEEALR	AENYEEALR	K	L	101	109	9	2		tr|A0A8M3AZR5|A0A8M3AZR5_DANRE	A0A8M3AZR5	A0A8M3AZR5_DANRE	vps4b	vacuolar protein sorting-associated protein 4B isoform X1						0	0	0	0	0	0	0	0	0	0	0	0	1	1	0	0	0	0	0	0	0	0	0	0	0	0	0	8403843	4.61803e+06	0	0
AEPAPAPAPAPEPPK	AEPAPAPAPAPEPPK	K	A	16	30	15	2		sp|Q6P0G6|MYL1_DANRE	Q6P0G6	MYL1_DANRE	myl1	Myosin, light chain 1, alkali; skeletal, fast						0	0	0	0	0	0	0	0	1	1	1	1	1	1	2	0	0	0	0	0	0	0	0	3.98E+07	3.34E+07	2.05E+07	6.30E+07	3.00E+07	3.93E+07	6.83E+07	0
AEPAPAPAPAPEPPKADAVDLSGVK	AEPAPAPAPAPEPPKADAVDLSGVK	K	L	16	40	25	3		sp|Q6P0G6|MYL1_DANRE	Q6P0G6	MYL1_DANRE	myl1	Myosin, light chain 1, alkali; skeletal, fast						0	0	0	0	0	0	0	0	1	1	1	2	1	1	1	0	0	0	0	0	0	0	0	5.28E+07	2.42E+07	1.59E+07	5.13E+07	2.73E+07	3.43E+07	5.06E+07	0
AEPAQAMNALMR	AEPAQAMNALMR	K	L	401	412	12	2		sp|Q6NXA4|ILF3_DANRE	Q6NXA4	ILF3_DANRE	ilf3	Interleukin enhancer-binding factor 3 homolog				ilf3b	tr|A0A8M2BB13|A0A8M2BB13_DANRE	0	0	0	0	0	0	1	0	0	0	0	0	0	0	0	0	0	0	0	0	0	1.41E+07	4.19705e+06	0	0	0	0	0	0	0	0
AEPDQNLVR	AEPDQNLVR	F	Q	739	747	9	2		tr|A0A8M1P1Z1|A0A8M1P1Z1_DANRE	A0A8M1P1Z1	A0A8M1P1Z1_DANRE	abcb4	ATP-binding cassette, sub-family B (MDR/TAP), member 4 isoform 1						0	0	1	0	0	0	0	0	0	0	0	0	0	0	0	0	0	5.84E+07	0	0	0	0	0	0	0	0	0	0	0	0	0
AEPEPVYIDEEK	AEPEPVYIDEEK	K	M	286	297	12	2		tr|A0A8M1N302|A0A8M1N302_DANRE	A0A8M1N302	A0A8M1N302_DANRE	stam2	signal transducing adapter molecule 2						0	0	0	0	0	0	1	0	0	0	0	0	0	0	0	0	0	0	0	0	0	8864912	0	0	0	0	0	0	0	0	0
AEPFVTAEPTHLR	AEPFVTAEPTHLR	K	V	676	688	13	3		tr|A0A8M9P9G0|A0A8M9P9G0_DANRE	A0A8M9P9G0	A0A8M9P9G0_DANRE	ryr2b	LOW QUALITY PROTEIN: ryanodine receptor 2 isoform X1						0	0	0	1	1	1	1	1	1	0	0	0	0	0	0	0	0	0	2.23E+07	2.59E+07	2.95E+07	4.06E+07	2.44E+07	2.40E+07	0	0	0	0	0	0	0
AEPGPAYDISFWEVR	AEPGPAYDISFWEVR	M	D	786	800	15	2,3		tr|A0A8M1PAE0|A0A8M1PAE0_DANRE	A0A8M1PAE0	A0A8M1PAE0_DANRE	myom2a	uncharacterized protein LOC334269						0	0	0	0	0	0	1	0	1	1	1	1	2	1	1	0	0	0	0	0	0	2.54465e+06	0	9944566	1.96E+07	1.49E+07	2.91E+07	5.29E+07	2.27E+07	1.11E+07	0
AEPLAFAHSHECR	AEPLAFAHSHEC[57.0215]R	K	V	1821	1833	13	2,3,4	12C(57.0215)	tr|A0A8M2B7H0|A0A8M2B7H0_DANRE	A0A8M2B7H0	A0A8M2B7H0_DANRE	apobb.1	apolipoprotein Bb, tandem duplicate 1 isoform X1						0	0	0	2	2	2	2	2	2	2	2	2	2	2	2	0	0	0	2.84E+07	3.88E+07	3.99E+07	4.83E+07	7.61E+07	4.90E+07	3.21E+07	3.50E+07	3.48E+07	1.48E+07	5.60E+07	1.04E+08	0
AEPLAIAK	AEPLAIAK	K	S	1905	1912	8	2		tr|A0A8N7T7N7|A0A8N7T7N7_DANRE	A0A8N7T7N7	A0A8N7T7N7_DANRE	apoba	apolipoprotein B-100						0	0	0	0	0	0	1	0	0	0	0	0	0	0	0	0	0	0	0	0	0	1.00E+07	0	0	0	0	0	0	0	0	0
AEPLNSVVH	AEPLNSVVH	R	-	88	96	9	2		tr|A0A8M1P122|A0A8M1P122_DANRE	A0A8M1P122	A0A8M1P122_DANRE	lsm8	LSM8 homolog, U6 small nuclear RNA associated						0	0	0	0	0	1	0	0	0	0	0	0	0	0	0	0	0	0	0	0	1.17E+07	0	0	0	0	0	0	0	0	0	0
AEPLSTLETEK	AEPLSTLETEK	K	I	3498	3508	11	2		tr|A0A8M9QKG2|A0A8M9QKG2_DANRE	A0A8M9QKG2	A0A8M9QKG2_DANRE	ttn.2	titin						0	0	0	1	0	1	1	0	1	0	0	0	0	0	0	0	0	0	3.89E+07	0	5.04E+07	7.77E+07	3.91E+07	4.37E+07	0	0	0	1.38E+07	0	0	0
AEPQMSHSAVSEDTDDGHQISQDIEK	AEPQMSHSAVSEDTDDGHQISQDIEK	K	S	1777	1802	26	4		tr|A0A8M1PUL4|A0A8M1PUL4_DANRE	A0A8M1PUL4	A0A8M1PUL4_DANRE	map1ab	microtubule-associated protein 1B isoform X1						0	0	0	0	0	0	0	0	0	0	0	0	1	0	0	0	0	0	0	0	0	0	0	0	0	0	0	8926792	0	0	0
AEPQPTLADADADLEER	AEPQPTLADADADLEER	K	L	197	213	17	2		sp|Q7ZW25|CHM2A_DANRE	Q7ZW25	CHM2A_DANRE	chmp2a	Charged multivesicular body protein 2a						0	0	0	0	0	0	1	0	0	0	0	0	0	0	0	0	0	0	0	0	0	2.33684e+06	0	0	0	0	0	0	0	0	0
AEPSVALISSLAGALR	AEPSVALISSLAGALR	E	T	561	576	16	2,3		tr|A0A8M1N6R0|A0A8M1N6R0_DANRE	A0A8M1N6R0	A0A8M1N6R0_DANRE	vtg5	vitellogenin 5 precursor				vtg4	tr|A0A8M1NAN4|A0A8M1NAN4_DANRE	0	0	0	2	0	0	0	0	0	0	0	0	0	0	0	0	0	0	2.77E+07	0	0	0	2.58256e+06	0	0	0	0	0	0	0	0
AEPSVALVSSLAGALR	AEPSVALVSSLAGALR	E	I	561	576	16	2,3		tr|A0A8M1N9G0|A0A8M1N9G0_DANRE	A0A8M1N9G0	A0A8M1N9G0_DANRE	vtg1	vitellogenin 1 precursor				LOC110438452	tr|A0A8M9PW60|A0A8M9PW60_DANRE	0	0	0	2	0	0	0	0	0	0	0	0	0	0	0	0	0	0	2.26E+07	0	0	0	4307540	0	0	0	0	0	0	0	0
AEQEEEFISNTLFK	AEQEEEFISNTLFK	R	K	82	95	14	2		tr|A0A8M1PE86|A0A8M1PE86_DANRE	A0A8M1PE86	A0A8M1PE86_DANRE	ccdc6b	coiled-coil domain-containing protein 6						0	0	0	1	1	1	1	1	1	0	1	1	0	1	1	0	0	0	5466937	8.11529e+06	8.3609e+06	1.16E+07	9282995	4.25192e+06	0	9761752	1.20E+07	0	9380155	5159277	0
AEQEFHR	AEQEFHR	K	C	85	91	7	2		tr|A0A8M1QLT2|A0A8M1QLT2_DANRE	A0A8M1QLT2	A0A8M1QLT2_DANRE	LOC100006895	alpha-2-macroglobulin-like				LOC101886227, si:ch211-212c13.10, si:dkey-105h12.2, si:dkey-52d15.2	tr|A0A8M1PZW5|A0A8M1PZW5_DANRE, tr|A0A8M1QHK3|A0A8M1QHK3_DANRE, tr|A0A8M9NYY4|A0A8M9NYY4_DANRE, tr|A0A8M9PM16|A0A8M9PM16_DANRE	0	0	0	0	1	0	0	0	0	0	0	0	0	0	0	0	0	0	0	1.85E+07	0	0	0	0	0	0	0	0	0	0	0
AEQEQLIADHFLFDKPVSPLLLAAGMAR	AEQEQLIADHFLFDKPVSPLLLAAGMAR	D	D	182	209	28	3		tr|A0A8M1P6D9|A0A8M1P6D9_DANRE	A0A8M1P6D9	A0A8M1P6D9_DANRE	ckma	muscle creatine kinase a						0	0	0	0	0	0	0	0	0	1	0	0	0	0	0	0	0	0	0	0	0	0	0	0	6.61306e+06	0	0	0	0	0	0
AEQFKDIIK	AEQFKDIIK	K	I	221	229	9	2,3		sp|Q7SX99|FUMH_DANRE	Q7SX99	FUMH_DANRE	fh	Fumarate hydratase, mitochondrial				LOC100535417	tr|A0A8M1RJ00|A0A8M1RJ00_DANRE	0	0	0	1	1	2	1	0	0	0	0	0	0	0	0	0	0	0	1.65E+07	2.71E+07	9.38E+07	9205570	4.07E+07	0	0	0	0	0	0	0	0
AEQFYSGDTDGK	AEQFYSGDTDGK	K	R	422	433	12	2		tr|A0A8M2BJT5|A0A8M2BJT5_DANRE	A0A8M2BJT5	A0A8M2BJT5_DANRE	ogdha	oxoglutarate (Alpha-ketoglutarate) dehydrogenase (Lipoamide) isoform X1						0	0	0	1	1	1	1	1	1	1	2	1	1	1	2	0	0	0	1.38E+07	1.93E+07	1.82E+07	1.78E+07	1.31E+07	3.17E+07	4.74E+07	1.04E+08	5.60E+07	2.78E+07	5.06E+07	4.79E+07	0
AEQFYSGDTDGKR	AEQFYSGDTDGKR	K	V	422	434	13	2,3		tr|A0A8M2BJT5|A0A8M2BJT5_DANRE	A0A8M2BJT5	A0A8M2BJT5_DANRE	ogdha	oxoglutarate (Alpha-ketoglutarate) dehydrogenase (Lipoamide) isoform X1						0	0	0	2	2	2	0	1	2	3	2	2	2	2	2	0	0	0	6.59E+07	9.33E+07	8.40E+07	0	5.08E+07	9.97E+07	1.81E+08	1.98E+08	1.21E+08	4.78E+07	7.77E+07	7.86E+07	0
AEQGSHVETVVIGK	AEQGSHVETVVIGK	F	G	143	156	14	3		sp|B0S6C5|RTSTL_DANRE	B0S6C5	RTSTL_DANRE	retsatl	Inactive all-trans-retinol 13,14-reductase						0	0	1	0	0	0	0	0	0	0	0	0	0	0	0	0	0	2.63E+07	0	0	0	0	0	0	0	0	0	0	0	0	0
AEQITLSWLPPK	AEQITLSWLPPK	R	D	10992	11003	12	2		tr|A0A8M9QGA6|A0A8M9QGA6_DANRE	A0A8M9QGA6	A0A8M9QGA6_DANRE	ttn.1	titin isoform X1						0	0	0	0	0	0	0	0	0	0	1	1	1	2	1	0	0	0	0	0	0	0	0	0	0	7.88E+07	6.29E+07	5.58E+07	4.88E+07	1.64E+07	0
AEQLQQEAK	AEQLQQEAK	K	D	1700	1708	9	2		tr|A0A8M1NZC1|A0A8M1NZC1_DANRE	A0A8M1NZC1	A0A8M1NZC1_DANRE	lamb1b	laminin, beta 1b precursor						0	0	0	0	0	0	0	0	0	0	0	0	0	0	1	0	0	0	0	0	0	0	0	0	0	0	0	0	0	0	0
AEQLSHLLEVEVSPEQVVLSHSPLR	AEQLSHLLEVEVSPEQVVLSHSPLR	K	V	102	126	25	4		tr|A0A8M1P9A5|A0A8M1P9A5_DANRE	A0A8M1P9A5	A0A8M1P9A5_DANRE	hdhd5	cat eye syndrome chromosome region, candidate 5						0	0	0	1	0	1	1	0	0	0	0	0	0	0	0	0	0	0	6.88804e+06	0	8.36716e+06	5.55453e+06	0	0	0	0	0	0	0	0	0
AEQLSSVQYTLPK	AEQLSSVQYTLPK	R	T	669	681	13	2		tr|A0A8M3BB23|A0A8M3BB23_DANRE	A0A8M3BB23	A0A8M3BB23_DANRE	tjp1a	tight junction protein ZO-1 isoform X1				tjp1b	tr|A0A8M9PHF8|A0A8M9PHF8_DANRE	0	0	0	0	1	1	1	1	1	0	0	0	0	0	1	0	0	0	0	1.14E+07	9459877	1.35E+07	1.18E+07	9743205	0	0	0	0	0	8890003	0
AEQPLVGASSSTPLDYR	n[42.0106]AEQPLVGASSSTPLDYR	M	Q	54	70	17	2	N-term(42.0106)	tr|A0A8M2BC36|A0A8M2BC36_DANRE	A0A8M2BC36	A0A8M2BC36_DANRE	napepld	N-acyl-phosphatidylethanolamine-hydrolyzing phospholipase D isoform X1						0	0	0	0	0	0	0	0	0	0	0	0	0	0	1	0	0	0	0	0	0	0	0	0	0	0	0	0	0	1.43E+07	0
AEQRPSFLPGGQFAPHALGGR	AEQRPSFLPGGQFAPHALGGR	K	D	427	447	21	4		tr|A0A8M1MZQ7|A0A8M1MZQ7_DANRE	A0A8M1MZQ7	A0A8M1MZQ7_DANRE	xrn2	5'-3' exoribonuclease 2						0	0	0	0	0	0	1	0	0	0	0	0	0	0	0	0	0	0	0	0	0	6.94076e+06	0	0	0	0	0	0	0	0	0
AEQSNSQSCSSGSGGTASYYAVAVVR	AEQSNSQSC[57.0215]SSGSGGTASYYAVAVVR	M	K	402	427	26	3	9C(57.0215)	tr|A0A8M1P0N7|A0A8M1P0N7_DANRE	A0A8M1P0N7	A0A8M1P0N7_DANRE	tfa	serotransferrin precursor						0	0	0	1	0	1	1	1	0	0	0	0	0	0	0	0	0	0	4.34E+07	0	1.18E+07	1.01E+07	1.75E+07	0	0	0	0	0	0	0	0
AEQTSSEQASYMGK	AEQTSSEQASYMGK	R	D	2395	2408	14	2		tr|A0A8M9QAE9|A0A8M9QAE9_DANRE	A0A8M9QAE9	A0A8M9QAE9_DANRE	syne2b	nesprin-2 isoform X1						0	0	0	0	0	0	0	0	0	0	1	0	0	0	0	0	0	0	0	0	0	0	0	0	0	3.52285e+06	0	0	0	0	0
AEQWGVSYVETSAK	AEQWGVSYVETSAK	R	T	142	155	14	2		tr|A0A8M1N3B1|A0A8M1N3B1_DANRE	A0A8M1N3B1	A0A8M1N3B1_DANRE	ralab	uncharacterized protein LOC492355						0	0	0	0	0	0	1	0	1	0	0	0	1	1	1	0	0	0	0	4837580	0	6.93014e+06	0	6078282	1.12E+07	0	0	1.60E+07	1.30E+07	2.09E+07	0
AESAIEALK	AESAIEALK	N	E	112	120	9	2		tr|A0A8M2B2Q3|A0A8M2B2Q3_DANRE	A0A8M2B2Q3	A0A8M2B2Q3_DANRE	atp2a1l	ATPase, Ca++ transporting, cardiac muscle, fast twitch 1 like isoform X1						0	0	0	0	0	0	0	0	0	0	0	1	1	1	1	0	0	0	0	0	0	0	0	0	6.03E+07	7.49E+07	8.84E+07	5.60E+07	7.06E+07	9.08E+07	0
AESCYLTWDAPEDNGGSDLTNYIVEK	AESC[57.0215]YLTWDAPEDNGGSDLTNYIVEK	K	R	10272	10297	26	2,3	4C(57.0215)	tr|A0A8M9QGA6|A0A8M9QGA6_DANRE	A0A8M9QGA6	A0A8M9QGA6_DANRE	ttn.1	titin isoform X1						0	0	0	0	0	0	1	0	2	2	2	2	3	4	1	0	0	0	0	0	0	5.02118e+06	0	1.05E+07	3.68E+07	2.34E+07	2.83E+07	4.63E+07	5.02E+07	1.30705e+06	0
AESESNISVPHLK	n[42.0106]AESESNISVPHLK	M	S	2	14	13	2	N-term(42.0106)	tr|A0A8M3AIA9|A0A8M3AIA9_DANRE	A0A8M3AIA9	A0A8M3AIA9_DANRE	gbe1b	1,4-alpha-glucan-branching enzyme isoform X1			Nt			0	0	0	1	1	1	1	0	1	2	1	2	1	2	2	0	0	0	5.08E+07	7.03E+07	5.95E+07	5.09E+07	4.19E+07	5.35E+07	1.20E+08	1.09E+08	1.11E+08	6.34E+07	9.53E+07	9.70E+07	0
AESGSGFVVPSAAAK	AESGSGFVVPSAAAK	Y	S	198	212	15	2		tr|A0A8M1N0E2|A0A8M1N0E2_DANRE	A0A8M1N0E2	A0A8M1N0E2_DANRE	decr1	2,4-dienoyl-CoA reductase, mitochondrial						0	0	0	0	0	0	1	0	1	0	0	0	0	0	0	0	0	0	0	0	2204040	1.20E+07	0	1.72E+07	0	0	0	0	0	0	0
AESLGMVTEEGSISVK	AESLGMVTEEGSISVK	K	G	3711	3726	16	2		tr|A0A8M3ALN1|A0A8M3ALN1_DANRE	A0A8M3ALN1	A0A8M3ALN1_DANRE	ryr3	ryanodine receptor 3 isoform X1						0	0	0	0	0	0	0	0	1	0	0	0	0	0	0	0	0	0	0	0	0	0	0	1.01E+07	0	0	0	0	0	0	0
AESLGVGAEDNSGEK	AESLGVGAEDNSGEK	K	V	3797	3811	15	2		tr|A0A8M9P9G0|A0A8M9P9G0_DANRE	A0A8M9P9G0	A0A8M9P9G0_DANRE	ryr2b	LOW QUALITY PROTEIN: ryanodine receptor 2 isoform X1						0	0	0	1	0	1	0	0	0	0	0	0	0	0	0	0	0	0	1.16E+07	0	1.46E+07	0	0	0	0	0	0	0	0	0	0
AESLICNSTQSR	n[42.0106]AESLIC[57.0215]NSTQSR	M	V	2	13	12	2	6C(57.0215), N-term(42.0106)	sp|Q1ED21|NR2CA_DANRE	Q1ED21	NR2CA_DANRE	nr2c2ap	Nuclear receptor 2C2-associated protein			Nt			0	0	0	0	0	0	0	0	0	0	0	0	1	0	0	0	0	0	0	0	0	0	0	0	0	0	0	1.20E+07	0	0	0
AESLMFR	AESLMFR	R	Q	178	184	7	2		sp|Q7ZV22|MTAP_DANRE	Q7ZV22	MTAP_DANRE	mtap	S-methyl-5'-thioadenosine phosphorylase						0	0	0	0	0	1	0	1	1	0	0	1	0	0	0	0	0	0	0	1.71E+07	1.64E+07	0	3.79E+07	1.76E+07	2.27E+07	0	2.73E+07	2.34E+07	2.00E+07	0	0
AESLMFR	AESLM[15.9949]FR	R	Q	178	184	7	2	5M(15.9949)	sp|Q7ZV22|MTAP_DANRE	Q7ZV22	MTAP_DANRE	mtap	S-methyl-5'-thioadenosine phosphorylase						0	0	0	0	1	1	0	0	1	0	0	0	0	0	0	0	0	0	0	1.24E+07	9759529	0	0	9136295	0	0	0	0	0	0	0
AESPLIAEHHGTPR	n[42.0106]AESPLIAEHHGTPR	M	R	2	15	14	3	N-term(42.0106)	tr|A0A8M9PZI5|A0A8M9PZI5_DANRE	A0A8M9PZI5	A0A8M9PZI5_DANRE	LOC792939	GTPase IMAP family member 8			Nt	LOC100330007	tr|A0A8M9Q2T5|A0A8M9Q2T5_DANRE	0	0	0	0	0	0	0	0	0	0	0	1	0	0	1	0	0	0	0	0	0	0	0	0	1.35E+07	0	1.94E+07	1.01E+07	0	2.39E+07	0
AESPLLNITEVEGK	AESPLLNITEVEGK	K	I	155	168	14	2		sp|Q4VBW0|MTX3_DANRE	Q4VBW0	MTX3_DANRE	mtx3	Metaxin-3						0	0	0	1	0	0	1	0	1	0	0	0	0	0	0	0	0	0	1.46E+07	0	0	1.42E+07	0	2.03E+07	0	0	0	0	0	0	0
AESQGNQQLQEQVK	AESQGNQQLQEQVK	R	L	1122	1135	14	2		tr|A0A8M1NQ07|A0A8M1NQ07_DANRE	A0A8M1NQ07	A0A8M1NQ07_DANRE	rrbp1a	ribosome binding protein 1						0	0	0	0	0	0	0	0	0	1	0	0	1	0	0	0	0	0	0	0	0	0	0	0	4.81493e+06	0	0	2.44675e+06	3.03534e+06	0	0
AESSLIAEYQGTPR	n[42.0106]AESSLIAEYQGTPR	M	R	2	15	14	2	N-term(42.0106)	tr|A0A8M9PTW8|A0A8M9PTW8_DANRE	A0A8M9PTW8	A0A8M9PTW8_DANRE	LOC103910188	GTPase IMAP family member 8-like			Nt			0	0	0	1	0	0	1	0	0	0	0	0	0	0	0	0	0	0	3905100	4.39368e+06	4.45349e+06	1.24E+07	0	0	0	0	0	0	0	0	0
AESTDMDQLLNSFK	n[42.0106]AESTDMDQLLNSFK	M	K	2	15	14	2	N-term(42.0106)	tr|A0A8N7V052|A0A8N7V052_DANRE	A0A8N7V052	A0A8N7V052_DANRE	tppp3	tubulin polymerization-promoting protein family member 3			Nt			0	0	0	0	1	0	1	0	1	0	1	0	0	1	0	0	0	0	0	4688440	0	1.85233e+06	0	4.48602e+06	7.89419e+06	9892990	6039045	5103078	8821894	0	0
AESVLLEEEHLK	AESVLLEEEHLK	R	M	3309	3320	12	3		tr|A0A8M9P9G0|A0A8M9P9G0_DANRE	A0A8M9P9G0	A0A8M9P9G0_DANRE	ryr2b	LOW QUALITY PROTEIN: ryanodine receptor 2 isoform X1						0	0	0	0	0	0	1	0	0	0	0	0	0	0	0	0	0	0	0	0	0	1.71E+07	0	0	0	0	0	0	0	0	0
AESYVSVNHR	AESYVSVNHR	K	Y	455	464	10	2,3		tr|A0A8M1QL13|A0A8M1QL13_DANRE	A0A8M1QL13	A0A8M1QL13_DANRE	c5	complement C5						0	0	0	1	1	1	1	1	0	1	0	0	1	1	1	0	0	0	1.83E+07	2.13E+07	1.91E+07	2.01E+07	3.73E+07	0	1.24E+07	0	0	1.70E+07	1.71E+07	1.26E+07	0
AETAPAAPPAK	AETAPAAPPAK	M	A	2	12	11	2		tr|A0A8M1Q6T5|A0A8M1Q6T5_DANRE	A0A8M1Q6T5	A0A8M1Q6T5_DANRE	si:ch211-113a14.18	histone H1-like			Nt	si:ch211-113a14.24, si:dkey-261m9.12, zgc:110216	tr|A0A8M6YYI1|A0A8M6YYI1_DANRE, tr|A0A8N7TAZ2|A0A8N7TAZ2_DANRE, tr|A0A8N7UY69|A0A8N7UY69_DANRE	0	0	1	1	0	1	0	1	0	0	0	0	0	1	1	0	0	2.60E+07	8.33E+07	1.13E+08	8.30E+07	0	1.36E+08	0	0	0	1.11E+08	0	1.09E+08	1.06E+08	0
AETAPAAPPAK	n[42.0106]AETAPAAPPAK	M	A	2	12	11	2	N-term(42.0106)	tr|A0A8M1Q6T5|A0A8M1Q6T5_DANRE	A0A8M1Q6T5	A0A8M1Q6T5_DANRE	si:ch211-113a14.18	histone H1-like			Nt	si:ch211-113a14.24, si:dkey-261m9.12, zgc:110216	tr|A0A8M6YYI1|A0A8M6YYI1_DANRE, tr|A0A8N7TAZ2|A0A8N7TAZ2_DANRE, tr|A0A8N7UY69|A0A8N7UY69_DANRE	0	0	1	1	1	0	1	1	1	0	1	0	0	0	0	0	0	5.60E+07	3.12E+07	5.63E+07	3.37E+07	1.33E+08	4.09E+07	4.87E+07	0	7.07E+07	0	0	0	0	0
AETAPAPAAAAPAK	AETAPAPAAAAPAK	M	A	2	15	14	2		tr|A0A8M1NDA0|A0A8M1NDA0_DANRE	A0A8M1NDA0	A0A8M1NDA0_DANRE	zgc:163061	uncharacterized protein LOC100037379			Nt	LOC569982	tr|A0A8M6Z7Z5|A0A8M6Z7Z5_DANRE	0	0	0	1	1	1	1	1	1	1	1	1	1	1	1	0	0	0	1.54E+07	3.25E+07	2.59E+07	7.02E+07	2.70E+07	2.01E+07	1.07E+07	5.43E+07	1.49E+07	7.90275e+06	1.66E+07	1.62E+07	0
AETAPAPAAAAPAK	n[42.0106]AETAPAPAAAAPAK	M	A	2	15	14	2	N-term(42.0106)	tr|A0A8M1NDA0|A0A8M1NDA0_DANRE	A0A8M1NDA0	A0A8M1NDA0_DANRE	zgc:163061	uncharacterized protein LOC100037379			Nt	LOC569982	tr|A0A8M6Z7Z5|A0A8M6Z7Z5_DANRE	0	0	0	1	1	1	1	1	1	0	0	0	0	0	0	0	0	0	1.94E+07	4.86E+07	3.00E+07	8.35E+07	3.63E+07	2.63E+07	0	0	0	0	0	0	0
AETAPAPAASPAK	AETAPAPAASPAK	M	A	2	14	13	2		tr|A0A8M1PUI6|A0A8M1PUI6_DANRE	A0A8M1PUI6	A0A8M1PUI6_DANRE	si:dkey-23a13.9	histone H1-like			Nt	si:ch1073-153i20.4, si:ch1073-159d7.7, si:dkey-23a13.17	tr|A0A8M3B3U9|A0A8M3B3U9_DANRE, tr|A0A8N7TF89|A0A8N7TF89_DANRE, tr|A0A8N7URG1|A0A8N7URG1_DANRE	0	0	0	1	1	1	1	1	1	1	0	1	0	1	0	0	0	0	1.03E+07	2.09E+07	1.24E+07	3.55E+07	1.75E+07	1.78E+07	1.35E+07	0	1.48E+07	0	1.50E+07	0	0
AETAPAPAASPAK	n[42.0106]AETAPAPAASPAK	M	A	2	14	13	2	N-term(42.0106)	tr|A0A8M1PUI6|A0A8M1PUI6_DANRE	A0A8M1PUI6	A0A8M1PUI6_DANRE	si:dkey-23a13.9	histone H1-like			Nt	si:ch1073-153i20.4, si:ch1073-159d7.7, si:dkey-23a13.17	tr|A0A8M3B3U9|A0A8M3B3U9_DANRE, tr|A0A8N7TF89|A0A8N7TF89_DANRE, tr|A0A8N7URG1|A0A8N7URG1_DANRE	0	0	0	1	1	1	1	0	0	0	0	0	0	0	0	0	0	0	1.32E+07	2.49E+07	9619837	3.97E+07	0	0	0	0	0	0	0	0	0
AETAPAPAATPAK	AETAPAPAATPAK	M	A	67	79	13	2		tr|A0A8M2BI26|A0A8M2BI26_DANRE	A0A8M2BI26	A0A8M2BI26_DANRE	si:dkey-108k21.21	histone H1-like				si:ch73-368j24.11, si:ch73-368j24.12	tr|A0A8M1RSM5|A0A8M1RSM5_DANRE, tr|A0A8M2BG38|A0A8M2BG38_DANRE	0	0	0	0	1	1	0	1	1	1	1	1	1	1	1	0	0	0	0	5.98E+07	5.09E+07	0	5.63E+07	3.78E+07	3.10E+07	5.66E+07	4.22E+07	1.89E+07	5.48E+07	2.35E+07	0
AETAPAPAATPAK	n[42.0106]AETAPAPAATPAK	M	A	67	79	13	2	N-term(42.0106)	tr|A0A8M2BI26|A0A8M2BI26_DANRE	A0A8M2BI26	A0A8M2BI26_DANRE	si:dkey-108k21.21	histone H1-like				si:ch73-368j24.11, si:ch73-368j24.12	tr|A0A8M1RSM5|A0A8M1RSM5_DANRE, tr|A0A8M2BG38|A0A8M2BG38_DANRE	0	0	0	1	1	0	1	1	1	0	0	0	1	0	0	0	0	0	2.49E+07	6.68E+07	0	1.14E+08	4.75E+07	3.99E+07	0	0	0	2.35E+07	0	0	0
AETAPAPAPAK	n[42.0106]AETAPAPAPAK	M	A	2	12	11	2	N-term(42.0106)	tr|A0A8M1RLA4|A0A8M1RLA4_DANRE	A0A8M1RLA4	A0A8M1RLA4_DANRE	si:ch73-36p18.1	histone H1-like			Nt	si:dkey-108k21.10	tr|A0A8M1RS22|A0A8M1RS22_DANRE	0	0	0	0	0	0	0	0	0	0	1	0	0	0	0	0	0	0	0	0	0	0	0	0	0	1.84E+07	0	0	0	0	0
AETDQGISELMETEDVQAGTK	AETDQGISELMETEDVQAGTK	R	A	1160	1180	21	2,3		tr|A0A8M9QAC8|A0A8M9QAC8_DANRE	A0A8M9QAC8	A0A8M9QAC8_DANRE	igfn1.1	immunoglobulin-like and fibronectin type III domain containing 1, tandem duplicate 1 isoform X1						0	0	0	0	0	0	2	0	2	3	5	4	4	4	4	0	0	0	0	0	0	2.35E+07	0	4.78E+07	6.82E+08	5.75E+08	9.40E+08	5.06E+08	5.74E+08	3.37E+08	0
AETDQGISELMETEDVQAGTK	AETDQGISELM[15.9949]ETEDVQAGTK	R	A	1160	1180	21	2,3	11M(15.9949)	tr|A0A8M9QAC8|A0A8M9QAC8_DANRE	A0A8M9QAC8	A0A8M9QAC8_DANRE	igfn1.1	immunoglobulin-like and fibronectin type III domain containing 1, tandem duplicate 1 isoform X1						0	0	0	0	0	0	0	0	3	2	2	5	4	3	3	0	0	0	0	0	0	0	0	2.41E+07	1.05E+07	1.50E+07	3.21E+07	4.62E+07	3.26E+07	1.93E+07	0
AETDQGISELMETEDVQAGTK	n[42.0106]AETDQGISELM[15.9949]ETEDVQAGTK	R	A	1160	1180	21	3	11M(15.9949), N-term(42.0106)	tr|A0A8M9QAC8|A0A8M9QAC8_DANRE	A0A8M9QAC8	A0A8M9QAC8_DANRE	igfn1.1	immunoglobulin-like and fibronectin type III domain containing 1, tandem duplicate 1 isoform X1						0	0	0	0	0	0	0	0	0	1	0	0	0	0	0	0	0	0	0	0	0	0	0	0	0	0	0	0	0	0	0
AETECQNTEYQQLLDIK	AETEC[57.0215]QNTEYQQLLDIK	R	I	423	439	17	2,3	5C(57.0215)	contam_sp|P13645|K1C10_HUMAN	contam_sp|P13645|K1C10_HUMAN Keratin, type I cytoskeletal 10 OS=Homo sapiens GN=KRT10 PE=1 SV=6	contam_sp|P13645|K1C10_HUMAN Keratin, type I cytoskeletal 10 OS=Homo sapiens GN=KRT10 PE=1 SV=6		Keratin,						0	0	0	2	0	1	2	2	0	0	1	1	0	2	2	0	0	0	1.68E+08	0	1.39E+07	2.63E+07	1.78E+09	0	0	8.05347e+06	1.20E+07	6.82873e+06	2.46E+07	3.09E+07	0
AETEEGPDVLR	AETEEGPDVLR	K	W	534	544	11	2		sp|Q7SZE5|SC23A_DANRE	Q7SZE5	SC23A_DANRE	sec23a	Protein transport protein Sec23A						0	0	0	1	1	1	1	0	1	1	1	1	1	1	1	0	0	0	1.15E+07	1.35E+07	1.22E+07	1.56E+07	0	9106180	1.02E+07	1.19E+07	1.24E+07	9747361	1.09E+07	1.38E+07	0
AETEGSPFGGCLEK	AETEGSPFGGC[57.0215]LEK	M	L	2	15	14	2	11C(57.0215)	tr|A0A8M1NRM3|A0A8M1NRM3_DANRE	A0A8M1NRM3	A0A8M1NRM3_DANRE	plp2	proteolipid protein 2			Nt			0	0	0	0	0	0	0	0	1	1	1	1	1	0	1	0	0	0	0	0	0	0	0	7.57802e+06	1.13E+07	1.48E+07	1.81E+07	2.21E+07	0	3.05E+07	0
AETEGSPFGGCLEK	n[42.0106]AETEGSPFGGC[57.0215]LEK	M	L	2	15	14	2	11C(57.0215), N-term(42.0106)	tr|A0A8M1NRM3|A0A8M1NRM3_DANRE	A0A8M1NRM3	A0A8M1NRM3_DANRE	plp2	proteolipid protein 2			Nt			0	0	0	0	0	0	0	0	1	0	0	0	1	0	1	0	0	0	0	0	0	0	0	9544001	0	0	0	2.53E+07	0	2.42E+07	0
AETEKFPNADLVWCQEEHK	AETEKFPNADLVWC[57.0215]QEEHK	R	N	974	992	19	3,4	14C(57.0215)	tr|A0A8M2BJT5|A0A8M2BJT5_DANRE	A0A8M2BJT5	A0A8M2BJT5_DANRE	ogdha	oxoglutarate (Alpha-ketoglutarate) dehydrogenase (Lipoamide) isoform X1						0	0	0	0	0	0	0	0	0	1	1	1	0	1	1	0	0	0	0	0	0	0	0	0	1.45E+07	2.16E+07	4.24E+07	0	1.09E+07	2.37E+07	0
AETEQASGSSHEDDKPPSSVGFNFMVPK	n[42.0106]AETEQASGSSHEDDKPPSSVGFNFMVPK	M	K	2	29	28	3	N-term(42.0106)	tr|A0A8M1N1B5|A0A8M1N1B5_DANRE	A0A8M1N1B5	A0A8M1N1B5_DANRE	ptpa	serine/threonine-protein phosphatase 2A activator			Nt			0	0	0	0	0	0	0	0	0	1	0	1	0	1	0	0	0	0	0	0	0	0	0	0	1.61E+07	0	2.94E+07	0	1.48E+07	0	0
AETGDVIIVTFLNK	AETGDVIIVTFLNK	R	A	462	475	14	2		tr|A0A8M1P9G7|A0A8M1P9G7_DANRE	A0A8M1P9G7	A0A8M1P9G7_DANRE	hephl1a	uncharacterized protein LOC561607 precursor						0	0	0	1	1	1	1	0	1	0	0	0	0	0	0	0	0	0	6488780	5463078	3083378	3474623	3753326	3.32858e+06	0	0	0	0	0	0	0
AETISTQLMENTK	AETISTQLMENTK	Y	Q	88	100	13	2		sp|O42363|APOA1_DANRE	O42363	APOA1_DANRE	apoa1	Apolipoprotein A-I						0	0	0	1	1	1	1	1	1	0	1	0	1	1	1	0	0	0	1.21E+07	2.93E+07	7.94E+07	3.05E+08	1.04E+08	5.38E+07	2.76E+07	6.12E+07	0	1.47E+07	3.93E+07	5.06E+07	0
AETISTQLMENTK	AETISTQLM[15.9949]ENTK	Y	Q	88	100	13	2	9M(15.9949)	sp|O42363|APOA1_DANRE	O42363	APOA1_DANRE	apoa1	Apolipoprotein A-I						0	0	0	0	2	2	2	1	1	0	1	0	0	0	0	0	0	0	0	1.55E+07	2.65E+07	3.13E+07	1.38E+07	1.15E+07	0	3.3038e+06	0	0	0	3120556	0
AETLMTVTDPVHDIAFAPNLGR	AETLMTVTDPVHDIAFAPNLGR	K	S	212	233	22	3		sp|Q6TGU2|SEH1_DANRE	Q6TGU2	SEH1_DANRE	seh1l	Nucleoporin SEH1						0	0	0	1	0	2	1	0	1	0	0	0	0	0	0	0	0	0	2.60685e+06	0	1.00E+07	7652453	0	3029895	0	0	0	0	0	0	0
AETPTDPDEEEELLQEPTLQEEASK	AETPTDPDEEEELLQEPTLQEEASK	K	S	375	399	25	3		tr|A0A8M2BDE3|A0A8M2BDE3_DANRE	A0A8M2BDE3	A0A8M2BDE3_DANRE	kank4	KN motif and ankyrin repeat domain-containing protein 4 isoform X1						0	0	0	1	0	0	1	0	1	0	0	0	0	0	0	0	0	0	4351327	0	0	4934722	0	9910621	0	0	0	0	0	0	0
AETTQEPVQEEIPSENR	AETTQEPVQEEIPSENR	K	A	944	960	17	2		tr|A0A8N1YZE9|A0A8N1YZE9_DANRE	A0A8N1YZE9	A0A8N1YZE9_DANRE	cmya5	cardiomyopathy associated 5						0	0	0	0	0	0	0	0	0	1	1	1	1	1	1	0	0	0	0	0	0	0	0	0	6855947	8299203	1.18E+07	6410371	1.12E+07	2.06E+07	0
AETTTETTAETTNEVTPTEKEEQQDLK	AETTTETTAETTNEVTPTEKEEQQDLK	K	V	346	372	27	3		tr|A0A8M1P4X8|A0A8M1P4X8_DANRE	A0A8M1P4X8	A0A8M1P4X8_DANRE	akap12b	A-kinase anchor protein 12 isoform 1						0	0	0	1	0	1	1	0	1	1	1	0	1	1	1	0	0	0	1.45E+07	1.60E+07	1.77E+07	2.43E+07	2.23E+07	2.09E+07	7.03329e+06	1.04E+07	0	1.36E+07	1.06E+07	2.01E+07	0
AEVAADFVNDR	AEVAADFVNDR	K	V	124	134	11	2		sp|Q7ZVX6|UBA3_DANRE	Q7ZVX6	UBA3_DANRE	uba3	NEDD8-activating enzyme E1 catalytic subunit						0	0	0	1	1	1	1	0	1	1	1	1	1	1	1	0	0	0	1.08E+07	9224385	9489646	1.02E+07	1.57E+07	1.04E+07	2.50E+07	2.27E+07	2.88E+07	1.64E+07	2.95E+07	3.34E+07	0
AEVAASIK	AEVAASIK	R	L	603	610	8	2		tr|A0A8M2B848|A0A8M2B848_DANRE	A0A8M2B848	A0A8M2B848_DANRE	atp2a2b	ATPase, Ca++ transporting, cardiac muscle, slow twitch 2b isoform X1						0	0	0	0	1	0	0	0	0	0	0	0	0	0	0	0	0	0	0	1.44E+07	0	0	0	0	0	0	0	0	0	0	0
AEVDEVLGTK	AEVDEVLGTK	K	R	340	349	10	2		tr|A0A8N7UYC5|A0A8N7UYC5_DANRE	A0A8N7UYC5	A0A8N7UYC5_DANRE	cyp46a1.3	uncharacterized protein LOC692332						2	0	1	0	0	0	0	0	0	0	0	0	0	0	0	3.76E+08	0	6.21E+08	0	0	0	0	0	0	0	0	0	0	0	0	3.76E+08
AEVDEVLGTKR	AEVDEVLGTKR	K	D	340	350	11	3		tr|A0A8N7UYC5|A0A8N7UYC5_DANRE	A0A8N7UYC5	A0A8N7UYC5_DANRE	cyp46a1.3	uncharacterized protein LOC692332						1	0	0	0	0	0	0	0	0	0	0	0	0	0	0	5.14E+07	0	0	0	0	0	0	0	0	0	0	0	0	0	0	0
AEVEALLK	AEVEALLK	R	E	394	401	8	2		sp|Q6DEJ5|AASD1_DANRE	Q6DEJ5	AASD1_DANRE	aarsd1	Alanyl-tRNA editing protein Aarsd1						0	0	0	0	1	0	0	0	0	0	0	0	0	0	0	0	0	0	0	3.29E+07	0	0	3.21E+07	0	0	0	0	0	0	0	0
AEVEEFGISVSTISHTFINAGAENATPTEATPITATPTK	AEVEEFGISVSTISHTFINAGAENATPTEATPITATPTK	R	A	207	245	39	4		sp|A8E5C5|DS7CA_DANRE	A8E5C5	DS7CA_DANRE	dhrs7ca	Dehydrogenase/reductase SDR family member 7C-A						0	0	0	0	0	0	0	0	0	1	0	0	0	0	0	0	0	0	0	0	0	0	0	0	1.16E+07	0	0	9147993	0	0	0
AEVEETIK	n[42.0106]AEVEETIK	M	R	2	9	8	2	N-term(42.0106)	tr|A0A8N7V043|A0A8N7V043_DANRE	A0A8N7V043	A0A8N7V043_DANRE	dynlrb1	dynein light chain roadblock-type 1			Nt			0	0	1	0	0	0	0	0	0	0	0	0	0	0	0	0	0	3.37E+07	0	0	0	0	0	6195380	0	0	0	0	0	0	0
AEVEETIKR	n[42.0106]AEVEETIKR	M	I	2	10	9	2	N-term(42.0106)	tr|A0A8N7V043|A0A8N7V043_DANRE	A0A8N7V043	A0A8N7V043_DANRE	dynlrb1	dynein light chain roadblock-type 1			Nt			1	0	0	1	0	0	0	0	0	0	0	0	0	0	0	4.64E+07	0	0	1.08E+07	0	0	0	0	0	0	0	0	0	0	0	4.64E+07
AEVENTISELK	AEVENTISELK	R	A	530	540	11	2		tr|A0A8M1QHC1|A0A8M1QHC1_DANRE	A0A8M1QHC1	A0A8M1QHC1_DANRE	usp28	ubiquitin carboxyl-terminal hydrolase 28 isoform X1						0	0	0	0	0	0	1	0	0	0	0	0	0	0	0	0	0	0	0	0	0	1.68E+07	0	0	0	0	0	0	0	0	0
AEVFEEFEEGKEEEEEEEPEPQSAVQGHK	AEVFEEFEEGKEEEEEEEPEPQSAVQGHK	K	R	310	338	29	4		tr|A0A8M2B3N5|A0A8M2B3N5_DANRE	A0A8M2B3N5	A0A8M2B3N5_DANRE	slka	STE20-like serine/threonine-protein kinase isoform X1						0	0	0	1	1	0	0	0	0	0	0	0	0	0	0	0	0	0	5262555	9071372	3872481	0	0	0	0	0	0	0	0	0	0
AEVFFGSDK	AEVFFGSDK	K	F	193	201	9	2		tr|A0A8M3AQR9|A0A8M3AQR9_DANRE	A0A8M3AQR9	A0A8M3AQR9_DANRE	gstk4	uncharacterized protein LOC678541 isoform X1						0	0	0	0	0	0	0	0	0	1	1	0	1	0	0	0	0	0	0	0	0	0	0	0	2.04E+07	1.51E+08	4.61E+07	1.36E+07	0	0	0
AEVFTGHLGK	AEVFTGHLGK	V	L	460	469	10	3		tr|A0A8M1N6U2|A0A8M1N6U2_DANRE	A0A8M1N6U2	A0A8M1N6U2_DANRE	atp5f1b	ATP synthase subunit beta, mitochondrial						0	0	0	0	0	0	0	0	1	0	0	0	0	0	0	0	0	0	0	0	4894384	0	0	9210645	0	0	0	0	0	0	0
AEVGELPEIIR	AEVGELPEIIR	R	D	707	717	11	2		tr|A0A8M6YVR9|A0A8M6YVR9_DANRE	A0A8M6YVR9	A0A8M6YVR9_DANRE	gars	glycine--tRNA ligase						0	0	0	1	1	1	1	1	1	0	1	1	1	1	1	0	0	0	4.38E+07	4.27E+07	5.40E+07	5.81E+07	4.08E+07	4.31E+07	4.36E+07	5.07E+07	6.33E+07	4.51E+07	4.00E+07	5.76E+07	0
AEVGSALMTHVITSK	AEVGSALMTHVITSK	R	T	158	172	15	2,3		tr|A0A8M2BAA1|A0A8M2BAA1_DANRE	A0A8M2BAA1	A0A8M2BAA1_DANRE	prr33	muscle M-line assembly protein unc-89						0	0	0	0	0	0	0	0	0	0	1	1	1	1	2	0	0	0	0	0	0	0	0	0	1.61E+07	2.46E+07	2.82E+07	2.42E+07	0	5.35E+07	0
AEVITDKETGK	AEVITDKETGK	K	K	130	140	11	2,3		tr|A0A8M1PHT9|A0A8M1PHT9_DANRE	A0A8M1PHT9	A0A8M1PHT9_DANRE	hnrnpa0a	heterogeneous nuclear ribonucleoprotein A0						0	0	0	1	2	2	1	1	2	0	0	0	0	0	0	0	0	0	2.55E+07	4.94E+07	3.62E+07	1.70E+07	4.04E+07	4.52E+07	0	0	0	1.74122e+06	0	0	0
AEVLQALRDGSLGSQQEKFTESYR	AEVLQALRDGSLGSQQEK[42.0106]FTESYR	C	V	802	825	24	3	18K(42.0106)	tr|A0A8M1PD68|A0A8M1PD68_DANRE	A0A8M1PD68	A0A8M1PD68_DANRE	naa15a	N-alpha-acetyltransferase 15, NatA auxiliary subunit						0	0	0	0	0	0	0	0	0	0	0	0	0	1	0	0	0	0	0	0	0	0	1.61E+07	0	5.82E+08	0	3.17E+08	4.02E+08	4.27E+08	0	0
AEVNEKPNTR	AEVNEKPNTR	V	F	91	100	10	2,3		sp|Q6TLF6|RGN_DANRE	Q6TLF6	RGN_DANRE	rgn	Regucalcin						2	0	0	0	0	0	0	0	0	0	0	0	0	0	0	6.97E+07	0	0	0	0	0	0	0	0	0	0	0	0	0	0	0
AEVPSQLVTYFK	AEVPSQLVTYFK	L	M	514	525	12	2		tr|A0A8M2BH47|A0A8M2BH47_DANRE	A0A8M2BH47	A0A8M2BH47_DANRE	cpne1	copine-1 isoform X1						0	0	0	0	0	0	0	0	1	0	0	0	0	0	0	0	0	0	0	0	0	0	0	7339831	0	0	0	0	0	0	0
AEVPVNIPYGFHGVFNSSV	AEVPVNIPYGFHGVFNSSV	R	-	554	572	19	2		tr|A0A8M1RQY3|A0A8M1RQY3_DANRE	A0A8M1RQY3	A0A8M1RQY3_DANRE	bco2a	beta,beta-carotene 9',10'-oxygenase						0	0	0	1	1	1	1	0	0	0	0	0	0	0	0	0	0	0	2.35E+07	1.81E+07	9813344	7019952	1.08E+07	0	0	0	0	0	0	0	0
AEVTESSMAELLK	AEVTESSMAELLK	K	E	458	470	13	2		tr|A0A8M1PSJ7|A0A8M1PSJ7_DANRE	A0A8M1PSJ7	A0A8M1PSJ7_DANRE	LOC100001665	fibrous sheath CABYR-binding protein-like						0	0	0	0	0	0	0	0	0	0	0	1	0	0	0	0	0	0	0	0	0	0	0	0	0	0	1.03E+07	0	0	0	0
AEVVADSVFVDVEDR	AEVVADSVFVDVEDR	R	C	558	572	15	2,3		tr|A0A8M3B5N7|A0A8M3B5N7_DANRE	A0A8M3B5N7	A0A8M3B5N7_DANRE	c3b.1	complement component c3b, tandem duplicate 1 isoform X1						0	0	0	0	0	2	0	2	1	0	0	0	0	0	0	0	0	0	0	0	2.41E+07	0	2.65E+07	9703430	0	0	0	0	0	0	0
AEVVALNPVAQEALK	AEVVALNPVAQEALK	K	E	30262	30276	15	2,3		tr|A0A8M9QKG2|A0A8M9QKG2_DANRE	A0A8M9QKG2	A0A8M9QKG2_DANRE	ttn.2	titin						0	0	0	1	1	1	1	0	2	2	2	1	3	3	3	0	0	0	1.38E+07	1.20E+07	1.54E+07	4.30E+07	0	1.21E+08	5.52E+07	7.52E+07	6.84E+07	1.50E+08	9.40E+07	1.27E+08	0
AEVWDLDILR	AEVWDLDILR	R	S	261	270	10	2		sp|Q1LUT1|EDC4_DANRE	Q1LUT1	EDC4_DANRE	edc4	Enhancer of mRNA-decapping protein 4						0	0	0	1	0	0	0	0	0	0	0	0	0	0	0	0	0	0	3.61707e+06	0	0	0	0	0	0	0	0	0	0	0	0
AEVYHNLK	AEVYHNLK	G	N	186	193	8	2		tr|A0A8M1PK30|A0A8M1PK30_DANRE	A0A8M1PK30	A0A8M1PK30_DANRE	eno3	beta-enolase				eno1b	tr|A0A8M1PEW0|A0A8M1PEW0_DANRE	0	0	0	0	1	0	0	0	0	0	1	0	0	0	0	0	0	0	0	2.04E+07	2.53E+07	0	2.29E+07	0	0	1.09E+07	0	0	0	0	0
AEWAQVSAK	AEWAQVSAK	R	I	14235	14243	9	2		tr|A0A8M9QGA6|A0A8M9QGA6_DANRE	A0A8M9QGA6	A0A8M9QGA6_DANRE	ttn.1	titin isoform X1						0	0	0	0	0	0	0	0	1	0	0	0	1	0	1	0	0	0	0	0	0	0	0	2.59025e+06	0	8.89E+07	9.66E+07	8.99E+07	1.05E+08	1.39E+08	0
AEWSGLLEELVQK	AEWSGLLEELVQK	R	G	130	142	13	2,3		tr|A0A8N7TBX7|A0A8N7TBX7_DANRE	A0A8N7TBX7	A0A8N7TBX7_DANRE	pfkla	ATP-dependent 6-phosphofructokinase, liver type						0	0	0	2	1	2	2	1	2	0	0	0	0	0	0	0	0	0	3.96E+07	1.08E+07	1.71E+07	2.21E+07	1.57E+07	1.58E+07	0	0	0	0	0	0	0
AEWVQVTK	AEWVQVTK	K	S	13888	13895	8	2		tr|A0A8M9QKG2|A0A8M9QKG2_DANRE	A0A8M9QKG2	A0A8M9QKG2_DANRE	ttn.2	titin						0	0	0	0	0	0	0	0	0	1	1	1	1	1	1	0	0	0	0	0	0	0	0	0	1.52E+07	2.13E+07	2.19E+07	2.82E+07	3.47E+07	3.76E+07	0
AEYAEFLHCK	AEYAEFLHC[57.0215]K	K	G	78	87	10	2,3	9C(57.0215)	tr|A0A8M9PHT6|A0A8M9PHT6_DANRE	A0A8M9PHT6	A0A8M9PHT6_DANRE	dnm2a	dynamin-2 isoform X1						0	0	0	1	1	0	1	1	1	1	1	1	0	0	0	0	0	0	1.42E+07	1.29E+07	1.16E+07	1.02E+07	1.27E+07	1.11E+07	3.07E+07	1.81E+07	2.64E+07	0	0	0	0
AEYDLTTK	n[42.0106]AEYDLTTK	M	I	2	9	8	2	N-term(42.0106)	sp|Q6DRI1|EI3EA_DANRE	Q6DRI1	EI3EA_DANRE	eif3ea	Eukaryotic translation initiation factor 3 subunit E-A			Nt			0	0	0	1	0	1	1	0	1	1	0	0	1	1	1	0	0	0	1.06E+07	0	1.29E+07	1.71E+07	0	1.14E+07	8612042	0	0	5847727	1.29E+07	3.97E+07	0
AEYDLTTR	n[42.0106]AEYDLTTR	M	I	2	9	8	2	N-term(42.0106)	sp|Q1LUA8|EI3EB_DANRE	Q1LUA8	EI3EB_DANRE	eif3eb	Eukaryotic translation initiation factor 3 subunit E-B			Nt			0	0	0	1	0	0	0	1	1	0	0	0	0	0	0	0	0	0	1.06E+07	0	0	0	1.32E+07	9893742	0	0	0	0	0	0	0
AEYPNICAGTDR	AEYPNIC[57.0215]AGTDR	N	Y	87	98	12	2	7C(57.0215)	tr|A0A8M6YTG2|A0A8M6YTG2_DANRE	A0A8M6YTG2	A0A8M6YTG2_DANRE	upp1	uridine phosphorylase 1 isoform X1						0	0	1	0	0	0	0	0	0	0	0	0	0	0	0	0	0	3.70E+07	0	0	0	0	0	0	0	0	0	0	0	0	0
AEYTPPK	AEYTPPK	K	A	23863	23869	7	2		tr|A0A8M9QGA6|A0A8M9QGA6_DANRE	A0A8M9QGA6	A0A8M9QGA6_DANRE	ttn.1	titin isoform X1						0	0	0	0	0	0	0	0	1	0	0	0	1	0	1	0	0	0	0	0	1.43E+07	0	0	4.35E+07	0	0	0	5.42E+07	2.05E+07	1.76E+07	0
AEYTSCHLEVPSCLHADAGQYK	AEYTSC[57.0215]HLEVPSC[57.0215]LHADAGQYK	R	V	12725	12746	22	3,4	13C(57.0215), 6C(57.0215)	tr|A0A8M9QKG2|A0A8M9QKG2_DANRE	A0A8M9QKG2	A0A8M9QKG2_DANRE	ttn.2	titin						0	0	0	0	0	0	0	0	2	2	2	1	2	2	2	0	0	0	0	0	0	0	0	6.64E+07	5.35E+07	6.48E+07	6.07E+07	1.17E+08	9.75E+07	9.79E+07	0
AFAAATIQAIGR	AFAAATIQAIGR	K	C	425	436	12	2		tr|A0A8M9PQW2|A0A8M9PQW2_DANRE	A0A8M9PQW2	A0A8M9PQW2_DANRE	ap3b1	AP-3 complex subunit beta-1						0	0	0	0	0	0	0	0	1	0	0	0	0	0	0	0	0	0	0	0	0	0	0	1.01E+07	0	0	0	0	0	0	0
AFAAGADIK	AFAAGADIK	K	E	94	102	9	2		tr|A0A8M1N1U5|A0A8M1N1U5_DANRE	A0A8M1N1U5	A0A8M1N1U5_DANRE	echs1	enoyl-CoA hydratase, mitochondrial						0	0	0	0	0	0	0	0	0	1	0	1	0	0	0	0	0	0	0	0	0	0	0	0	0	0	0	0	0	0	0
AFADAAVAPIDFPIAPAFAVPK	AFADAAVAPIDFPIAPAFAVPK	V	V	307	328	22	2		sp|Q6AZA0|THIL_DANRE	Q6AZA0	THIL_DANRE	acat1	Acetyl-CoA acetyltransferase, mitochondrial						0	0	0	1	0	0	0	0	0	0	0	0	0	0	0	0	0	0	2.30792e+06	0	0	0	0	0	0	0	0	0	0	0	0
AFAEDKEIQK	AFAEDKEIQK	K	L	85	94	10	2,3		sp|Q5RZ65|AGR2_DANRE	Q5RZ65	AGR2_DANRE	agr2	Anterior gradient protein 2 homolog						0	0	2	0	0	0	0	0	0	0	1	0	0	0	0	0	0	6.32E+07	0	0	0	0	0	0	7991380	2.05502e+06	0	3596075	0	0	0
AFAEEEDPDGFEFLEILK	AFAEEEDPDGFEFLEILK	V	E	273	290	18	2		tr|A0A8M1N138|A0A8M1N138_DANRE	A0A8M1N138	A0A8M1N138_DANRE	casq2	calsequestrin-2 precursor						0	0	0	1	0	1	1	0	0	0	0	0	1	0	0	0	0	0	1.03E+07	0	4.99518e+06	2.11804e+06	0	0	1.89749e+06	0	0	7353397	0	0	0
AFAEFLTEEIK	AFAEFLTEEIK	K	E	71	81	11	2		tr|A0A8M1N5K7|A0A8M1N5K7_DANRE	A0A8M1N5K7	A0A8M1N5K7_DANRE	c1qbp	complement component 1 Q subcomponent-binding protein, mitochondrial						0	0	0	1	1	1	1	1	1	1	1	1	1	1	0	0	0	0	2.69E+07	2.00E+07	2.86E+07	2.28E+07	1.34E+07	2.35E+07	2.02E+07	2.40E+07	1.44E+07	1.39E+07	1.97E+07	0	0
AFAEFLTEEIKEEK	AFAEFLTEEIKEEK	K	K	71	84	14	2,3		tr|A0A8M1N5K7|A0A8M1N5K7_DANRE	A0A8M1N5K7	A0A8M1N5K7_DANRE	c1qbp	complement component 1 Q subcomponent-binding protein, mitochondrial						0	0	0	2	2	2	3	2	2	2	3	2	3	2	1	0	0	0	6.46E+08	5.62E+08	5.27E+08	6.71E+08	4.61E+08	5.02E+08	2.79E+08	2.75E+08	2.35E+08	1.72E+08	1.36E+08	2.22E+07	0
AFAEFLTEEIKEEKK	AFAEFLTEEIKEEKK	K	I	71	85	15	3		tr|A0A8M1N5K7|A0A8M1N5K7_DANRE	A0A8M1N5K7	A0A8M1N5K7_DANRE	c1qbp	complement component 1 Q subcomponent-binding protein, mitochondrial						0	0	0	1	1	1	1	0	0	0	0	0	0	0	0	0	0	0	1.52E+07	1.83E+07	1.64E+07	1.50E+07	0	0	0	0	0	0	0	0	0
AFAELQAK	AFAELQAK	K	M	12	19	8	2		sp|Q5D016|PFD1_DANRE	Q5D016	PFD1_DANRE	pfdn1	Prefoldin subunit 1						0	0	0	1	0	0	0	0	0	1	1	1	1	1	1	0	0	0	4.00E+08	3.35E+08	0	0	0	0	3.65E+07	1.06E+08	4.19E+07	3.91E+07	6.23E+07	4.10E+07	0
AFAESFHSVCAQKPWVTK	AFAESFHSVC[57.0215]AQKPWVTK	R	L	121	138	18	4	10C(57.0215)	tr|A0A8M1P777|A0A8M1P777_DANRE	A0A8M1P777	A0A8M1P777_DANRE	myg1	UPF0160 protein MYG1, mitochondrial						0	0	0	0	0	0	0	0	0	0	0	1	0	0	0	0	0	0	0	0	0	0	0	0	2.11E+07	0	2.84E+07	1.95E+07	0	0	0
AFAGDIANQCASDAVQIFGGNGFNSEYPVEK	AFAGDIANQC[57.0215]ASDAVQIFGGNGFNSEYPVEK	K	L	364	394	31	3,4	10C(57.0215)	tr|A0A8M1PII2|A0A8M1PII2_DANRE	A0A8M1PII2	A0A8M1PII2_DANRE	acadm	medium-chain specific acyl-CoA dehydrogenase, mitochondrial						0	0	0	2	4	6	4	2	3	4	2	3	3	3	0	0	0	0	3.26E+07	6.41E+07	9.66E+07	2.32E+07	5.98E+07	2.10E+07	5.66E+07	1.54E+07	1.74E+07	2.50E+07	1.59E+07	0	0
AFAGILK	n[42.0106]AFAGILK	M	D	2	8	7	2	N-term(42.0106)	sp|Q9I8V0|PRV2_DANRE	Q9I8V0	PRV2_DANRE	pvalb2	Parvalbumin-2			Nt	lrrtm4	tr|A0A8M6Z7S1|A0A8M6Z7S1_DANRE	0	0	0	0	0	0	1	0	1	2	3	3	3	2	4	0	0	0	0	0	0	5.64403e+06	0	8759089	4.14E+08	5.56E+08	8.58E+08	9.79E+08	4.11E+08	8.49E+08	0
AFAGILKDEDVAAALK	n[42.0106]AFAGILKDEDVAAALK	M	D	2	17	16	2,3	N-term(42.0106)	sp|Q9I8V0|PRV2_DANRE	Q9I8V0	PRV2_DANRE	pvalb2	Parvalbumin-2			Nt			0	0	0	1	1	1	2	1	2	2	3	3	2	2	3	0	0	0	2.09E+07	1.52E+08	3.13E+07	1.62E+08	1.79E+07	3.38E+08	2.65E+09	2.47E+09	4.02E+09	5.02E+09	2.32E+09	3.05E+08	0
AFAGILKDEDVAAALKDCAAADSFNYK	n[42.0106]AFAGILKDEDVAAALKDC[57.0215]AAADSFNYK	M	N	2	28	27	3	18C(57.0215), N-term(42.0106)	sp|Q9I8V0|PRV2_DANRE	Q9I8V0	PRV2_DANRE	pvalb2	Parvalbumin-2			Nt			0	0	0	0	0	0	0	0	1	1	1	1	1	1	0	0	0	0	0	0	0	0	0	8994653	6.64E+07	6162264	1.52E+07	1.10E+08	2.09E+07	0	0
AFAGNQLPFVGFTYFR	AFAGNQLPFVGFTYFR	R	E	389	404	16	2		tr|A0A8M9PP53|A0A8M9PP53_DANRE	A0A8M9PP53	A0A8M9PP53_DANRE	rock2b	rho-associated, coiled-coil containing protein kinase 2b isoform X1						0	0	0	1	0	0	0	0	0	0	0	0	0	0	0	0	0	0	3655593	0	0	0	0	0	0	0	0	0	0	0	0
AFAMEESLK	AFAMEESLK	K	R	259	267	9	2		tr|A0A8M1NEE9|A0A8M1NEE9_DANRE	A0A8M1NEE9	A0A8M1NEE9_DANRE	gtf3ab	general transcription factor IIIA, b						0	0	0	0	0	0	0	0	0	1	0	0	0	0	0	0	0	0	0	0	0	0	0	0	4.67E+07	0	0	0	0	0	0
AFANYFSK	AFANYFSK	K	G	26	33	8	2		tr|A0A8M1N0M1|A0A8M1N0M1_DANRE	A0A8M1N0M1	A0A8M1N0M1_DANRE	uqcrq	cytochrome b-c1 complex subunit 8						0	0	0	1	1	1	1	1	1	1	0	1	1	0	1	0	0	0	1.55E+08	3.94E+08	3.10E+08	3.29E+08	3.16E+08	3.76E+08	2.93E+08	0	3.08E+08	9.85E+07	2.87E+08	2.10E+08	0
AFATGSDDATCR	AFATGSDDATC[57.0215]R	N	L	240	251	12	2	11C(57.0215)	sp|Q6PH57|GBB1_DANRE	Q6PH57	GBB1_DANRE	gnb1	Guanine nucleotide-binding protein G(I)/G(S)/G(T) subunit beta-1						0	0	0	0	0	0	0	0	0	0	1	0	0	0	0	0	0	0	0	0	0	0	0	0	0	5.16184e+06	0	3.86243e+06	0	0	0
AFATPSPIR	AFATPSPIR	K	T	323	331	9	2		tr|A0A8M9Q5Y3|A0A8M9Q5Y3_DANRE	A0A8M9Q5Y3	A0A8M9Q5Y3_DANRE	crtac1a	cartilage acidic protein 1a isoform X1						0	0	0	0	0	0	0	0	0	0	0	0	1	0	0	0	0	0	0	0	0	0	0	0	0	0	0	2.23E+07	0	0	0
AFAVAQMATLLDNAHLLTGNTQR	AFAVAQMATLLDNAHLLTGNTQR	R	N	461	483	23	3		tr|A0A8M3AXP5|A0A8M3AXP5_DANRE	A0A8M3AXP5	A0A8M3AXP5_DANRE	ap3d1	AP-3 complex subunit delta-1 isoform X1						0	0	0	1	0	2	1	0	1	0	0	0	0	0	0	0	0	0	4704829	0	2453090	6.75676e+06	0	837642	0	0	0	0	0	0	0
AFAVDSLTSSHPLSR	AFAVDSLTSSHPLSR	R	K	435	449	15	3		tr|A0A8M9PYV1|A0A8M9PYV1_DANRE	A0A8M9PYV1	A0A8M9PYV1_DANRE	si:ch211-106j24.1	aminopeptidase N						0	0	0	0	0	0	0	0	1	0	0	0	0	0	0	0	0	0	0	0	0	0	0	1.36E+07	0	0	0	0	0	0	0
AFAVDSLTSSHPLSR	n[42.0106]AFAVDSLTSSHPLSR	R	K	435	449	15	3	N-term(42.0106)	tr|A0A8M9PYV1|A0A8M9PYV1_DANRE	A0A8M9PYV1	A0A8M9PYV1_DANRE	si:ch211-106j24.1	aminopeptidase N						0	0	0	0	1	0	0	0	0	0	0	0	0	0	0	0	0	0	0	4.43E+07	0	0	0	0	0	0	0	0	0	0	0
AFCAGGDIR	AFC[57.0215]AGGDIR	K	A	89	97	9	2	3C(57.0215)	sp|Q58EB4|HIBCH_DANRE	Q58EB4	HIBCH_DANRE	hibch	3-hydroxyisobutyryl-CoA hydrolase, mitochondrial						0	0	0	1	1	1	1	1	1	0	0	0	0	0	0	0	0	0	1.37E+07	1.64E+07	1.34E+07	1.00E+07	1.41E+07	1.24E+07	0	0	0	0	0	0	0
AFCEPGNVENNGVLSFVK	AFC[57.0215]EPGNVENNGVLSFVK	K	H	248	265	18	2	3C(57.0215)	sp|Q6TGS6|SYYC_DANRE	Q6TGS6	SYYC_DANRE	yars1	Tyrosine--tRNA ligase, cytoplasmic				yars	tr|A0A8M9PG97|A0A8M9PG97_DANRE	0	0	0	0	0	0	0	0	0	0	1	0	0	0	0	0	0	0	0	0	0	0	0	0	0	9013952	0	0	0	0	0
AFDCIDDTK	AFDC[57.0215]IDDTK	A	L	390	398	9	2	4C(57.0215)	sp|X1WGX5|PUM3_DANRE	X1WGX5	PUM3_DANRE	pum3	Pumilio homolog 3						0	0	1	0	0	0	0	0	0	0	0	0	0	0	0	0	0	4.01E+07	0	0	0	0	0	0	0	0	0	0	0	0	0
AFDDAFAEFQR	AFDDAFAEFQR	Q	L	1347	1357	11	2		tr|A0A8M6Z7G3|A0A8M6Z7G3_DANRE	A0A8M6Z7G3	A0A8M6Z7G3_DANRE	myom1b	myomesin-1 isoform X1						0	0	0	0	0	0	0	0	0	0	0	0	0	0	1	0	0	0	0	0	0	0	0	0	0	5.36887e+06	7039994	0	5682097	8435648	0
AFDDAISELDQLTEDSYK	AFDDAISELDQLTEDSYK	K	D	194	211	18	2,3		tr|A0A8M1PI77|A0A8M1PI77_DANRE	A0A8M1PI77	A0A8M1PI77_DANRE	ywhaz	tyrosine 3-monooxygenase/tryptophan 5-monooxygenase activation protein, zeta polypeptide						0	0	0	2	1	2	2	2	2	2	2	2	2	2	2	0	0	0	7.31E+07	7.45E+07	5.57E+07	7.04E+07	7.12E+07	8.77E+07	1.12E+08	3.59E+07	3.68E+07	8.69E+07	5.34E+07	2974016	0
AFDDIINELSR	AFDDIINELSR	K	I	1179	1189	11	2		tr|A0A8M1RPD2|A0A8M1RPD2_DANRE	A0A8M1RPD2	A0A8M1RPD2_DANRE	myom2b	myomesin-2						0	0	0	0	1	0	1	0	3	3	3	5	4	5	10	0	0	0	0	6.67E+07	0	1.73E+08	0	4.26E+08	1.67E+09	1.43E+09	2.32E+09	1.22E+09	1.91E+09	1.69E+09	0
AFDDILTNTAK	AFDDILTNTAK	T	V	1386	1396	11	2		tr|A0A8M1RMK1|A0A8M1RMK1_DANRE	A0A8M1RMK1	A0A8M1RMK1_DANRE	apobb.2	apolipoprotein B-100						0	0	1	0	0	0	0	0	0	0	0	0	0	0	0	0	0	2.42E+07	0	0	0	0	0	0	0	0	0	0	0	0	0
AFDFLNEEAEVETVVSR	AFDFLNEEAEVETVVSR	K	R	601	617	17	2		tr|A0A8M9QJE9|A0A8M9QJE9_DANRE	A0A8M9QJE9	A0A8M9QJE9_DANRE	spag9b	C-Jun-amino-terminal kinase-interacting protein 4-like						0	0	0	0	0	0	0	0	1	0	0	0	0	0	0	0	0	0	0	0	0	0	0	0	0	0	0	0	0	0	0
AFDGFAELGISR	AFDGFAELGISR	K	L	3925	3936	12	2		tr|A0A8M9QHI9|A0A8M9QHI9_DANRE	A0A8M9QHI9	A0A8M9QHI9_DANRE	ehbp1l1a	uncharacterized protein ehbp1l1a isoform X1						0	0	0	0	0	0	0	0	1	0	0	0	0	0	0	0	0	0	0	0	1.26E+08	0	8.63E+07	1.12E+08	0	0	0	0	0	0	0
AFDIGDYPIR	AFDIGDYPIR	K	L	3803	3812	10	2		tr|A0A8N7T7N7|A0A8N7T7N7_DANRE	A0A8N7T7N7	A0A8N7T7N7_DANRE	apoba	apolipoprotein B-100						0	0	0	1	1	1	1	0	1	1	1	0	0	1	1	0	0	0	3.37E+07	4.26E+07	6.05E+07	5.74E+07	5.47E+07	2.86E+07	1.91E+07	2.03E+07	0	0	2.16E+07	3.02E+07	0
AFDLQPPYAVEEQKDPDPEFPTVK	AFDLQPPYAVEEQKDPDPEFPTVK	K	Y	267	290	24	3		tr|A0A8N7V0C6|A0A8N7V0C6_DANRE	A0A8N7V0C6	A0A8N7V0C6_DANRE	pgm2	phosphoglucomutase-2						0	0	0	0	0	0	0	0	0	0	0	0	1	0	0	0	0	0	0	0	0	0	0	0	0	0	0	8.09081e+06	0	0	0
AFDPSNMPPGIEPSPDK	AFDPSNMPPGIEPSPDK	L	M	333	349	17	2		sp|Q9PT92|CATA_DANRE	Q9PT92	CATA_DANRE	cat	Catalase						0	0	2	0	0	0	0	0	0	0	0	0	0	0	0	0	0	5.90E+07	0	0	0	0	0	0	0	0	0	0	0	0	0
AFDPSNMPPGIEPSPDK	AFDPSNM[15.9949]PPGIEPSPDK	L	M	333	349	17	2	7M(15.9949)	sp|Q9PT92|CATA_DANRE	Q9PT92	CATA_DANRE	cat	Catalase						0	0	2	0	0	0	0	0	0	0	0	0	0	0	0	0	0	1.07E+08	0	0	0	0	0	0	0	0	0	0	0	0	0
AFDSGLLPMEFVNK	AFDSGLLPMEFVNK	K	M	959	972	14	2		tr|A0A8M1PUA5|A0A8M1PUA5_DANRE	A0A8M1PUA5	A0A8M1PUA5_DANRE	aclyb	ATP-citrate synthase isoform X1						0	0	0	0	0	0	0	0	0	0	0	0	0	0	1	0	0	0	0	0	0	0	0	0	0	0	0	0	8248287	4714660	0
AFDSVDPTFDNAVPTK	AFDSVDPTFDNAVPTK	R	A	153	168	16	2		sp|Q6NWJ4|DNJC2_DANRE	Q6NWJ4	DNJC2_DANRE	dnajc2	DnaJ homolog subfamily C member 2						0	0	0	0	0	0	0	0	0	0	0	0	0	1	0	0	0	0	0	0	0	0	0	0	0	0	0	0	2.40774e+06	0	0
AFEALATIESAIK	AFEALATIESAIK	K	E	365	377	13	2		tr|A0A8M1QHJ9|A0A8M1QHJ9_DANRE	A0A8M1QHJ9	A0A8M1QHJ9_DANRE	ccdc141	coiled-coil domain-containing protein 141						0	0	0	1	1	2	0	0	1	0	0	0	0	0	0	0	0	0	1.32E+07	8.35388e+06	1.45E+07	0	0	7.48146e+06	0	0	0	0	0	0	0
AFEDEDIIHVEGCVDPVR	AFEDEDIIHVEGC[57.0215]VDPVR	R	D	126	143	18	3	13C(57.0215)	sp|Q7ZU42|OLA1_DANRE	Q7ZU42	OLA1_DANRE	ola1	Obg-like ATPase 1						0	0	0	1	1	1	1	1	1	0	0	0	0	0	0	0	0	0	3.68E+07	2.72E+07	1.92E+07	2.06E+07	1.77E+07	2.68E+07	0	0	0	0	0	0	0
AFEEAEK	AFEEAEK	K	N	289	295	7	2		sp|Q7ZU99|TERA_DANRE	Q7ZU99	TERA_DANRE	vcp	Transitional endoplasmic reticulum ATPase				zgc:136908	tr|A0A8M1N8H2|A0A8M1N8H2_DANRE	0	0	1	0	0	1	1	1	0	0	0	0	0	0	0	0	0	3.06E+07	0	1.46E+07	4.56184e+06	1.53E+07	3.61E+07	0	0	0	0	0	0	0	0
AFEEAVR	AFEEAVR	K	S	199	205	7	2		sp|Q6DG22|ADA_DANRE	Q6DG22	ADA_DANRE	ada	Adenosine deaminase						0	0	0	1	1	1	0	2	0	0	0	0	0	0	0	0	0	0	3.72E+07	3.31E+07	8766719	0	3.82E+07	0	0	0	0	0	0	0	0
AFEEQQGSIDEAR	AFEEQQGSIDEAR	A	S	504	516	13	2		sp|Q1JPZ7|PRP39_DANRE	Q1JPZ7	PRP39_DANRE	prpf39	Pre-mRNA-processing factor 39						0	0	1	0	0	0	0	0	0	0	0	0	0	0	0	0	0	2.44E+07	0	0	0	0	0	0	0	0	0	0	0	0	0
AFEGYDSIDSPR	AFEGYDSIDSPR	E	A	235	246	12	2		sp|F1QGH9|PS11B_DANRE	F1QGH9	PS11B_DANRE	psmd11b	26S proteasome non-ATPase regulatory subunit 11B				psmd11a	sp|F6P3G4|PS11A_DANRE	0	0	1	0	0	0	0	0	0	0	0	0	0	0	0	0	0	2.22E+07	0	0	0	0	0	0	0	0	0	0	0	0	0
AFEISVLEK	AFEISVLEK	K	Q	12	20	9	2		tr|A0A8M9PGZ6|A0A8M9PGZ6_DANRE	A0A8M9PGZ6	A0A8M9PGZ6_DANRE	LOC110437705	uncharacterized protein LOC110437705						0	0	0	1	1	1	1	1	0	0	0	0	0	0	0	0	0	0	1.04E+07	8813952	9528998	9166349	1.24E+07	0	0	0	0	0	0	0	0
AFEQFGQQLLAR	AFEQFGQQLLAR	L	G	1400	1411	12	2		tr|A0A8M9PQF2|A0A8M9PQF2_DANRE	A0A8M9PQF2	A0A8M9PQF2_DANRE	spna2	spectrin alpha chain, non-erythrocytic 1 isoform X2						0	0	0	0	0	0	1	0	0	0	0	0	0	0	0	0	0	0	0	0	0	2.74E+07	0	0	0	0	0	0	0	0	0
AFESNIEETK	AFESNIEETK	K	S	171	180	10	2		sp|O42363|APOA1_DANRE	O42363	APOA1_DANRE	apoa1	Apolipoprotein A-I						0	0	0	1	3	3	2	2	1	1	2	0	0	1	1	0	0	0	1.08E+09	3.17E+09	2.43E+09	2.02E+09	2.33E+09	3.20E+08	4.51E+08	9.10E+08	2.72E+08	9.89E+07	4.27E+08	4.23E+08	0
AFEVLCR	AFEVLC[57.0215]R	L	Y	22	28	7	2	6C(57.0215)	tr|A0A8M1N0N7|A0A8M1N0N7_DANRE	A0A8M1N0N7	A0A8M1N0N7_DANRE	gstk1	glutathione S-transferase kappa 1				gstk2, gstk4, si:dkey-40m6.14	tr|A0A8M3AQR9|A0A8M3AQR9_DANRE, tr|A0A8M6YVE9|A0A8M6YVE9_DANRE, tr|A0A8M9P8E0|A0A8M9P8E0_DANRE	0	0	0	0	0	1	1	0	1	0	0	0	0	0	0	0	0	0	0	0	1.61E+07	4.48E+07	0	3.89E+07	0	0	0	0	0	0	0
AFEWIMK	AFEWIMK	R	H	399	405	7	2		tr|A0A8M1N510|A0A8M1N510_DANRE	A0A8M1N510	A0A8M1N510_DANRE	zgc:110239	uncharacterized protein LOC550326 precursor						0	0	0	0	0	0	0	0	0	0	0	0	1	0	0	0	0	0	0	0	0	0	0	0	0	0	0	1.24E+07	0	0	0
AFEYNPWTADWSK	AFEYNPWTADWSK	R	E	465	477	13	2		sp|Q8UVX0|PIWL1_DANRE	Q8UVX0	PIWL1_DANRE	piwil1	Piwi-like protein 1						0	0	0	0	0	0	0	0	0	1	0	0	0	0	0	0	0	0	0	0	0	0	0	0	1.90E+07	0	0	0	0	0	0
AFFAGSQR	AFFAGSQR	R	Y	595	602	8	2		tr|A0A8M3AI40|A0A8M3AI40_DANRE	A0A8M3AI40	A0A8M3AI40_DANRE	ganab	neutral alpha-glucosidase AB				zgc:171967	tr|A0A8M3BA22|A0A8M3BA22_DANRE	0	0	0	1	0	0	0	0	0	0	0	0	0	0	0	0	0	0	1.31E+07	1.57E+07	0	0	0	0	0	0	0	0	0	0	0
AFFDKPSSR	AFFDKPSSR	V	V	1203	1211	9	2		tr|A0A8M9PW60|A0A8M9PW60_DANRE	A0A8M9PW60	A0A8M9PW60_DANRE	LOC110438452	vitellogenin-like						0	0	1	1	0	0	0	0	0	0	0	0	0	0	0	0	0	3.26E+07	1.53E+07	0	0	0	0	0	0	0	0	0	0	0	0
AFFSYYNALMNK	AFFSYYNALMNK	R	E	92	103	12	2		tr|A0A8M1NXF4|A0A8M1NXF4_DANRE	A0A8M1NXF4	A0A8M1NXF4_DANRE	si:ch211-175m2.5	uncharacterized protein LOC568697						0	0	0	1	1	1	1	1	0	0	0	0	0	0	0	0	0	0	7.09675e+06	5673099	4849152	6.67586e+06	6802227	0	0	0	0	0	0	0	0
AFFTPESHTPILDHAR	AFFTPESHTPILDHAR	R	S	4911	4926	16	3,4		tr|A0A8M3B5M2|A0A8M3B5M2_DANRE	A0A8M3B5M2	A0A8M3B5M2_DANRE	neb	nebulin isoform X1						0	0	0	0	0	0	0	0	2	0	0	0	1	0	0	0	0	0	0	0	0	0	0	6.53E+07	0	0	0	1.32E+07	0	0	0
AFFVIDQDK	AFFVIDQDK	K	S	47	55	9	2		sp|Q9I8V0|PRV2_DANRE	Q9I8V0	PRV2_DANRE	pvalb2	Parvalbumin-2						0	0	0	1	1	1	1	1	2	3	4	5	4	3	7	0	0	0	4.12E+07	1.87E+08	6.43E+07	2.47E+08	5.26E+07	7.00E+08	3.24E+09	3.78E+09	6.39E+09	6.61E+09	3.06E+09	6.33E+09	0
AFGAEINTEDPNIK	AFGAEINTEDPNIK	K	G	1197	1210	14	2		tr|A0A8M6YUC8|A0A8M6YUC8_DANRE	A0A8M6YUC8	A0A8M6YUC8_DANRE	si:ch211-14c7.2	periaxin isoform X1						0	0	0	0	0	0	0	0	0	1	1	1	1	0	0	0	0	0	0	0	0	0	0	0	1.46E+07	1.54E+07	2.27E+07	1.89E+07	0	0	0
AFGDIPSELK	AFGDIPSELK	P	V	1253	1262	10	2		tr|A0A8N7UV58|A0A8N7UV58_DANRE	A0A8N7UV58	A0A8N7UV58_DANRE	xdh	xanthine dehydrogenase/oxidase						0	0	1	0	0	0	0	0	0	0	0	0	0	0	0	0	0	2.17E+07	0	0	0	0	0	0	0	0	0	0	0	0	0
AFGDLSCASAIMGNPK	AFGDLSC[57.0215]ASAIMGNPK	G	V	45	60	16	2	7C(57.0215)	tr|A0A8M2BBK3|A0A8M2BBK3_DANRE	A0A8M2BBK3	A0A8M2BBK3_DANRE	hbba2	uncharacterized protein LOC445037						0	0	0	0	0	0	0	0	0	0	0	0	1	0	0	0	0	0	0	0	0	0	0	0	2.44396e+06	0	0	1.42E+07	0	0	0
AFGDNTNGCISAGPHFNPHDK	AFGDNTNGC[57.0215]ISAGPHFNPHDK	H	T	50	70	21	3,4	9C(57.0215)	sp|O73872|SODC_DANRE	O73872	SODC_DANRE	sod1	Superoxide dismutase [Cu-Zn]						0	0	0	1	0	1	2	1	5	3	3	5	2	4	4	0	0	0	8735215	0	1.49E+07	3.78E+07	1.54E+07	7.83E+07	3.37E+07	2.85E+07	5.24E+07	6.30E+07	6.96E+07	9.14E+07	0
AFGFAHLESLLEDSK	AFGFAHLESLLEDSK	R	E	90	104	15	3		tr|A0A8M1N0M6|A0A8M1N0M6_DANRE	A0A8M1N0M6	A0A8M1N0M6_DANRE	otub1b	otubain 1						0	0	0	0	1	0	0	0	0	1	1	1	1	1	0	0	0	0	0	4.74E+07	0	0	0	0	3.77E+07	3.02E+07	3.59E+07	3.36E+07	2.67E+07	0	0
AFGFSHLESLLEDSK	AFGFSHLESLLEDSK	R	E	91	105	15	3		tr|A0A8M1N0C9|A0A8M1N0C9_DANRE	A0A8M1N0C9	A0A8M1N0C9_DANRE	otub1a	OTU deubiquitinase, ubiquitin aldehyde binding 1a						0	0	0	1	0	2	1	1	0	1	0	1	0	0	0	0	0	0	1.57E+07	6.84281e+06	1.32E+07	1.00E+07	8614074	0	1.91E+07	0	1.83E+07	1.75E+07	0	0	0
AFGGDQFDEDNIDER	AFGGDQFDEDNIDER	A	R	152	166	15	2		sp|B0S6T2|S15A2_DANRE	B0S6T2	S15A2_DANRE	slc15a2	Solute carrier family 15 member 2						0	0	1	0	0	0	0	0	0	0	0	0	0	0	0	0	0	4.11569e+06	0	0	0	0	0	0	0	0	0	0	0	0	0
AFGGQSLK	AFGGQSLK	R	F	169	176	8	2		sp|Q7ZVF3|SDHA_DANRE	Q7ZVF3	SDHA_DANRE	sdha	Succinate dehydrogenase [ubiquinone] flavoprotein subunit, mitochondrial						0	0	0	1	1	1	1	1	1	1	0	1	1	1	1	0	0	0	1.91E+08	2.28E+08	2.21E+08	2.01E+08	2.22E+08	2.83E+08	6.29E+07	0	6.68E+07	4.53E+07	6.36E+07	6.51E+07	0
AFGGSILLSSTFR	AFGGSILLSSTFR	R	Y	293	305	13	2		tr|A0A8M2BBT3|A0A8M2BBT3_DANRE	A0A8M2BBT3	A0A8M2BBT3_DANRE	abcc9	ATP-binding cassette sub-family C member 9 isoform X1						0	0	0	0	0	2	0	0	1	0	0	0	0	0	0	0	0	0	0	0	7932560	0	0	5.29248e+06	0	0	0	0	0	0	0
AFGHPNLVK	AFGHPNLVK	R	I	92	100	9	2		tr|A0A8M1PF14|A0A8M1PF14_DANRE	A0A8M1PF14	A0A8M1PF14_DANRE	kyat1	kynurenine--oxoglutarate transaminase 1						1	0	0	0	0	0	0	0	0	1	1	0	0	0	0	2.19E+07	0	0	0	0	0	0	0	0	1.11E+07	1.29E+07	3599017	3.82117e+06	8.04888e+06	1.21E+07	2.19E+07
AFGIPVR	AFGIPVR	R	C	150	156	7	2		tr|A0A8M1PBZ5|A0A8M1PBZ5_DANRE	A0A8M1PBZ5	A0A8M1PBZ5_DANRE	cdk5	cyclin-dependent-like kinase 5				zyg11	sp|Q5TYQ1|ZYG11_DANRE	0	0	0	0	0	1	0	0	0	0	0	0	0	0	0	0	0	0	7.30673e+06	8476811	8941784	0	7531614	0	0	0	0	0	0	0	0
AFGLDMDLIEIGMEGK	AFGLDMDLIEIGMEGK	N	G	631	646	16	2		tr|A0A8M1RMK1|A0A8M1RMK1_DANRE	A0A8M1RMK1	A0A8M1RMK1_DANRE	apobb.2	apolipoprotein B-100						0	0	0	1	0	1	1	0	1	0	0	0	0	0	0	0	0	0	1.9333e+06	0	2.745e+06	2.18351e+06	1.88417e+06	2.42717e+06	0	0	0	0	0	0	0
AFGLDMDLIEIGMEGK	AFGLDMDLIEIGM[15.9949]EGK	N	G	631	646	16	2	13M(15.9949)	tr|A0A8M1RMK1|A0A8M1RMK1_DANRE	A0A8M1RMK1	A0A8M1RMK1_DANRE	apobb.2	apolipoprotein B-100						0	0	0	0	0	1	1	0	1	0	0	0	0	0	0	0	0	0	0	1.6442e+06	2.68323e+06	2874503	3.62406e+06	2.7108e+06	0	0	0	0	0	0	0
AFGLDMDLIEIGMEGK	AFGLDM[15.9949]DLIEIGM[15.9949]EGK	N	G	631	646	16	2	13M(15.9949), 6M(15.9949)	tr|A0A8M1RMK1|A0A8M1RMK1_DANRE	A0A8M1RMK1	A0A8M1RMK1_DANRE	apobb.2	apolipoprotein B-100						0	0	0	0	0	1	0	0	0	0	0	0	0	0	0	0	0	0	0	0	3.14109e+06	0	0	0	0	0	0	0	0	0	0
AFGLQAIDLVYIDYK	AFGLQAIDLVYIDYK	K	D	238	252	15	2		tr|A0A8M1N868|A0A8M1N868_DANRE	A0A8M1N868	A0A8M1N868_DANRE	clybl	citrate lyase subunit beta-like protein, mitochondrial						0	0	0	0	0	1	0	0	0	0	0	0	0	0	0	0	0	0	0	0	4.00565e+06	0	0	0	0	0	0	0	0	0	0
AFGPQIEVVHEGLDYYVLHVR	AFGPQIEVVHEGLDYYVLHVR	L	G	26654	26674	21	4		tr|A0A8M9QGA6|A0A8M9QGA6_DANRE	A0A8M9QGA6	A0A8M9QGA6_DANRE	ttn.1	titin isoform X1						0	0	0	0	0	0	0	0	1	0	0	0	1	0	0	0	0	0	0	0	0	0	0	1.35E+07	0	0	0	1.80E+07	0	0	0
AFGQYQPQQLQAER	AFGQYQPQQLQAER	A	M	215	228	14	2		sp|Q76LC6|RBM24_DANRE	Q76LC6	RBM24_DANRE	rbm24	RNA-binding protein 24						0	0	0	1	0	0	0	0	0	0	0	0	0	0	0	0	0	0	6784403	0	0	0	0	0	0	0	0	0	0	0	0
AFGSLLK	AFGSLLK	M	E	692	698	7	2		tr|A0A8M2BJT5|A0A8M2BJT5_DANRE	A0A8M2BJT5	A0A8M2BJT5_DANRE	ogdha	oxoglutarate (Alpha-ketoglutarate) dehydrogenase (Lipoamide) isoform X1				map3k10, ogdhb, ogdhl	tr|A0A8M1PZ74|A0A8M1PZ74_DANRE, tr|A0A8N7TB13|A0A8N7TB13_DANRE, tr|A0A8N7UVR5|A0A8N7UVR5_DANRE	0	0	0	0	0	0	0	0	1	0	0	0	0	0	0	0	0	0	0	0	0	0	0	9483124	0	0	0	0	0	0	0
AFGVGDDDDEEVH	AFGVGDDDDEEVH	R	-	188	200	13	2		tr|A0A8M1PS84|A0A8M1PS84_DANRE	A0A8M1PS84	A0A8M1PS84_DANRE	si:ch211-218c6.8	apoptosis facilitator Bcl-2-like protein 14						0	0	0	1	1	1	1	1	0	1	1	1	1	0	0	0	0	0	8591051	8615918	1.21E+07	1.13E+07	1.34E+07	0	8552169	1.11E+07	1.33E+07	7988485	0	0	0
AFGYDVDMFEIGLNGK	AFGYDVDMFEIGLNGK	N	G	647	662	16	2		tr|A0A8M2B7H0|A0A8M2B7H0_DANRE	A0A8M2B7H0	A0A8M2B7H0_DANRE	apobb.1	apolipoprotein Bb, tandem duplicate 1 isoform X1						0	0	0	1	0	1	1	1	1	0	0	0	0	0	0	0	0	0	8815098	2.5179e+06	5293823	8404719	1.92E+07	6949526	0	0	0	0	0	0	0
AFGYYGPLR	AFGYYGPLR	R	S	30	38	9	2		tr|A0A8M1N7J3|A0A8M1N7J3_DANRE	A0A8M1N7J3	A0A8M1N7J3_DANRE	srsf7b	serine/arginine-rich splicing factor 7						0	0	0	1	1	1	1	1	1	0	0	0	0	0	0	0	0	0	6.20E+07	5.59E+07	6.25E+07	7.89E+07	7.06E+07	4.81E+07	0	0	0	0	0	0	0
AFHEEYLR	AFHEEYLR	K	L	888	895	8	3		tr|A0A8M1QHC1|A0A8M1QHC1_DANRE	A0A8M1QHC1	A0A8M1QHC1_DANRE	usp28	ubiquitin carboxyl-terminal hydrolase 28 isoform X1						0	0	0	1	0	1	1	0	0	0	0	0	0	0	0	0	0	0	1.22E+07	0	7.4094e+06	6.85542e+06	0	0	0	0	0	0	0	0	0
AFHGFEDPR	AFHGFEDPR	K	T	5732	5740	9	3		tr|A0A8M9PDC8|A0A8M9PDC8_DANRE	A0A8M9PDC8	A0A8M9PDC8_DANRE	si:ch211-165e15.1	plectin isoform X1						0	0	0	0	0	0	0	0	1	0	0	0	0	0	0	0	0	0	0	8514011	0	0	0	8651328	0	0	0	0	0	0	0
AFHGVLEQPVLFGGEPK	AFHGVLEQPVLFGGEPK	A	A	391	407	17	3		tr|A0A8M1NZE7|A0A8M1NZE7_DANRE	A0A8M1NZE7	A0A8M1NZE7_DANRE	acot22	si:dkey-288i20.1						0	0	0	0	0	0	0	0	0	0	0	0	1	0	0	0	0	0	0	0	0	0	0	0	0	0	1.17E+07	2.68E+07	0	0	0
AFHMDYYYTPLMIGAAGSAYMINDAATILPR	AFHM[15.9949]DYYYTPLM[15.9949]IGAAGSAYM[15.9949]INDAATILPR	R	A	630	660	31	3	12M(15.9949), 21M(15.9949), 4M(15.9949)	tr|A0A8M1N6R0|A0A8M1N6R0_DANRE	A0A8M1N6R0	A0A8M1N6R0_DANRE	vtg5	vitellogenin 5 precursor				LOC110438452	tr|A0A8M9PW60|A0A8M9PW60_DANRE	0	0	0	0	0	0	0	1	0	0	0	0	0	0	0	0	0	0	0	0	0	0	3902474	0	0	0	0	0	0	0	0
AFHPAGGEQK	AFHPAGGEQK	R	D	84	93	10	2		sp|Q6P7E4|PDLI7_DANRE	Q6P7E4	PDLI7_DANRE	pdlim7	PDZ and LIM domain protein 7						0	0	0	0	0	0	1	0	0	0	0	0	0	0	0	0	0	0	0	1.38E+07	0	1.49E+07	0	0	0	0	0	0	0	0	0
AFHSSLLPGLR	AFHSSLLPGLR	K	D	5951	5961	11	3		tr|A0A8M9PGJ4|A0A8M9PGJ4_DANRE	A0A8M9PGJ4	A0A8M9PGJ4_DANRE	obscnb	obscurin						0	0	0	0	0	0	0	0	0	0	0	0	0	1	1	0	0	0	0	0	0	0	0	0	0	0	0	0	2.25E+07	3.07E+07	0
AFHSVLDCCGTESSPIETCTEGNK	AFHSVLDC[57.0215]C[57.0215]GTESSPIETC[57.0215]TEGNK	S	D	139	162	24	3	19C(57.0215), 8C(57.0215), 9C(57.0215)	tr|A0A8M1N5L7|A0A8M1N5L7_DANRE	A0A8M1N5L7	A0A8M1N5L7_DANRE	tspan2a	tetraspanin-2						0	0	0	0	0	0	0	0	0	0	0	0	1	0	0	0	0	0	0	0	0	0	0	0	0	0	0	6639295	0	0	0
AFIDSPEFR	AFIDSPEFR	N	S	187	195	9	2		sp|Q5PQZ7|POPD1_DANRE	Q5PQZ7	POPD1_DANRE	bves	Blood vessel epicardial substance						0	0	0	1	1	1	1	1	1	0	0	0	0	0	0	0	0	0	2.47E+07	2.90E+07	2.93E+07	3.90E+07	2.78E+07	3.39E+07	0	0	0	0	0	0	0
AFIITINSFGTELSK	AFIITINSFGTELSK	R	E	219	233	15	2		sp|Q6PGV1|VA0D1_DANRE	Q6PGV1	VA0D1_DANRE	atp6v0d1	V-type proton ATPase subunit d 1						0	0	0	0	0	0	0	0	1	0	0	0	0	0	0	0	0	0	0	1.24168e+06	0	0	2.6932e+06	2.88713e+06	0	0	0	0	0	0	0
AFILEVMGR	AFILEVMGR	R	H	204	212	9	2		tr|A0A8M1N2A2|A0A8M1N2A2_DANRE	A0A8M1N2A2	A0A8M1N2A2_DANRE	pfkma	ATP-dependent 6-phosphofructokinase, muscle type						0	0	0	1	1	2	1	1	1	1	1	0	0	1	1	0	0	0	2.15E+08	8.78E+07	7.96E+07	1.45E+08	7.61E+07	1.06E+08	3.30E+08	3.01E+08	0	0	1.70E+08	7.26E+07	0
AFILEVMGR	AFILEVM[15.9949]GR	R	H	204	212	9	2	7M(15.9949)	tr|A0A8M1N2A2|A0A8M1N2A2_DANRE	A0A8M1N2A2	A0A8M1N2A2_DANRE	pfkma	ATP-dependent 6-phosphofructokinase, muscle type						0	0	0	1	2	2	1	2	2	0	0	0	0	0	0	0	0	0	6.89E+07	6.59E+07	1.05E+08	3.23E+07	1.13E+08	4.74E+07	0	0	0	0	0	0	0
AFIQGNTLASR	AFIQGNTLASR	K	K	341	351	11	2		tr|A0A8M1NSX6|A0A8M1NSX6_DANRE	A0A8M1NSX6	A0A8M1NSX6_DANRE	prune	exopolyphosphatase PRUNE1						0	0	0	1	1	0	1	0	0	0	0	0	0	0	0	0	0	0	3.76E+07	2.72E+07	2.87E+07	2.41E+07	0	0	0	0	0	0	0	0	0
AFISGGGDTDVYVVMCR	AFISGGGDTDVYVVM[15.9949]C[57.0215]R	K	T	192	208	17	2	15M(15.9949), 16C(57.0215)	tr|A0A8M1PIW2|A0A8M1PIW2_DANRE	A0A8M1PIW2	A0A8M1PIW2_DANRE	acad8	isobutyryl-CoA dehydrogenase, mitochondrial						0	0	0	0	1	0	0	0	1	0	0	0	0	0	0	0	0	0	0	1.07E+07	0	0	0	3.63398e+06	0	0	0	0	0	0	0
AFITVHVTDPNQTVDVDR	AFITVHVTDPNQTVDVDR	R	F	83	100	18	3		tr|A0A8M1RMU3|A0A8M1RMU3_DANRE	A0A8M1RMU3	A0A8M1RMU3_DANRE	fam185a	protein FAM185A isoform X1						0	0	0	1	1	0	0	0	1	0	0	0	0	0	0	0	0	0	7.30E+07	9.57E+07	0	0	0	4.44E+07	0	0	0	0	0	0	0
AFIVDDGNK	AFIVDDGNK	R	R	100	108	9	2		sp|Q5W7F1|ASAH2_DANRE	Q5W7F1	ASAH2_DANRE	asah2	Neutral ceramidase						0	0	1	0	0	0	0	0	0	0	0	0	0	0	0	0	0	3.40E+07	0	0	0	0	0	0	0	0	0	0	0	0	0
AFIVDDGNKR	AFIVDDGNKR	R	V	100	109	10	2,3		sp|Q5W7F1|ASAH2_DANRE	Q5W7F1	ASAH2_DANRE	asah2	Neutral ceramidase						2	0	1	0	0	0	0	0	0	0	0	0	0	0	0	6.51E+07	0	2.11E+07	0	0	0	0	0	0	0	0	0	0	0	0	3.19E+07
AFIVDQSSSIK	AFIVDQSSSIK	I	S	622	632	11	2		tr|A0A8M3B8A2|A0A8M3B8A2_DANRE	A0A8M3B8A2	A0A8M3B8A2_DANRE	LOC100535278	collagen alpha-6(VI) chain						0	0	1	0	0	0	0	0	0	0	0	0	0	0	0	0	0	5.90E+07	0	0	0	0	0	0	0	0	0	0	0	0	0
AFKDESFSSK	AFKDESFSSK	L	N	408	417	10	3		tr|A0A8M1P762|A0A8M1P762_DANRE	A0A8M1P762	A0A8M1P762_DANRE	myo1cb	unconventional myosin-Ic						0	0	1	0	0	0	0	0	0	0	0	0	0	0	0	0	0	2.68E+07	0	0	0	0	0	0	0	0	0	0	0	0	0
AFLAAADK	AFLAAADK	K	D	85	92	8	2		sp|Q804W2|PRV7_DANRE	Q804W2	PRV7_DANRE	pvalb7	Parvalbumin-7						0	0	0	0	1	0	0	1	1	1	1	1	1	1	0	0	0	0	0	1.95E+07	0	0	2.36E+07	2.70E+07	2.41E+08	1.36E+08	1.85E+08	2.70E+08	2.08E+08	0	0
AFLAAADKDGDGK	AFLAAADKDGDGK	K	I	85	97	13	2,3		sp|Q804W2|PRV7_DANRE	Q804W2	PRV7_DANRE	pvalb7	Parvalbumin-7						0	0	0	0	0	0	0	0	0	2	2	1	3	2	2	0	0	0	0	0	0	0	0	0	2.31E+09	4.50E+08	1.53E+09	1.87E+09	1.58E+09	1.99E+09	0
AFLAAADKDGDGKIGIDEFEALVHE	AFLAAADKDGDGKIGIDEFEALVHE	K	-	85	109	25	3,4		sp|Q804W2|PRV7_DANRE	Q804W2	PRV7_DANRE	pvalb7	Parvalbumin-7						0	0	0	0	0	0	0	0	0	2	1	2	2	2	0	0	0	0	0	0	0	0	0	0	4.65E+07	1.23E+07	2.10E+07	5.01E+07	2.81E+07	0	0
AFLCPQQHTVHIIK	AFLC[57.0215]PQQHTVHIIK	A	D	347	360	14	3,4	4C(57.0215)	tr|A0A8M2BKS1|A0A8M2BKS1_DANRE	A0A8M2BKS1	A0A8M2BKS1_DANRE	zgc:152945	hemopexin						0	0	0	2	0	0	1	0	0	0	0	0	0	0	0	0	0	0	5.58E+07	0	0	1.46E+07	3.97376e+06	0	0	0	0	1.26E+07	0	0	0
AFLDYHR	AFLDYHR	R	L	123	129	7	2		sp|Q7ZUC7|PGES2_DANRE	Q7ZUC7	PGES2_DANRE	ptges2	Prostaglandin E synthase 2						0	0	0	1	0	0	0	1	0	0	1	1	0	1	1	0	0	0	1.64E+07	0	0	0	2.07E+07	0	0	1.34E+07	1.27E+07	0	1.42E+07	1.91E+07	0
AFLEVDAALEEK	AFLEVDAALEEK	K	L	161	172	12	2		tr|A0A8M3B6G2|A0A8M3B6G2_DANRE	A0A8M3B6G2	A0A8M3B6G2_DANRE	si:ch211-149b19.3	protein phosphatase 1K, mitochondrial-like isoform X1						0	0	0	0	0	1	0	0	1	0	0	0	0	0	0	0	0	0	0	0	0	0	0	0	0	0	0	0	0	0	0
AFLEVDK	AFLEVDK	K	A	163	169	7	2		tr|A0A8M1P874|A0A8M1P874_DANRE	A0A8M1P874	A0A8M1P874_DANRE	ppm1k	protein phosphatase 1K, mitochondrial						0	0	0	0	0	1	0	0	0	0	0	0	0	0	0	0	0	0	0	0	1.38E+07	0	1.31E+07	0	0	0	0	0	0	0	0
AFLEVLVNSFDIGPNK	AFLEVLVNSFDIGPNK	R	V	456	471	16	2		tr|A0A8M3AJ97|A0A8M3AJ97_DANRE	A0A8M3AJ97	A0A8M3AJ97_DANRE	col12a1a	collagen alpha-1(XII) chain isoform X1						0	0	0	0	0	0	0	0	1	0	0	0	0	0	0	0	0	0	0	0	0	0	0	1.01259e+06	0	0	0	1.89471e+06	0	0	0
AFLFDVVSK	AFLFDVVSK	K	I	242	250	9	2		tr|A0A8M1NE38|A0A8M1NE38_DANRE	A0A8M1NE38	A0A8M1NE38_DANRE	rragcb	uncharacterized protein LOC100000325				rragd	tr|A0A8M1NDV2|A0A8M1NDV2_DANRE	0	0	0	1	1	1	0	1	1	1	1	0	1	1	0	0	0	0	8381827	8688297	5734385	0	5.82538e+06	6.32054e+06	7.02488e+06	4272364	5508874	5.35646e+06	3.28091e+06	0	0
AFLGNFPLGK	AFLGNFPLGK	P	V	48	57	10	2		sp|Q6PE25|EF1G_DANRE	Q6PE25	EF1G_DANRE	eef1g	Elongation factor 1-gamma						0	0	0	0	0	0	0	0	0	0	0	0	1	0	1	0	0	0	0	0	0	0	0	0	0	0	0	5833000	0	1.55E+07	0
AFLGYFK	AFLGYFK	K	K	104	110	7	2		tr|A0A8M9P366|A0A8M9P366_DANRE	A0A8M9P366	A0A8M9P366_DANRE	gsna	gelsolin isoform X1						0	0	0	1	1	1	1	1	1	0	0	0	0	0	0	0	0	0	3.77E+07	8.96E+07	5.46E+07	7.27E+07	7.32E+07	8.56E+07	0	0	0	0	0	0	0
AFLHCCDEMK	AFLHC[57.0215]C[57.0215]DEMK	K	K	711	720	10	2,3	5C(57.0215), 6C(57.0215)	tr|A0A8M1P7C1|A0A8M1P7C1_DANRE	A0A8M1P7C1	A0A8M1P7C1_DANRE	c3a.1	complement component c3a precursor						0	0	0	0	0	0	1	0	1	1	1	1	1	1	2	0	0	0	3327343	0	0	6.80994e+06	4329519	1.14E+07	1.49E+07	1.35E+07	1.94E+07	1.67E+07	1.59E+07	6.55E+07	0
AFLHCCDEMK	AFLHC[57.0215]C[57.0215]DEM[15.9949]K	K	K	711	720	10	3	5C(57.0215), 6C(57.0215), 9M(15.9949)	tr|A0A8M1P7C1|A0A8M1P7C1_DANRE	A0A8M1P7C1	A0A8M1P7C1_DANRE	c3a.1	complement component c3a precursor						0	0	0	0	0	0	0	0	1	0	0	0	0	0	0	0	0	0	0	0	0	0	0	7.65768e+06	0	0	0	0	0	0	0
AFLHCCK	AFLHC[57.0215]C[57.0215]K	K	E	719	725	7	2	5C(57.0215), 6C(57.0215)	tr|A0A8M1N7W7|A0A8M1N7W7_DANRE	A0A8M1N7W7	A0A8M1N7W7_DANRE	c3a.3	complement component c3a, duplicate 3 precursor						0	0	0	1	0	0	0	0	0	0	0	1	1	1	1	0	0	0	9802892	0	0	0	0	0	0	0	1.17E+07	9375819	1.26E+07	2.47E+07	0
AFLHTLEPMIPR	AFLHTLEPMIPR	M	H	306	317	12	3		tr|A0A8M1PBF3|A0A8M1PBF3_DANRE	A0A8M1PBF3	A0A8M1PBF3_DANRE	ilk	integrin-linked protein kinase						0	0	0	0	0	0	1	0	1	0	0	0	0	0	0	0	0	0	0	0	0	7121384	0	1.09E+07	0	0	0	0	0	0	0
AFLHTLEPMIPR	AFLHTLEPM[15.9949]IPR	M	H	306	317	12	3	9M(15.9949)	tr|A0A8M1PBF3|A0A8M1PBF3_DANRE	A0A8M1PBF3	A0A8M1PBF3_DANRE	ilk	integrin-linked protein kinase						0	0	0	0	0	0	0	0	1	0	0	0	0	0	0	0	0	0	0	0	0	0	0	1.20E+07	0	0	0	0	0	0	0
AFLIEEQK	AFLIEEQK	R	I	94	101	8	2		sp|Q7ZWJ7|RL34_DANRE	Q7ZWJ7	RL34_DANRE	rpl34	60S ribosomal protein L34						0	0	1	1	1	1	1	1	1	0	0	1	0	1	0	0	0	3.82E+08	6.69E+07	6.47E+07	6.84E+07	8.34E+07	7.00E+07	9.62E+07	0	0	7.06E+07	0	7.27E+07	0	0
AFLLFDR	AFLLFDR	E	V	54	60	7	2		sp|Q6P0G6|MYL1_DANRE	Q6P0G6	MYL1_DANRE	myl1	Myosin, light chain 1, alkali; skeletal, fast				myl6	tr|A0A8M2BDG5|A0A8M2BDG5_DANRE	0	0	0	0	0	0	0	0	0	2	1	1	1	1	1	0	0	0	0	0	0	0	0	0	5.29E+07	7845016	5.00E+07	1.78E+07	1.84E+07	2.80E+07	0
AFLLVQAK	AFLLVQAK	H	Q	1781	1788	8	2		tr|A0A8M9QKG2|A0A8M9QKG2_DANRE	A0A8M9QKG2	A0A8M9QKG2_DANRE	ttn.2	titin						0	0	0	0	0	0	0	0	0	0	0	0	0	0	1	0	0	0	0	0	0	0	0	0	0	0	0	0	0	1.85E+07	0
AFLQHVISQHQDLLAAIR	AFLQHVISQHQDLLAAIR	K	S	509	526	18	2,3,4		tr|A0A8M1NBR4|A0A8M1NBR4_DANRE	A0A8M1NBR4	A0A8M1NBR4_DANRE	atp5fa1	ATP synthase subunit alpha, mitochondrial						0	0	0	14	13	14	12	9	16	10	12	10	8	15	5	0	0	0	7.93E+09	6.37E+09	5.60E+09	6.34E+09	5.09E+09	6.38E+09	4.30E+09	4.59E+09	3.78E+09	1.65E+09	5.29E+09	4.29E+07	0
AFLSAGDSDGDGK	AFLSAGDSDGDGK	K	I	85	97	13	2		sp|Q9I8V0|PRV2_DANRE	Q9I8V0	PRV2_DANRE	pvalb2	Parvalbumin-2						0	0	0	1	1	1	1	1	2	10	12	14	17	15	17	0	0	0	5.02E+07	1.72E+08	3.12E+07	1.80E+08	2.73E+07	4.97E+08	4.32E+09	4.34E+09	7.89E+09	8.17E+09	5.71E+09	8.91E+09	0
AFLSAGDSDGDGKIGVDEFALLVK	AFLSAGDSDGDGKIGVDEFALLVK	K	-	85	108	24	3		sp|Q9I8V0|PRV2_DANRE	Q9I8V0	PRV2_DANRE	pvalb2	Parvalbumin-2						0	0	0	0	0	0	0	0	0	1	1	1	0	1	0	0	0	0	0	1.18171e+06	0	0	0	0	4.59E+07	1.11E+07	3.30E+07	8.04E+07	2.53E+07	0	0
AFLSAGDSDGDGKIGVDEFALLVKA	AFLSAGDSDGDGKIGVDEFALLVKA	K	-	85	109	25	3		sp|Q9I8V0|PRV2_DANRE	Q9I8V0	PRV2_DANRE	pvalb2	Parvalbumin-2						0	0	0	0	0	0	0	0	0	1	0	1	1	1	0	0	0	0	0	0	0	0	0	0	3.45E+07	0	1.47E+07	6.02E+07	1.41E+07	0	0
AFLSITEAPYFTAEPR	AFLSITEAPYFTAEPR	R	R	408	423	16	2		tr|A0A8M3B8G6|A0A8M3B8G6_DANRE	A0A8M3B8G6	A0A8M3B8G6_DANRE	sdk1a	protein sidekick-1 isoform X1						0	0	0	0	0	0	0	0	1	0	0	0	0	0	0	0	0	0	0	0	0	0	0	0	0	0	0	0	0	0	0
AFLSLTEK	AFLSLTEK	R	G	599	606	8	2		tr|A0A8M2BED5|A0A8M2BED5_DANRE	A0A8M2BED5	A0A8M2BED5_DANRE	serping1	plasma protease C1 inhibitor isoform X1						0	0	0	1	0	0	0	0	0	0	0	0	0	0	0	0	0	0	8376646	0	0	0	0	0	0	0	0	0	0	0	0
AFLSPEGHMDDGLILQLCQHEESR	AFLSPEGHMDDGLILQLC[57.0215]QHEESR	R	A	382	405	24	3,4	18C(57.0215)	tr|A0A8M3ALN1|A0A8M3ALN1_DANRE	A0A8M3ALN1	A0A8M3ALN1_DANRE	ryr3	ryanodine receptor 3 isoform X1						0	0	0	0	0	0	0	0	1	3	1	2	2	2	0	0	0	0	0	0	0	0	0	9415175	1.30E+08	4.30E+07	8.91E+07	9.03E+07	6.93E+07	0	0
AFLSPEGHMDDGLILQLCQHEESR	AFLSPEGHM[15.9949]DDGLILQLC[57.0215]QHEESR	R	A	382	405	24	4	18C(57.0215), 9M(15.9949)	tr|A0A8M3ALN1|A0A8M3ALN1_DANRE	A0A8M3ALN1	A0A8M3ALN1_DANRE	ryr3	ryanodine receptor 3 isoform X1						0	0	0	0	0	0	0	0	1	0	0	0	0	1	0	0	0	0	0	0	0	0	0	8447181	0	0	0	0	1.61E+07	0	0
AFLSSQLQDLNSIVR	AFLSSQLQDLNSIVR	R	K	1125	1139	15	2,3		tr|A0A8M9Q0C8|A0A8M9Q0C8_DANRE	A0A8M9Q0C8	A0A8M9Q0C8_DANRE	col18a1b	collagen alpha-1(XVIII) chain isoform X1						0	0	0	0	0	0	1	0	1	0	0	2	1	2	0	0	0	0	1.29758e+06	0	0	3.24087e+06	0	4149295	1.66E+07	0	2.87E+07	1.29E+07	2.77E+07	0	0
AFLSTHPK	AFLSTHPK	K	T	184	191	8	2		tr|A0A8M1N5U6|A0A8M1N5U6_DANRE	A0A8M1N5U6	A0A8M1N5U6_DANRE	tp53rk	TP53-regulating kinase						0	0	0	0	0	0	1	0	0	0	0	0	0	0	0	0	0	0	0	0	0	1.41E+07	0	0	0	0	0	0	0	0	0
AFLTLAEDILK	AFLTLAEDILK	K	K	162	172	11	2		tr|A0A8M1N0P6|A0A8M1N0P6_DANRE	A0A8M1N0P6	A0A8M1N0P6_DANRE	rab10	ras-related protein Rab-10						0	0	0	1	1	1	0	0	0	1	0	1	0	1	1	0	0	0	9.73E+07	1.30E+08	6.90E+07	0	0	0	9.41E+07	0	9.34E+07	0	6.76E+07	1.64E+07	0
AFLTLAEDILKK	AFLTLAEDILKK	K	T	162	173	12	3		tr|A0A8M1N0P6|A0A8M1N0P6_DANRE	A0A8M1N0P6	A0A8M1N0P6_DANRE	rab10	ras-related protein Rab-10						0	0	0	1	0	1	1	0	1	0	0	0	0	0	0	0	0	0	1.29E+07	0	1.16E+07	1.03E+07	0	4816523	0	0	0	0	0	0	0
AFMEALQAGADISMIGQFGVGFYSAYLVAEK	AFMEALQAGADISMIGQFGVGFYSAYLVAEK	K	V	114	144	31	3		sp|Q90474|H90A1_DANRE	Q90474	H90A1_DANRE	hsp90a.1	Heat shock protein HSP 90-alpha 1				hsp90ab1	sp|O57521|HS90B_DANRE	0	0	0	0	0	0	0	0	0	0	0	0	0	1	1	0	0	0	0	0	0	0	0	0	0	0	0	0	1565365	1.16712e+06	0
AFMLVTWNEPVNDGGSTVIGYHLER	AFMLVTWNEPVNDGGSTVIGYHLER	K	K	20426	20450	25	3		tr|A0A8M9QGA6|A0A8M9QGA6_DANRE	A0A8M9QGA6	A0A8M9QGA6_DANRE	ttn.1	titin isoform X1						0	0	0	0	0	0	0	0	0	1	0	0	0	0	0	0	0	0	0	0	0	0	0	0	1.78E+07	0	0	0	0	0	0
AFMPPGLTEIIK	AFMPPGLTEIIK	K	F	458	469	12	2		sp|Q6DRC0|SYSC_DANRE	Q6DRC0	SYSC_DANRE	sars1	Serine--tRNA ligase, cytoplasmic						0	0	0	0	0	1	1	0	0	1	1	1	1	1	1	0	0	0	0	1.40E+07	1.99E+07	2.65E+07	1.70E+07	0	3.21E+07	2.37E+07	3.03E+07	2.60E+07	2.14E+07	2.12E+07	0
AFMTADLPNELIELLEK	AFMTADLPNELIELLEK	K	I	999	1015	17	2		tr|A0A8M3AWS2|A0A8M3AWS2_DANRE	A0A8M3AWS2	A0A8M3AWS2_DANRE	cltca	clathrin, heavy polypeptide a isoform X1				cltcb, cltcl1	tr|A0A8M2B3J4|A0A8M2B3J4_DANRE, tr|A0A8M9QF30|A0A8M9QF30_DANRE	0	0	0	0	0	1	1	0	1	1	0	0	1	0	0	0	0	0	1.55927e+06	0	9415667	3.09409e+06	0	6.10721e+06	1.02E+07	0	0	1.03E+07	0	0	0
AFMTADLPNELIELLEK	AFM[15.9949]TADLPNELIELLEK	K	I	999	1015	17	2,3	3M(15.9949)	tr|A0A8M3AWS2|A0A8M3AWS2_DANRE	A0A8M3AWS2	A0A8M3AWS2_DANRE	cltca	clathrin, heavy polypeptide a isoform X1				cltcb, cltcl1	tr|A0A8M2B3J4|A0A8M2B3J4_DANRE, tr|A0A8M9QF30|A0A8M9QF30_DANRE	0	0	0	1	1	1	1	1	1	0	0	0	1	0	0	0	0	0	1.13E+07	1.26E+07	1.87E+07	4563866	3.31E+07	1.02E+07	0	0	0	2451066	0	0	0
AFMVDNEAIYDICR	n[42.0106]AFM[15.9949]VDNEAIYDIC[57.0215]R	C	R	201	214	14	2	13C(57.0215), 3M(15.9949), N-term(42.0106)	tr|A0A8M1P8U9|A0A8M1P8U9_DANRE	A0A8M1P8U9	A0A8M1P8U9_DANRE	si:ch211-114n24.6	tubulin alpha 6-like				tuba1a, tuba1b, tuba1c, tuba2, tuba8l2	tr|A0A8M1NER1|A0A8M1NER1_DANRE, tr|A0A8M1NUX0|A0A8M1NUX0_DANRE, tr|A0A8M1P8U4|A0A8M1P8U4_DANRE, tr|A0A8M1PD92|A0A8M1PD92_DANRE, tr|A0A8M1PEG3|A0A8M1PEG3_DANRE	0	0	0	0	0	0	0	0	1	0	0	0	0	0	0	0	0	0	0	0	0	0	0	2.51E+07	0	0	0	0	0	0	0
AFMVEPIQGEAGVVVPDAGYLQK	AFMVEPIQGEAGVVVPDAGYLQK	A	V	231	253	23	3		tr|A0A8M1P886|A0A8M1P886_DANRE	A0A8M1P886	A0A8M1P886_DANRE	oat	ornithine aminotransferase, mitochondrial						0	0	0	0	0	0	0	0	0	0	0	0	1	0	0	0	0	0	0	0	0	0	0	0	0	0	0	9210466	0	0	0
AFNAGADQASVAAQSSLQVAQSQVEQVK	AFNAGADQASVAAQSSLQVAQSQVEQVK	A	Q	167	194	28	3		tr|A0A8M1NZ47|A0A8M1NZ47_DANRE	A0A8M1NZ47	A0A8M1NZ47_DANRE	diablob	diablo homolog, mitochondrial						0	0	0	1	0	0	0	0	0	0	0	0	0	0	0	0	0	0	8619690	0	0	0	0	0	0	0	0	0	0	0	0
AFNFGGASGSASAPGFSFK	n[42.0106]AFNFGGASGSASAPGFSFK	M	S	2	20	19	2	N-term(42.0106)	tr|A0A8M9PCH0|A0A8M9PCH0_DANRE	A0A8M9PCH0	A0A8M9PCH0_DANRE	nup54	nucleoporin p54 isoform X1			Nt			0	0	0	1	0	0	1	0	0	0	0	0	0	0	0	0	0	0	2.01971e+06	0	0	2.27886e+06	0	0	0	0	0	0	0	0	0
AFNLFVR	AFNLFVR	K	E	680	686	7	2		tr|A0A8M9P4N2|A0A8M9P4N2_DANRE	A0A8M9P4N2	A0A8M9P4N2_DANRE	LOC100536726	uncharacterized protein LOC100536726						0	0	0	0	0	1	1	1	1	0	0	0	0	0	0	0	0	0	0	1.21E+07	9893442	9198908	1.07E+07	7.5123e+06	0	0	0	0	0	0	0
AFNLSAK	AFNLSAK	F	L	647	653	7	2		tr|A0A8M9Q1L9|A0A8M9Q1L9_DANRE	A0A8M9Q1L9	A0A8M9Q1L9_DANRE	mybpc3	myosin-binding protein C, cardiac-type isoform X1						0	0	0	0	0	0	1	0	0	0	0	0	0	0	0	0	0	0	0	0	1.12E+07	2.07E+07	0	0	0	0	0	0	0	0	0
AFNQAGISEASIPTAPLECK	AFNQAGISEASIPTAPLEC[57.0215]K	R	E	797	816	20	2,3	19C(57.0215)	tr|A0A8M1NUG4|A0A8M1NUG4_DANRE	A0A8M1NUG4	A0A8M1NUG4_DANRE	myom1a	myomesin 1a						0	0	0	0	0	0	1	0	1	4	5	5	6	4	9	0	0	0	0	0	0	0	0	6.79E+07	4.79E+08	4.78E+08	7.91E+08	4.53E+08	5.90E+08	7.84E+08	0
AFNSCEETNATK	AFNSC[57.0215]EETNATK	T	L	596	607	12	2	5C(57.0215)	tr|A0A8M1NB64|A0A8M1NB64_DANRE	A0A8M1NB64	A0A8M1NB64_DANRE	zgc:154046	carnitine O-acetyltransferase-like						0	0	0	0	0	0	0	0	0	0	0	0	1	0	0	0	0	0	0	0	0	0	0	0	0	0	0	2.8727e+06	0	0	0
AFNVELAQIK	AFNVELAQIK	R	D	108	117	10	2		tr|A0A8M9P823|A0A8M9P823_DANRE	A0A8M9P823	A0A8M9P823_DANRE	ndufaf6	NADH dehydrogenase (Ubiquinone) complex I, assembly factor 6						0	0	0	1	1	1	1	0	1	0	0	0	0	0	0	0	0	0	1.01E+07	1.03E+07	1.10E+07	9758369	1.23E+07	1.07E+07	0	0	0	0	0	0	0
AFNVVFHSPAENQEPALLPEEQK	AFNVVFHSPAENQEPALLPEEQK	R	L	577	599	23	3		tr|A0A8M2B8M0|A0A8M2B8M0_DANRE	A0A8M2B8M0	A0A8M2B8M0_DANRE	sc:d217	uncharacterized protein LOC100142642 isoform X1						0	0	0	1	1	1	1	1	1	0	0	0	1	0	0	0	0	0	3.98E+07	2.59E+07	3.32E+07	2.60E+07	2.31E+07	2.06E+07	0	0	0	1.93E+07	1.06E+07	0	0
AFPCWDEPAIK	AFPC[57.0215]WDEPAIK	R	A	142	152	11	2	4C(57.0215)	tr|A0A8M1NSE3|A0A8M1NSE3_DANRE	A0A8M1NSE3	A0A8M1NSE3_DANRE	npepps	puromycin-sensitive aminopeptidase						0	0	0	0	0	0	0	0	0	2	1	1	1	1	2	0	0	0	0	0	0	0	0	0	4.46E+07	5.17E+07	4.85E+07	4.17E+07	3.90E+07	5.65E+07	0
AFPSACGK	AFPSAC[57.0215]GK	A	T	293	300	8	2	6C(57.0215)	tr|A0A8M1PP88|A0A8M1PP88_DANRE	A0A8M1PP88	A0A8M1PP88_DANRE	pck2	phosphoenolpyruvate carboxykinase [GTP], mitochondrial						1	0	0	0	0	0	0	0	0	0	0	0	0	0	0	8.25E+07	0	0	0	0	0	0	0	0	0	0	0	0	0	0	0
AFPVLSFDYEHVR	AFPVLSFDYEHVR	R	L	51	63	13	3		tr|A0A8M2BKS9|A0A8M2BKS9_DANRE	A0A8M2BKS9	A0A8M2BKS9_DANRE	slc9a1a	sodium/hydrogen exchanger 1						0	0	0	0	0	0	0	0	1	0	0	0	0	0	0	0	0	0	0	0	0	0	0	3.2757e+06	0	0	0	0	0	0	0
AFQDCGCQVGGR	AFQDC[57.0215]GC[57.0215]QVGGR	K	F	4215	4226	12	2	5C(57.0215), 7C(57.0215)	tr|A0A8M6YYG1|A0A8M6YYG1_DANRE	A0A8M6YYG1	A0A8M6YYG1_DANRE	si:dkey-65b12.6	IgGFc-binding protein isoform X1						0	0	0	0	0	0	0	0	0	1	0	0	1	0	0	0	0	0	0	0	0	0	0	0	5018586	0	0	2.98736e+06	0	0	0
AFQEEIAPIQDNVNHVNQLASTFR	AFQEEIAPIQDNVNHVNQLASTFR	K	P	2888	2911	24	3		tr|A0A8M1P3J4|A0A8M1P3J4_DANRE	A0A8M1P3J4	A0A8M1P3J4_DANRE	dmd	dystrophin isoform 1						0	0	0	0	0	0	0	0	0	1	1	1	1	0	0	0	0	0	0	0	0	0	0	0	1.53E+07	1.38E+07	2.11E+07	1.77E+07	0	0	0
AFQEYVEPEEATPGSPQR	AFQEYVEPEEATPGSPQR	K	R	176	193	18	2		tr|A0A8M1N5F3|A0A8M1N5F3_DANRE	A0A8M1N5F3	A0A8M1N5F3_DANRE	dync1li2	cytoplasmic dynein 1 light intermediate chain 2						0	0	0	1	1	1	1	0	1	0	0	0	0	0	0	0	0	0	1.22E+07	1.22E+07	1.10E+07	8914906	0	8111244	0	0	0	0	0	0	0
AFQGYQDLPK	AFQGYQDLPK	L	R	207	216	10	2		tr|A0A8N7URB7|A0A8N7URB7_DANRE	A0A8N7URB7	A0A8N7URB7_DANRE	acot20	acyl-coenzyme A thioesterase 1						0	0	0	0	0	0	1	0	1	0	0	0	0	0	0	0	0	0	0	0	0	1.94E+08	0	2.25E+08	0	0	0	0	0	0	0
AFQIPGLSALNK	n[42.0106]AFQIPGLSALNK	M	P	2	13	12	2	N-term(42.0106)	tr|A0A8M1N4K8|A0A8M1N4K8_DANRE	A0A8M1N4K8	A0A8M1N4K8_DANRE	zgc:110843	uncharacterized protein LOC541492			Nt			0	0	0	0	0	0	0	0	0	0	1	1	0	0	0	0	0	0	0	0	0	0	0	0	0	3514678	2278005	0	1.94272e+06	0	0
AFQIPGLSALNKPGLIPGFK	n[42.0106]AFQIPGLSALNKPGLIPGFK	M	V	2	21	20	2,3	N-term(42.0106)	tr|A0A8M1N4K8|A0A8M1N4K8_DANRE	A0A8M1N4K8	A0A8M1N4K8_DANRE	zgc:110843	uncharacterized protein LOC541492			Nt			0	0	0	1	2	2	2	2	2	2	2	2	2	2	0	0	0	0	3.92E+07	7.38E+07	5.49E+07	2.35E+07	5.14E+07	4.06E+07	3.92E+07	1.44E+07	1.76E+07	2.72E+07	2.24E+07	0	0
AFQLADVSGK	AFQLADVSGK	H	L	1188	1197	10	2		tr|A0A8M1RMK1|A0A8M1RMK1_DANRE	A0A8M1RMK1	A0A8M1RMK1_DANRE	apobb.2	apolipoprotein B-100						0	0	0	0	0	0	1	0	0	0	0	0	0	0	0	0	0	0	0	0	0	1.02E+07	0	0	0	0	0	0	0	0	0
AFQLILDGAPLIAIHK	AFQLILDGAPLIAIHK	K	A	130	145	16	3		sp|Q5BJJ5|HDHD2_DANRE	Q5BJJ5	HDHD2_DANRE	hdhd2	Haloacid dehalogenase-like hydrolase domain-containing protein 2						0	0	0	1	0	1	0	0	0	0	0	0	0	0	0	0	0	0	4284262	0	6.92656e+06	0	0	0	0	0	0	0	0	0	0
AFQMDYYYTPLMIGAAGSAYMINDAATILPR	AFQMDYYYTPLMIGAAGSAYM[15.9949]INDAATILPR	R	A	630	660	31	5	21M(15.9949)	tr|A0A8M1N9G0|A0A8M1N9G0_DANRE	A0A8M1N9G0	A0A8M1N9G0_DANRE	vtg1	vitellogenin 1 precursor				vtg6	tr|A0A8M1NG90|A0A8M1NG90_DANRE	0	0	0	1	0	0	0	0	0	0	0	0	0	0	0	0	0	0	0	0	0	0	0	0	0	0	0	0	0	0	0
AFQMDYYYTPLMIGAAGSAYMINDAATILPR	AFQM[15.9949]DYYYTPLM[15.9949]IGAAGSAYM[15.9949]INDAATILPR	R	A	630	660	31	3	12M(15.9949), 21M(15.9949), 4M(15.9949)	tr|A0A8M1N9G0|A0A8M1N9G0_DANRE	A0A8M1N9G0	A0A8M1N9G0_DANRE	vtg1	vitellogenin 1 precursor				vtg6	tr|A0A8M1NG90|A0A8M1NG90_DANRE	0	0	0	0	0	0	0	2	0	0	0	0	0	0	0	0	0	0	0	0	0	0	1.84E+07	0	0	0	0	0	0	0	0
AFQMGFLR	AFQMGFLR	L	Q	482	489	8	2		sp|Q5U3U3|CPT2_DANRE	Q5U3U3	CPT2_DANRE	cpt2	Carnitine O-palmitoyltransferase 2, mitochondrial						0	0	0	0	0	0	1	0	1	0	0	0	0	0	0	0	0	0	0	0	0	1.31E+07	0	2.06E+07	0	0	0	0	0	0	0
AFQTWSETSILAR	AFQTWSETSILAR	R	Q	79	91	13	2		tr|A0A8M1N0E4|A0A8M1N0E4_DANRE	A0A8M1N0E4	A0A8M1N0E4_DANRE	aldh6a1	methylmalonate-semialdehyde dehydrogenase [acylating], mitochondrial						0	0	0	1	1	1	1	1	1	0	0	0	0	0	0	0	0	0	2.40E+08	1.54E+08	1.49E+08	1.93E+08	1.82E+08	1.84E+08	0	0	0	0	0	0	0
AFQYIEANK	AFQYIEANK	Q	G	190	198	9	2		tr|A0A8M1N0D2|A0A8M1N0D2_DANRE	A0A8M1N0D2	A0A8M1N0D2_DANRE	ctsl.1	cathepsin L.1 isoform X1						0	0	1	0	0	0	0	0	0	0	0	0	0	0	0	0	0	2.04E+08	0	0	0	0	0	0	0	0	0	0	0	0	0
AFQYPNVYR	n[42.0106]AFQYPNVYR	M	D	2	10	9	2	N-term(42.0106)	tr|A0A8M1N6C1|A0A8M1N6C1_DANRE	A0A8M1N6C1	A0A8M1N6C1_DANRE	prep	prolyl endopeptidase			Nt			0	0	0	1	0	0	1	0	0	0	0	0	0	0	0	0	0	0	1.07E+07	0	0	1.35E+07	0	0	0	0	0	0	0	0	0
AFSASEDSLQSVFEK	AFSASEDSLQSVFEK	L	A	473	487	15	2		tr|A0A8M1NB67|A0A8M1NB67_DANRE	A0A8M1NB67	A0A8M1NB67_DANRE	ncl	nucleolin						0	0	0	0	0	0	1	0	1	0	0	0	0	0	0	0	0	0	0	0	0	1.16E+07	0	1.22E+07	0	0	0	0	0	0	0
AFSATGSLEGQTFR	AFSATGSLEGQTFR	W	K	144	157	14	2		tr|A0A8M1N0D2|A0A8M1N0D2_DANRE	A0A8M1N0D2	A0A8M1N0D2_DANRE	ctsl.1	cathepsin L.1 isoform X1						0	1	1	0	0	0	0	0	0	0	0	0	0	0	0	0	4.98E+08	5.70E+07	0	0	0	0	0	0	0	0	0	0	0	0	0
AFSGKDYSK	AFSGK[42.0106]DYSK	G	V	276	284	9	2	5K(42.0106)	tr|A0A8M1N955|A0A8M1N955_DANRE	A0A8M1N955	A0A8M1N955_DANRE	mat2al	methionine adenosyltransferase II, alpha-like						0	0	0	0	0	0	0	0	0	0	0	0	0	1	0	0	0	0	0	0	0	0	6.72E+07	0	0	0	0	0	9.83E+07	0	0
AFSIIFK	AFSIIFK	C	L	177	183	7	2		tr|A0A8M3B237|A0A8M3B237_DANRE	A0A8M3B237	A0A8M3B237_DANRE	gapvd1	GTPase-activating protein and VPS9 domain-containing protein 1 isoform X1						0	0	0	0	1	0	0	0	0	0	0	0	0	0	0	0	0	0	0	7.60147e+06	0	0	0	0	0	0	0	0	0	0	0
AFSMIPQR	AFSMIPQR	K	V	340	347	8	2		tr|A0A8M1NVX8|A0A8M1NVX8_DANRE	A0A8M1NVX8	A0A8M1NVX8_DANRE	ugt1b7	UDP glucuronosyltransferase 1 family, polypeptide B7 precursor				ugt1b4	tr|A0A8M1NW27|A0A8M1NW27_DANRE	0	0	0	1	1	0	1	1	1	0	0	0	0	0	0	0	0	0	1.29E+07	1.18E+07	1.43E+07	2.50E+07	1.75E+07	2.06E+07	0	0	0	0	0	0	0
AFSNDAAPYFPLTGDSK	AFSNDAAPYFPLTGDSK	N	F	952	968	17	2,3		tr|A0A8M2B7H0|A0A8M2B7H0_DANRE	A0A8M2B7H0	A0A8M2B7H0_DANRE	apobb.1	apolipoprotein Bb, tandem duplicate 1 isoform X1						0	0	0	1	1	1	1	0	1	1	1	1	1	1	4	0	0	0	1.74E+07	2.11E+07	2.37E+07	3.38E+07	3.76E+07	3.34E+07	4.94E+07	3.66E+07	3.64E+07	1.97E+07	5.56E+07	6.94E+07	0
AFSNWEDTAMSK	AFSNWEDTAMSK	K	N	40	51	12	2		tr|A0A8M1N086|A0A8M1N086_DANRE	A0A8M1N086	A0A8M1N086_DANRE	mgst1.2	microsomal glutathione S-transferase 1.2						0	0	0	0	0	0	1	1	0	1	1	0	1	1	1	0	0	0	0	0	0	0	1.22E+07	0	1.18E+07	1.92E+07	0	1.68E+07	1.74E+07	1.98E+07	0
AFSNWEDTAMSK	AFSNWEDTAM[15.9949]SK	K	N	40	51	12	2	10M(15.9949)	tr|A0A8M1N086|A0A8M1N086_DANRE	A0A8M1N086	A0A8M1N086_DANRE	mgst1.2	microsomal glutathione S-transferase 1.2						0	0	0	1	0	0	0	1	0	0	0	0	0	0	0	0	0	0	6766524	0	0	0	1.31E+07	0	0	0	0	0	0	0	0
AFSPTTVNTGR	AFSPTTVNTGR	K	G	195	205	11	2		sp|Q90YL4|S61A2_DANRE	Q90YL4	S61A2_DANRE	sec61al2	Protein transport protein Sec61 subunit alpha-like 2				sec61al1	sp|Q90ZM2|S61A1_DANRE	0	0	0	1	1	1	1	1	1	1	0	0	1	0	1	0	0	0	1.27E+07	2.00E+07	2.24E+07	1.76E+07	2.19E+07	3.01E+07	1.93E+07	0	0	1.59E+07	0	1.91E+07	0
AFSSPSDATK	AFSSPSDATK	W	G	271	280	10	2		sp|F1Q575|NNRD_DANRE	F1Q575	NNRD_DANRE	naxd	ATP-dependent (S)-NAD(P)H-hydrate dehydratase						0	0	1	0	0	0	0	0	0	0	0	0	0	0	0	0	0	3.13E+07	0	0	0	0	0	0	0	0	0	0	0	0	0
AFSVLQHVLGAGPR	AFSVLQHVLGAGPR	T	V	286	299	14	3		tr|A0A8M1MZM2|A0A8M1MZM2_DANRE	A0A8M1MZM2	A0A8M1MZM2_DANRE	uqcrc2b	cytochrome b-c1 complex subunit 2, mitochondrial						0	0	0	1	0	0	0	0	0	0	0	0	0	0	0	0	0	0	4.20436e+06	0	0	0	0	0	0	0	0	0	0	0	0
AFSVLQR	AFSVLQR	N	I	292	298	7	2		tr|A0A8M1N0Y0|A0A8M1N0Y0_DANRE	A0A8M1N0Y0	A0A8M1N0Y0_DANRE	uqcrc2a	ubiquinol-cytochrome c reductase core protein II				arhgef37	tr|A0A8M2BKY5|A0A8M2BKY5_DANRE	0	0	0	0	0	0	0	0	0	0	0	0	0	0	1	0	0	0	0	0	0	0	0	0	0	0	0	0	0	1.23E+07	0
AFTGFIVDADTPGVQPGR	AFTGFIVDADTPGVQPGR	K	K	223	240	18	2,3		tr|A0A8M1PII2|A0A8M1PII2_DANRE	A0A8M1PII2	A0A8M1PII2_DANRE	acadm	medium-chain specific acyl-CoA dehydrogenase, mitochondrial						0	0	0	2	2	2	2	2	2	2	2	3	2	2	2	0	0	0	3.34E+08	4.85E+08	3.81E+08	3.24E+08	3.23E+08	2.06E+08	3.19E+08	3.78E+08	2.46E+08	1.54E+08	1.73E+08	4.00E+07	0
AFTGFIVDADTPGVQPGRK	AFTGFIVDADTPGVQPGRK	K	E	223	241	19	3		tr|A0A8M1PII2|A0A8M1PII2_DANRE	A0A8M1PII2	A0A8M1PII2_DANRE	acadm	medium-chain specific acyl-CoA dehydrogenase, mitochondrial						0	0	0	1	1	1	1	1	1	0	0	0	0	0	0	0	0	0	6.62E+07	1.20E+08	9.54E+07	6.95E+07	7.45E+07	2.04E+07	0	0	0	0	0	0	0
AFTGYDVK	AFTGYDVK	K	Y	358	365	8	2		tr|A0A8M1N9E7|A0A8M1N9E7_DANRE	A0A8M1N9E7	A0A8M1N9E7_DANRE	synm	synemin						0	0	0	0	1	0	1	0	1	0	0	0	1	0	1	0	0	0	0	1.34E+07	0	6092875	0	2.07E+07	0	0	0	1.16E+07	0	2.02E+07	0
AFTIVTNECANTTYK	AFTIVTNEC[57.0215]ANTTYK	K	V	25757	25771	15	2	9C(57.0215)	tr|A0A8M9QKG2|A0A8M9QKG2_DANRE	A0A8M9QKG2	A0A8M9QKG2_DANRE	ttn.2	titin						0	0	0	0	0	1	1	0	2	1	1	1	1	1	0	0	0	0	0	0	6.76772e+06	1.21E+07	0	1.04E+08	1.70E+07	1.78E+07	1.54E+07	4.37E+07	3.08E+07	4790823	0
AFTLCMR	AFTLC[57.0215]MR	S	V	51	57	7	2	5C(57.0215)	tr|A0A8N7UVP1|A0A8N7UVP1_DANRE	A0A8N7UVP1	A0A8N7UVP1_DANRE	crp1	pentraxin fusion protein						0	0	0	1	0	0	0	0	0	0	0	0	0	0	0	0	0	0	1.45E+07	0	3.77994e+06	0	0	0	0	0	0	0	0	0	0
AFTLPTSAGFPLK	AFTLPTSAGFPLK	K	L	816	828	13	2		tr|A0A8N7T7N7|A0A8N7T7N7_DANRE	A0A8N7T7N7	A0A8N7T7N7_DANRE	apoba	apolipoprotein B-100						0	0	0	1	0	1	1	0	1	0	0	0	0	0	0	0	0	0	3.39E+07	4.47E+07	5.73E+07	5.20E+07	4.48E+07	2.82E+07	0	0	0	0	0	0	0
AFTMSAAETAR	AFTMSAAETAR	Q	K	2022	2032	11	2		tr|A0A8M9QL69|A0A8M9QL69_DANRE	A0A8M9QL69	A0A8M9QL69_DANRE	ryr1a	ryanodine receptor 1 isoform X1						0	0	0	0	0	0	0	0	0	1	1	1	1	2	1	0	0	0	0	0	0	0	0	0	5.94E+07	6.88E+07	9.21E+07	5.57E+07	9.96E+07	8.83E+07	0
AFTMSAAETAR	AFTM[15.9949]SAAETAR	Q	K	2022	2032	11	2	4M(15.9949)	tr|A0A8M9QL69|A0A8M9QL69_DANRE	A0A8M9QL69	A0A8M9QL69_DANRE	ryr1a	ryanodine receptor 1 isoform X1						0	0	0	0	0	0	0	0	0	0	1	1	1	0	1	0	0	0	0	0	0	0	0	0	0	1.02E+07	8878953	7.1225e+06	0	1.25E+07	0
AFTPENLSASELEALPYEVQR	AFTPENLSASELEALPYEVQR	R	A	74	94	21	3		sp|A8KB34|ACY2_DANRE	A8KB34	ACY2_DANRE	aspa	Aspartoacylase						0	0	0	0	0	0	0	0	0	0	0	0	1	0	0	0	0	0	0	0	0	0	0	0	0	0	0	8971611	6.50777e+06	0	0
AFTSQGLSELTLLLK	AFTSQGLSELTLLLK	K	I	330	344	15	2		sp|Q6PD83|5MP2A_DANRE	Q6PD83	5MP2A_DANRE	bzw1a	eIF5-mimic protein 2-A						0	0	0	1	1	1	1	1	0	0	0	0	0	0	0	0	0	0	7.24802e+06	3210671	4.78491e+06	2.52087e+06	6.70696e+06	0	6107222	0	0	0	0	0	0
AFTYPEAR	n[42.0106]AFTYPEAR	M	R	2	9	8	2	N-term(42.0106)	tr|A0A8M1RN22|A0A8M1RN22_DANRE	A0A8M1RN22	A0A8M1RN22_DANRE	LOC100334014	prolyl endopeptidase-like			Nt			0	0	0	0	0	0	1	0	0	0	1	1	1	1	0	0	0	0	0	0	0	8059195	0	0	0	1.22E+07	2.05E+07	1.10E+07	1.51E+07	0	0
AFVAIGDYNGHVGLGVK	AFVAIGDYNGHVGLGVK	K	C	112	128	17	3		tr|A0A8M2BB52|A0A8M2BB52_DANRE	A0A8M2BB52	A0A8M2BB52_DANRE	rps2	40S ribosomal protein S2						0	0	0	2	2	2	2	1	3	2	0	2	2	2	0	0	0	0	5.58E+07	3.73E+07	3.95E+07	4.58E+07	5.81E+07	4.73E+07	5.09E+07	0	2.58E+07	3.73E+07	1.61E+07	0	0
AFVCEDHHVVHIIK	AFVC[57.0215]EDHHVVHIIK	A	G	358	371	14	4	4C(57.0215)	sp|Q6PHG2|HEMO_DANRE	Q6PHG2	HEMO_DANRE	hpx	Hemopexin						0	0	0	1	0	0	0	0	0	0	0	0	0	0	0	0	0	0	5.67E+07	0	0	0	0	0	0	0	0	0	0	0	0
AFVDEANQK	AFVDEANQK	N	I	2275	2283	9	2		tr|A0A8M2B7H0|A0A8M2B7H0_DANRE	A0A8M2B7H0	A0A8M2B7H0_DANRE	apobb.1	apolipoprotein Bb, tandem duplicate 1 isoform X1						0	0	0	0	0	0	1	0	0	0	0	0	0	0	0	0	0	0	0	0	0	1.07E+07	0	8722387	0	0	0	0	0	1.45E+07	0
AFVDFFSR	AFVDFFSR	K	G	205	212	8	2		sp|Q6QA33|DH12B_DANRE	Q6QA33	DH12B_DANRE	hsd17b12b	Very-long-chain 3-oxoacyl-CoA reductase-B				hsd17b12a	sp|Q6P3L6|DH12A_DANRE	0	0	0	0	0	0	1	1	1	1	1	1	1	1	1	0	0	0	0	2.76E+07	3.11E+07	3.74E+07	2.52E+07	3.06E+07	1.64E+07	1.36E+07	1.41E+07	1.48E+07	1.38E+07	1.51E+07	0
AFVDLWAFDSSSGK	AFVDLWAFDSSSGK	K	C	292	305	14	2		tr|A0A8M1PC80|A0A8M1PC80_DANRE	A0A8M1PC80	A0A8M1PC80_DANRE	ambp	protein AMBP precursor						0	0	0	1	0	1	1	1	1	0	0	0	0	0	0	0	0	0	1.35E+07	2.58179e+06	3.96428e+06	6.1209e+06	1.55E+07	4716617	0	0	0	0	0	0	0
AFVHWYVGEGMEEGEFSEAR	AFVHWYVGEGMEEGEFSEAR	R	E	403	422	20	2,3		tr|A0A8M1P8U9|A0A8M1P8U9_DANRE	A0A8M1P8U9	A0A8M1P8U9_DANRE	si:ch211-114n24.6	tubulin alpha 6-like				tuba1a, tuba1b, tuba1c, tuba2, tuba8l2	tr|A0A8M1NER1|A0A8M1NER1_DANRE, tr|A0A8M1NUX0|A0A8M1NUX0_DANRE, tr|A0A8M1P8U4|A0A8M1P8U4_DANRE, tr|A0A8M1PD92|A0A8M1PD92_DANRE, tr|A0A8M1PEG3|A0A8M1PEG3_DANRE	0	0	0	1	2	1	1	1	1	2	1	1	1	0	0	0	0	0	1.00E+08	2.14E+07	7.76E+07	8.69E+07	1.12E+08	6.13E+07	1.66E+08	2.31E+07	6.12E+07	1.51E+08	3.55E+07	0	0
AFVHWYVGEGMEEGEFSEAR	AFVHWYVGEGM[15.9949]EEGEFSEAR	R	E	403	422	20	3	11M(15.9949)	tr|A0A8M1P8U9|A0A8M1P8U9_DANRE	A0A8M1P8U9	A0A8M1P8U9_DANRE	si:ch211-114n24.6	tubulin alpha 6-like				tuba1a, tuba1b, tuba1c, tuba2, tuba8l2	tr|A0A8M1NER1|A0A8M1NER1_DANRE, tr|A0A8M1NUX0|A0A8M1NUX0_DANRE, tr|A0A8M1P8U4|A0A8M1P8U4_DANRE, tr|A0A8M1PD92|A0A8M1PD92_DANRE, tr|A0A8M1PEG3|A0A8M1PEG3_DANRE	0	0	0	1	1	1	2	1	1	1	0	0	1	0	0	0	0	0	1.25E+08	5.14E+07	5.34E+07	6.45E+07	1.26E+08	8.18E+07	2.05E+07	0	0	4.26E+07	9887148	0	0
AFVHWYVGEGMEEGEFSEAR	n[42.0106]AFVHWYVGEGM[15.9949]EEGEFSEAR	R	E	403	422	20	4	11M(15.9949), N-term(42.0106)	tr|A0A8M1P8U9|A0A8M1P8U9_DANRE	A0A8M1P8U9	A0A8M1P8U9_DANRE	si:ch211-114n24.6	tubulin alpha 6-like				tuba1a, tuba1b, tuba1c, tuba2, tuba8l2	tr|A0A8M1NER1|A0A8M1NER1_DANRE, tr|A0A8M1NUX0|A0A8M1NUX0_DANRE, tr|A0A8M1P8U4|A0A8M1P8U4_DANRE, tr|A0A8M1PD92|A0A8M1PD92_DANRE, tr|A0A8M1PEG3|A0A8M1PEG3_DANRE	0	0	0	0	0	0	0	0	0	0	0	0	1	0	0	0	0	0	0	0	0	0	0	0	0	0	0	1.09E+07	0	0	0
AFVLIAMQEGK	AFVLIAMQEGK	T	E	1135	1145	11	2		tr|A0A8M1N7W7|A0A8M1N7W7_DANRE	A0A8M1N7W7	A0A8M1N7W7_DANRE	c3a.3	complement component c3a, duplicate 3 precursor						0	0	0	1	0	0	1	0	0	0	0	0	0	0	0	0	0	0	3.99E+07	0	0	7.12638e+06	0	0	0	0	0	0	0	0	0
AFVLIAMQEGK	AFVLIAM[15.9949]QEGK	T	E	1135	1145	11	2	7M(15.9949)	tr|A0A8M1N7W7|A0A8M1N7W7_DANRE	A0A8M1N7W7	A0A8M1N7W7_DANRE	c3a.3	complement component c3a, duplicate 3 precursor						0	0	0	1	0	0	0	0	0	0	0	0	0	0	0	0	0	0	1.55E+07	0	0	0	0	0	0	0	0	0	0	0	0
AFVQQPGQHSVEQLLGLLNECSK	AFVQQPGQHSVEQLLGLLNEC[57.0215]SK	K	Y	527	549	23	3	21C(57.0215)	sp|Q5U3U3|CPT2_DANRE	Q5U3U3	CPT2_DANRE	cpt2	Carnitine O-palmitoyltransferase 2, mitochondrial						0	0	0	1	1	0	0	2	0	1	1	1	1	1	0	0	0	0	1.47E+08	1.77E+08	1.07E+08	0	5.60E+07	1.08E+08	3.96E+08	2.60E+08	1.58E+08	9.69E+07	1.82E+08	0	0
AFVSDLEFR	AFVSDLEFR	R	S	168	176	9	2		tr|A0A8M3B5N7|A0A8M3B5N7_DANRE	A0A8M3B5N7	A0A8M3B5N7_DANRE	c3b.1	complement component c3b, tandem duplicate 1 isoform X1						0	0	1	1	1	1	1	1	1	1	0	1	1	1	0	0	0	2.51E+07	2.23E+07	1.04E+07	3.49E+07	1.60E+07	4.09E+07	2.95E+07	1.60E+07	0	1.98E+07	1.34E+07	1.87E+07	0	0
AFVTCPNDTVAK	AFVTC[57.0215]PNDTVAK	A	Q	48	59	12	2	5C(57.0215)	tr|A0A8M6Z144|A0A8M6Z144_DANRE	A0A8M6Z144	A0A8M6Z144_DANRE	LOC100535353	protein CutA homolog						0	0	1	0	0	0	0	0	0	0	0	0	0	0	0	0	0	2.62E+07	0	0	0	0	0	0	0	0	0	0	0	0	0
AFVVSNLLEGQDYFFR	AFVVSNLLEGQDYFFR	M	V	14313	14328	16	2		tr|A0A8M9QKG2|A0A8M9QKG2_DANRE	A0A8M9QKG2	A0A8M9QKG2_DANRE	ttn.2	titin						0	0	0	0	0	0	0	0	1	0	0	0	0	0	0	0	0	0	0	0	0	0	0	2.72367e+06	0	0	0	0	0	0	0
AFYFDRDDVALPGFAK	AFYFDRDDVALPGFAK	M	F	35	50	16	3		tr|A0A8M1N0E9|A0A8M1N0E9_DANRE	A0A8M1N0E9	A0A8M1N0E9_DANRE	fthl27	ferritin, heavy polypeptide-like 27						0	0	0	0	0	0	0	0	1	0	0	0	0	0	0	0	0	0	0	0	0	0	0	2.84E+07	0	0	0	0	0	0	0
AFYFVCGK	AFYFVC[57.0215]GK	K	V	380	387	8	2	6C(57.0215)	tr|A0A8M9Q174|A0A8M9Q174_DANRE	A0A8M9Q174	A0A8M9Q174_DANRE	LOC110439375	LIM domain-containing protein 1-like				limd1a	tr|A0A8M9PMR0|A0A8M9PMR0_DANRE	0	0	0	0	1	0	0	0	0	0	0	0	0	0	0	0	0	0	0	7.71458e+06	0	0	0	0	0	0	0	0	0	0	0
AFYGLAHVER	AFYGLAHVER	R	A	292	301	10	3		sp|Q7ZWC4|PELO_DANRE	Q7ZWC4	PELO_DANRE	pelo	Protein pelota homolog						0	0	0	0	0	0	0	0	0	0	1	0	0	0	0	0	0	0	0	0	0	0	0	0	0	1.81604e+06	0	0	0	4663787	0
AFYIPADMANPSDADLVVK	AFYIPADMANPSDADLVVK	K	Y	85	103	19	2		sp|Q6PUF3|DHI1L_DANRE	Q6PUF3	DHI1L_DANRE	hsd11b1l	Hydroxysteroid 11-beta-dehydrogenase 1-like protein						0	0	0	1	0	0	0	0	1	0	0	0	0	0	0	0	0	0	1.41299e+06	0	0	0	0	2569471	0	0	0	0	0	0	0
AGAAADVIEFGVR	AGAAADVIEFGVR	L	T	671	683	13	2		tr|A0A8M1N9G0|A0A8M1N9G0_DANRE	A0A8M1N9G0	A0A8M1N9G0_DANRE	vtg1	vitellogenin 1 precursor				LOC110438452, vtg5	tr|A0A8M1N6R0|A0A8M1N6R0_DANRE, tr|A0A8M9PW60|A0A8M9PW60_DANRE	0	0	0	1	0	0	0	0	0	0	0	0	0	0	0	0	0	0	4673956	0	0	0	0	0	0	0	0	0	0	0	0
AGAAAPAGGDAPAKEEEK	AGAAAPAGGDAPAKEEEK	A	K	75	92	18	3		tr|A0A8M1PDW5|A0A8M1PDW5_DANRE	A0A8M1PDW5	A0A8M1PDW5_DANRE	rplp1	60S acidic ribosomal protein P1						0	0	1	0	0	0	0	0	0	0	0	0	0	0	0	0	0	6.08E+07	0	0	0	0	0	0	0	0	0	0	0	0	0
AGAAEKGVPLYR	AGAAEKGVPLYR	K	H	121	132	12	3		tr|A0A8M1PK30|A0A8M1PK30_DANRE	A0A8M1PK30	A0A8M1PK30_DANRE	eno3	beta-enolase				eno1b	tr|A0A8M1PEW0|A0A8M1PEW0_DANRE	0	0	0	0	1	2	1	1	0	0	0	0	0	0	0	0	0	0	1.39E+07	2.07E+07	2.72E+07	1.54E+07	1.41E+07	0	0	0	0	0	0	0	0
AGADIVGVNCHFDPLTCVK	AGADIVGVNC[57.0215]HFDPLTC[57.0215]VK	K	T	203	221	19	2,3	10C(57.0215), 17C(57.0215)	sp|Q32LQ4|BHMT1_DANRE	Q32LQ4	BHMT1_DANRE	bhmt	Betaine--homocysteine S-methyltransferase 1						0	0	0	1	1	2	1	1	1	3	1	2	2	2	4	0	0	0	2.99E+07	3.57E+07	1.97E+07	2.06E+07	1.12E+07	8.32E+07	1.31E+08	8.39E+07	1.66E+08	1.16E+08	1.31E+08	1.14E+08	0
AGADPSIKDQEGSLPEEVTESSAISSLLR	AGADPSIKDQEGSLPEEVTESSAISSLLR	K	Q	265	293	29	3		sp|Q4V8X4|ACBD6_DANRE	Q4V8X4	ACBD6_DANRE	acbd6	Acyl-CoA-binding domain-containing protein 6						0	0	0	1	0	1	0	0	0	0	0	0	0	0	0	0	0	0	3.09391e+06	2438125	2.54711e+06	0	980008	0	0	0	0	0	0	0	0
AGADSDDSLYPIAVLIDELR	n[42.0106]AGADSDDSLYPIAVLIDELR	M	N	2	21	20	2,3	N-term(42.0106)	tr|A0A8M1P1V9|A0A8M1P1V9_DANRE	A0A8M1P1V9	A0A8M1P1V9_DANRE	ppp2r1ba	serine/threonine-protein phosphatase 2A 65 kDa regulatory subunit A beta isoform			Nt			0	0	0	0	0	0	0	0	0	2	0	0	2	0	0	0	0	0	0	0	0	0	0	0	3751480	0	0	3.58698e+06	0	0	0
AGAEGDDSLYPIAVLIDELR	n[42.0106]AGAEGDDSLYPIAVLIDELR	M	N	2	21	20	2	N-term(42.0106)	tr|A0A8M1N246|A0A8M1N246_DANRE	A0A8M1N246	A0A8M1N246_DANRE	ppp2r1bb	serine/threonine-protein phosphatase 2A 65 kDa regulatory subunit A beta isoform			Nt			0	0	0	0	0	0	0	0	0	1	0	0	1	0	0	0	0	0	0	0	0	0	0	0	0	0	0	1.83869e+06	0	0	0
AGAENATPTEATPITATPTK	AGAENATPTEATPITATPTK	N	A	226	245	20	2		sp|A8E5C5|DS7CA_DANRE	A8E5C5	DS7CA_DANRE	dhrs7ca	Dehydrogenase/reductase SDR family member 7C-A						0	0	0	0	0	0	0	0	0	0	1	0	0	0	0	0	0	0	0	0	0	0	0	0	0	4394935	0	0	0	0	0
AGAFDQLK	AGAFDQLK	R	Q	142	149	8	2		sp|Q7ZVN5|SRP54_DANRE	Q7ZVN5	SRP54_DANRE	srp54	Signal recognition particle 54 kDa protein						0	0	0	0	0	0	1	0	0	1	0	0	0	0	0	0	0	0	0	0	0	1.69E+07	0	0	9067390	0	0	0	0	0	0
AGAFILR	AGAFILR	K	E	616	622	7	2		tr|A0A8M3AZ75|A0A8M3AZ75_DANRE	A0A8M3AZ75	A0A8M3AZ75_DANRE	gusb	beta-glucuronidase						0	0	0	1	1	1	1	1	1	0	0	0	0	0	0	0	0	0	1.88E+07	1.99E+07	1.61E+07	1.02E+07	2.18E+07	1.73E+07	0	0	0	0	0	0	0
AGAGAEDLVSFVR	AGAGAEDLVSFVR	R	D	65	77	13	2		sp|A9JRE2|MTNA_DANRE	A9JRE2	MTNA_DANRE	mri1	Methylthioribose-1-phosphate isomerase						0	0	0	0	1	1	0	1	0	0	0	1	1	0	0	0	0	0	0	3.60E+07	4.04E+07	0	9.91E+07	0	1.84E+07	0	3.63E+07	2.20E+07	1.39E+07	0	0
AGAGIALNDHFVK	AGAGIALNDHFVK	D	L	295	307	13	2,3		sp|Q5XJ10|G3P_DANRE	Q5XJ10	G3P_DANRE	gapdh	Glyceraldehyde-3-phosphate dehydrogenase						0	0	0	1	1	2	1	1	2	0	0	0	0	0	0	0	0	0	1.17E+07	1.26E+07	3.73E+07	2.24E+07	1.84E+07	1.84E+07	0	0	0	0	0	0	0
AGAGPYSDVSIFYK	AGAGPYSDVSIFYK	K	A	25492	25505	14	2		tr|A0A8M9QKG2|A0A8M9QKG2_DANRE	A0A8M9QKG2	A0A8M9QKG2_DANRE	ttn.2	titin						0	0	0	0	0	0	0	0	1	0	1	0	1	1	0	0	0	0	0	0	0	0	0	1.48E+08	0	5.93E+07	0	9.88E+07	8.26E+07	0	0
AGAGSATLSMAYAGAR	AGAGSATLSMAYAGAR	K	F	241	256	16	2,3		tr|A0A8M1PNU6|A0A8M1PNU6_DANRE	A0A8M1PNU6	A0A8M1PNU6_DANRE	mdh2	malate dehydrogenase, mitochondrial						0	0	0	2	2	5	4	3	3	8	4	4	4	5	3	0	0	0	2.02E+09	2.25E+09	2.69E+09	2.45E+09	2.63E+09	1.35E+09	1.88E+09	1.89E+09	1.61E+09	5.77E+08	1.53E+09	4.34E+08	0
AGAGSATLSMAYAGAR	AGAGSATLSM[15.9949]AYAGAR	K	F	241	256	16	2,3	10M(15.9949)	tr|A0A8M1PNU6|A0A8M1PNU6_DANRE	A0A8M1PNU6	A0A8M1PNU6_DANRE	mdh2	malate dehydrogenase, mitochondrial						0	0	0	8	11	11	3	4	2	12	17	7	3	11	1	0	0	0	9.54E+08	1.35E+09	1.81E+09	5.11E+08	8.21E+08	8.16E+08	1.46E+08	1.60E+08	1.12E+08	6.87E+07	1.32E+08	6.51E+07	0
AGAIAPCEVTVPAQNTGLGPEK	AGAIAPC[57.0215]EVTVPAQNTGLGPEK	R	T	113	134	22	2,3	7C(57.0215)	sp|Q9PV90|RLA0_DANRE	Q9PV90	RLA0_DANRE	rplp0	60S acidic ribosomal protein P0						0	0	2	2	2	3	2	2	2	2	2	2	3	2	2	0	0	1.17E+08	8.72E+07	8.53E+07	7.89E+07	9.87E+07	7.23E+07	1.27E+08	2.08E+08	1.27E+08	1.85E+08	1.54E+08	1.64E+08	1.72E+08	0
AGAIGCELLK	AGAIGC[57.0215]ELLK	G	N	434	443	10	2	6C(57.0215)	tr|A0A8M2B212|A0A8M2B212_DANRE	A0A8M2B212	A0A8M2B212_DANRE	uba7	ubiquitin-like modifier-activating enzyme 1						0	0	1	0	0	0	0	0	0	0	0	0	0	0	0	0	0	3.94E+07	0	0	0	0	0	0	0	0	0	0	0	0	0
AGAKPDQIGIITPYEGQR	AGAKPDQIGIITPYEGQR	K	S	763	780	18	3		sp|F1RCY6|RENT1_DANRE	F1RCY6	RENT1_DANRE	upf1	Regulator of nonsense transcripts 1						0	0	0	0	0	1	0	0	0	0	0	0	0	0	0	0	0	0	5047904	0	5.64964e+06	0	0	0	0	0	0	0	0	0	0
AGALLGMATSYIVPVK	AGALLGMATSYIVPVK	K	N	319	334	16	2		tr|A0A8M9PEP1|A0A8M9PEP1_DANRE	A0A8M9PEP1	A0A8M9PEP1_DANRE	LOC100538089	interferon-induced protein 44-like						0	0	0	0	0	1	1	1	0	0	0	0	0	0	0	0	0	0	0	0	4300337	1.67E+07	1.20E+07	0	0	0	0	0	0	0	0
AGALLGMATSYIVPVK	AGALLGM[15.9949]ATSYIVPVK	K	N	319	334	16	2	7M(15.9949)	tr|A0A8M9PEP1|A0A8M9PEP1_DANRE	A0A8M9PEP1	A0A8M9PEP1_DANRE	LOC100538089	interferon-induced protein 44-like						0	0	0	0	0	0	1	0	0	0	0	0	0	0	0	0	0	0	0	0	3.34196e+06	5.8046e+06	0	0	0	0	0	0	0	0	0
AGALQCSPNDSYTK	AGALQC[57.0215]SPNDSYTK	K	K	1951	1964	14	2	6C(57.0215)	tr|A0A8M9PTJ3|A0A8M9PTJ3_DANRE	A0A8M9PTJ3	A0A8M9PTJ3_DANRE	tln1	talin-1 isoform X1						0	0	0	0	1	1	1	0	1	1	1	0	0	1	1	0	0	0	1.24E+07	3.69E+07	1.73E+07	2.13E+07	2.78E+07	4.77E+07	1.11E+07	1.30E+07	0	0	1.17E+07	2.04E+07	0
AGALQISPTDSFTK	AGALQISPTDSFTK	K	R	1935	1948	14	2		tr|A0A8M6Z7P4|A0A8M6Z7P4_DANRE	A0A8M6Z7P4	A0A8M6Z7P4_DANRE	tln2a	talin-2 isoform X1						0	0	0	0	0	0	0	0	0	1	1	1	1	1	1	0	0	0	0	0	0	0	0	0	1.60E+07	2.17E+07	3.96E+07	2.15E+07	3.08E+07	4.15E+07	0
AGAPAPETPAIEAVK	AGAPAPETPAIEAVK	K	R	91	105	15	2		tr|A0A8M1P7Y8|A0A8M1P7Y8_DANRE	A0A8M1P7Y8	A0A8M1P7Y8_DANRE	ppm1ba	protein phosphatase 1B						0	0	0	1	1	1	1	1	1	1	1	1	1	1	1	0	0	0	2.27E+07	2.77E+07	2.93E+07	2.73E+07	3.43E+07	2.56E+07	4.85E+07	4.42E+07	5.80E+07	3.66E+07	4.74E+07	5.10E+07	0
AGAPAPETPAIEAVKR	AGAPAPETPAIEAVKR	K	G	91	106	16	3		tr|A0A8M1P7Y8|A0A8M1P7Y8_DANRE	A0A8M1P7Y8	A0A8M1P7Y8_DANRE	ppm1ba	protein phosphatase 1B						0	0	0	0	0	1	0	0	0	0	0	0	0	0	0	0	0	0	0	0	6840056	0	0	0	0	0	0	0	0	0	0
AGAPHTLSLASR	AGAPHTLSLASR	R	L	116	127	12	2,3		tr|A0A8M2BLG1|A0A8M2BLG1_DANRE	A0A8M2BLG1	A0A8M2BLG1_DANRE	serpinb1l3	serpin peptidase inhibitor, clade B (Ovalbumin), member 1, like 3 isoform X1						0	0	0	0	1	1	0	0	0	1	0	0	0	0	0	0	0	0	0	1.60E+07	2.76E+07	0	0	0	1.14E+07	0	0	0	0	0	0
AGAPSVGIK	AGAPSVGIK	A	A	31	39	9	2		tr|A0A8M1N6V3|A0A8M1N6V3_DANRE	A0A8M1N6V3	A0A8M1N6V3_DANRE	psma2	proteasome alpha 2 subunit						1	0	1	0	0	0	0	0	0	0	0	0	0	0	0	1.02E+08	0	5.32E+08	0	0	0	0	0	0	0	2.02E+07	0	0	0	0	1.02E+08
AGAQALQVFESHTGCLGPVEFK	AGAQALQVFESHTGC[57.0215]LGPVEFK	K	E	211	232	22	3	15C(57.0215)	sp|Q9PTS2|DCUP_DANRE	Q9PTS2	DCUP_DANRE	urod	Uroporphyrinogen decarboxylase						0	0	0	1	1	2	0	1	1	1	1	1	1	1	0	0	0	0	3.67E+07	2.93E+07	2.94E+07	0	3.58E+07	1.73E+07	4.47E+07	2.59E+07	2.95E+07	2.79E+07	2.64E+07	0	0
AGATVQLK	AGATVQLK	K	I	25232	25239	8	2		tr|A0A8M9QKG2|A0A8M9QKG2_DANRE	A0A8M9QKG2	A0A8M9QKG2_DANRE	ttn.2	titin						0	0	0	0	0	0	0	0	0	0	0	0	1	0	0	0	0	0	0	0	0	0	0	0	0	0	0	3.08E+07	0	0	0
AGATYVVESTGVFTTIEK	AGATYVVESTGVFTTIEK	D	A	88	105	18	3		sp|Q5XJ10|G3P_DANRE	Q5XJ10	G3P_DANRE	gapdh	Glyceraldehyde-3-phosphate dehydrogenase						0	0	0	0	0	0	0	0	0	1	0	0	0	0	0	0	0	0	0	0	0	0	0	0	5.28E+07	0	0	0	0	0	0
AGAVADEVLSSVR	AGAVADEVLSSVR	K	T	288	300	13	2		tr|A0A8M1RNN7|A0A8M1RNN7_DANRE	A0A8M1RNN7	A0A8M1RNN7_DANRE	abcb11b	bile salt export pump						0	0	1	0	0	0	0	0	0	0	0	0	0	0	0	0	0	7.10E+07	0	0	0	0	0	0	0	0	0	0	0	0	0
AGAVAEEVLSSIR	AGAVAEEVLSSIR	K	T	255	267	13	2		tr|A0A8M1P1Z1|A0A8M1P1Z1_DANRE	A0A8M1P1Z1	A0A8M1P1Z1_DANRE	abcb4	ATP-binding cassette, sub-family B (MDR/TAP), member 4 isoform 1						0	0	0	0	0	0	1	0	0	0	0	0	0	0	0	0	0	0	0	0	0	1.21E+07	0	0	0	0	0	0	0	0	0
AGAVIQEDISEASLIIGVK	AGAVIQEDISEASLIIGVK	K	R	82	100	19	2,3		tr|A0A8M2BAH1|A0A8M2BAH1_DANRE	A0A8M2BAH1	A0A8M2BAH1_DANRE	aass	alpha-aminoadipic semialdehyde synthase, mitochondrial						0	0	0	2	2	2	1	0	2	0	0	1	0	0	0	0	0	0	1.29E+07	7060504	1.55E+07	8478264	6.47409e+06	1.19E+07	0	0	5735697	2.92994e+06	0	0	0
AGAWSNEAPVTLEVLK	AGAWSNEAPVTLEVLK	K	I	6	21	16	2		tr|A0A8M2BFW4|A0A8M2BFW4_DANRE	A0A8M2BFW4	A0A8M2BFW4_DANRE	cst14b.2	cystatin-B-like						0	0	0	0	0	0	0	0	0	0	1	0	1	0	0	0	0	0	0	0	0	0	0	0	0	6.09422e+06	0	9925531	0	0	0
AGAYDFPSPEWDTVTPEAK	AGAYDFPSPEWDTVTPEAK	K	N	227	245	19	2,3		tr|A0A8M9Q3H8|A0A8M9Q3H8_DANRE	A0A8M9Q3H8	A0A8M9Q3H8_DANRE	camk2b1	calcium/calmodulin-dependent protein kinase type II subunit beta isoform X1				camk2b, camk2d1, camk2d2, camk2g1, camk2g2	sp|Q6DEH3|KC2D1_DANRE, sp|Q6DGS3|KC2D2_DANRE, tr|A0A8M2B2E6|A0A8M2B2E6_DANRE, tr|A0A8M3AXB0|A0A8M3AXB0_DANRE, tr|A0A8M9QK76|A0A8M9QK76_DANRE	0	0	0	0	0	0	0	0	0	2	2	2	2	2	2	0	0	0	0	0	0	0	0	0	0	0	0	0	0	2.62E+07	0
AGAYYSNVNMEK	AGAYYSNVNMEK	K	D	1166	1177	12	2		tr|A0A8M3BEX0|A0A8M3BEX0_DANRE	A0A8M3BEX0	A0A8M3BEX0_DANRE	f8	coagulation factor VIII						0	0	0	1	1	1	1	1	1	0	0	0	0	0	0	0	0	0	1.03E+07	3.17E+07	1.21E+07	1.32E+07	4.75E+07	6.93E+07	0	0	0	0	0	0	0
AGAYYSNVNMEK	AGAYYSNVNM[15.9949]EK	K	D	1166	1177	12	2	10M(15.9949)	tr|A0A8M3BEX0|A0A8M3BEX0_DANRE	A0A8M3BEX0	A0A8M3BEX0_DANRE	f8	coagulation factor VIII						0	0	0	1	1	1	0	0	1	0	0	0	0	0	0	0	0	0	8849082	2.70E+07	9170554	0	0	3.62E+07	0	0	0	0	0	0	0
AGCECLNESDDCGFDSCLIK	AGC[57.0215]EC[57.0215]LNESDDC[57.0215]GFDSC[57.0215]LIK	K	D	133	152	20	2,3	12C(57.0215), 17C(57.0215), 3C(57.0215), 5C(57.0215)	tr|A0A8M1PFN4|A0A8M1PFN4_DANRE	A0A8M1PFN4	A0A8M1PFN4_DANRE	txnl1	thioredoxin-like protein 1						0	0	0	0	0	0	0	0	0	2	2	1	0	1	1	0	0	0	0	0	0	0	0	0	3.33E+07	3.04E+07	1.24E+07	0	1.51E+07	1.04E+07	0
AGCGVFDGSEIHEASAVLVHLSR	AGC[57.0215]GVFDGSEIHEASAVLVHLSR	L	Q	10	32	23	4	3C(57.0215)	tr|A0A8N7UYZ4|A0A8N7UYZ4_DANRE	A0A8N7UYZ4	A0A8N7UYZ4_DANRE	zgc:162944	uncharacterized protein LOC569993						0	0	0	0	0	0	1	0	1	0	0	0	0	0	0	0	0	0	3.38262e+06	0	0	4.82E+07	0	7.47E+07	0	0	0	0	0	0	0
AGCRPTVVAVDDILFR	AGC[57.0215]RPTVVAVDDILFR	F	K	326	341	16	3	3C(57.0215)	tr|A0A8M1N7Z3|A0A8M1N7Z3_DANRE	A0A8M1N7Z3	A0A8M1N7Z3_DANRE	acot9.2	acyl-CoA thioesterase 9, tandem duplicate 2						0	0	0	0	0	0	0	0	1	0	0	0	0	0	0	0	0	0	0	0	0	0	0	4.05664e+06	0	0	0	0	0	0	0
AGCTADGVENPR	AGC[57.0215]TADGVENPR	K	G	67	78	12	2	3C(57.0215)	tr|A0A8M1PIP1|A0A8M1PIP1_DANRE	A0A8M1PIP1	A0A8M1PIP1_DANRE	itgb1b.2	integrin, beta 1b.2 precursor						1	0	1	0	0	0	0	0	0	1	0	0	0	1	1	2.11E+07	0	3.17E+07	0	0	0	0	0	0	5.16195e+06	0	0	0	1.03E+07	2.59E+07	2.11E+07
AGCTVLLIQK	AGC[57.0215]TVLLIQK	K	S	287	296	10	2	3C(57.0215)	tr|A0A8M1PEN3|A0A8M1PEN3_DANRE	A0A8M1PEN3	A0A8M1PEN3_DANRE	cct4	T-complex protein 1 subunit delta						0	0	0	1	2	1	1	1	1	1	1	1	1	1	1	0	0	0	1.46E+07	1.22E+07	1.28E+07	1.07E+07	1.31E+07	8.36107e+06	1.97E+07	1.61E+07	1.83E+07	1.67E+07	1.47E+07	2.49E+07	0
AGDAVSIEAELLGK	AGDAVSIEAELLGK	K	P	12977	12990	14	2		tr|A0A8M9QGA6|A0A8M9QGA6_DANRE	A0A8M9QGA6	A0A8M9QGA6_DANRE	ttn.1	titin isoform X1						0	0	0	0	0	0	1	0	1	0	2	2	2	0	0	0	0	0	0	0	0	5831388	0	1.44E+07	0	3.22E+07	2.75E+07	3.46E+07	0	0	0
AGDAVSIEAELLGKPQPEVK	AGDAVSIEAELLGKPQPEVK	K	W	12977	12996	20	3,4		tr|A0A8M9QGA6|A0A8M9QGA6_DANRE	A0A8M9QGA6	A0A8M9QGA6_DANRE	ttn.1	titin isoform X1						0	0	0	0	0	0	1	1	1	1	1	1	2	2	1	0	0	0	6.13E+07	4.86E+07	5.46E+07	8.49E+07	3.15E+07	1.80E+08	1.30E+08	1.06E+08	1.30E+08	1.96E+08	1.42E+08	3.84E+07	0
AGDDLKIDVPFR	AGDDLKIDVPFR	K	G	23754	23765	12	3		tr|A0A8M9QKG2|A0A8M9QKG2_DANRE	A0A8M9QKG2	A0A8M9QKG2_DANRE	ttn.2	titin						0	0	0	0	0	0	1	0	2	0	0	0	0	0	0	0	0	0	0	0	0	6455151	0	1.02E+07	0	0	0	0	0	0	0
AGDDLTVEVPLR	AGDDLTVEVPLR	K	G	20233	20244	12	2,3		tr|A0A8M9QGA6|A0A8M9QGA6_DANRE	A0A8M9QGA6	A0A8M9QGA6_DANRE	ttn.1	titin isoform X1						0	0	0	0	1	0	1	1	1	1	2	1	3	2	2	0	0	0	0	3.69E+07	4.74E+07	8.08E+07	3.14E+07	1.83E+08	1.16E+08	1.32E+08	2.19E+08	1.76E+08	1.82E+08	2.93E+08	0
AGDEEGIVPEK	AGDEEGIVPEK	R	E	12632	12642	11	2		tr|A0A8M9QKG2|A0A8M9QKG2_DANRE	A0A8M9QKG2	A0A8M9QKG2_DANRE	ttn.2	titin						0	0	0	0	0	0	1	0	1	1	1	1	1	1	1	0	0	0	0	0	0	2.40E+07	8118242	6.56E+07	2.52E+07	3.38E+07	3.12E+07	6.23E+07	4.73E+07	7.08E+07	0
AGDEEGIVPEKEYTFR	AGDEEGIVPEKEYTFR	R	V	12632	12647	16	3		tr|A0A8M9QKG2|A0A8M9QKG2_DANRE	A0A8M9QKG2	A0A8M9QKG2_DANRE	ttn.2	titin						0	0	0	0	0	0	1	0	1	0	0	0	0	0	0	0	0	0	0	0	0	2.19E+07	0	3.48E+07	0	0	0	0	0	0	0
AGDEEWLQVNQTPDSCPSTTFK	AGDEEWLQVNQTPDSC[57.0215]PSTTFK	K	V	15499	15520	22	2,3	16C(57.0215)	tr|A0A8M9QKG2|A0A8M9QKG2_DANRE	A0A8M9QKG2	A0A8M9QKG2_DANRE	ttn.2	titin						0	0	0	0	0	0	0	0	1	1	1	1	2	2	2	0	0	0	0	0	0	0	0	7510520	2.77E+07	3.24E+07	3.25E+07	7.20E+07	6.28E+07	5.28E+07	0
AGDESGTTLGQPHLYK	AGDESGTTLGQPHLYK	M	Q	2	17	16	3		sp|F1QGW6|IF2G_DANRE	F1QGW6	IF2G_DANRE	eif2s3	Eukaryotic translation initiation factor 2 subunit 3			Nt			0	0	0	1	0	0	0	0	0	0	0	0	0	0	0	0	0	0	1.11E+07	0	0	0	0	0	0	0	0	0	0	0	0
AGDESGTTLGQPHLYK	n[42.0106]AGDESGTTLGQPHLYK	M	Q	2	17	16	2	N-term(42.0106)	sp|F1QGW6|IF2G_DANRE	F1QGW6	IF2G_DANRE	eif2s3	Eukaryotic translation initiation factor 2 subunit 3			Nt			0	0	0	1	1	2	1	1	1	1	1	1	1	0	0	0	0	0	1.27E+07	1.07E+07	1.58E+07	1.66E+07	1.03E+07	1.65E+07	1.38E+07	1.50E+07	1.11E+07	1.36E+07	0	0	0
AGDITSSEGILSVMK	AGDITSSEGILSVMK	R	S	264	278	15	2		tr|A0A8N1TT16|A0A8N1TT16_DANRE	A0A8N1TT16	A0A8N1TT16_DANRE	lrpprc	leucine-rich PPR motif-containing protein, mitochondrial						0	0	0	1	1	1	1	1	1	0	1	0	0	0	0	0	0	0	1.68E+07	2.20E+07	2.38E+07	2.34E+07	1.83E+07	7983340	0	3.87E+07	0	0	0	0	0
AGDITSSEGILSVMK	AGDITSSEGILSVM[15.9949]K	R	S	264	278	15	2	14M(15.9949)	tr|A0A8N1TT16|A0A8N1TT16_DANRE	A0A8N1TT16	A0A8N1TT16_DANRE	lrpprc	leucine-rich PPR motif-containing protein, mitochondrial						0	0	0	1	1	1	1	0	1	0	0	0	0	0	0	0	0	0	1.83E+07	2.35E+07	2.51E+07	1.25E+07	7.36266e+06	1.34E+07	0	0	0	0	0	0	0
AGDIVLVLPFANPDEADDGWLMGVK	AGDIVLVLPFANPDEADDGWLMGVK	K	E	528	552	25	2,3		tr|A0A8M1P9C0|A0A8M1P9C0_DANRE	A0A8M1P9C0	A0A8M1P9C0_DANRE	bin1b	bridging integrator 1b isoform 1						0	0	0	0	0	0	0	0	0	1	0	0	2	1	0	0	0	0	0	0	0	0	0	0	1.46E+07	0	0	1.64E+07	2.24511e+06	0	0
AGDIVLVLPFANPDEADDGWLMGVK	AGDIVLVLPFANPDEADDGWLM[15.9949]GVK	K	E	528	552	25	3	22M(15.9949)	tr|A0A8M1P9C0|A0A8M1P9C0_DANRE	A0A8M1P9C0	A0A8M1P9C0_DANRE	bin1b	bridging integrator 1b isoform 1						0	0	0	0	0	0	0	0	0	1	0	0	1	0	0	0	0	0	0	0	0	0	0	0	5004564	0	0	8676121	1.00476e+06	0	0
AGDLFTEAADAAMEAMK	AGDLFTEAADAAMEAMK	R	G	708	724	17	2		tr|A0A8M2B253|A0A8M2B253_DANRE	A0A8M2B253	A0A8M2B253_DANRE	eef2k	eukaryotic elongation factor 2 kinase isoform X1						0	0	0	0	0	0	1	0	0	0	0	0	0	0	0	0	0	0	0	0	0	1261843	0	0	0	0	0	0	0	0	0
AGDLSSEVSPDASVR	AGDLSSEVSPDASVR	Y	A	947	961	15	2		tr|A0A8M1N6R0|A0A8M1N6R0_DANRE	A0A8M1N6R0	A0A8M1N6R0_DANRE	vtg5	vitellogenin 5 precursor				vtg4	tr|A0A8M1NAN4|A0A8M1NAN4_DANRE	0	0	0	0	0	0	0	0	0	1	0	1	1	1	1	0	0	0	0	0	0	0	0	0	1.49E+07	0	1.29E+07	1.11E+07	9822210	7.28918e+06	0
AGDMLLLMR	n[42.0106]AGDMLLLMR	M	G	2	10	9	2	N-term(42.0106)	sp|Q5RGU1|COQ8A_DANRE	Q5RGU1	COQ8A_DANRE	coq8a	Atypical kinase COQ8A, mitochondrial			Nt			0	0	0	1	1	1	1	1	1	1	1	1	1	1	1	0	0	0	2.26E+07	1.69E+07	2.37E+07	3.00E+07	1.39E+07	1.88E+07	5.11E+07	4.26E+07	2.71E+07	1.76E+07	3.93E+07	1.53E+07	0
AGDMLLLMR	n[42.0106]AGDMLLLM[15.9949]R	M	G	2	10	9	2	8M(15.9949), N-term(42.0106)	sp|Q5RGU1|COQ8A_DANRE	Q5RGU1	COQ8A_DANRE	coq8a	Atypical kinase COQ8A, mitochondrial			Nt			0	0	0	1	1	1	1	0	1	0	3	2	1	2	2	0	0	0	3.10E+07	3.17E+07	2.32E+07	1.53E+07	0	3.28E+07	1.33E+07	1.42E+07	1.80E+07	5.44881e+06	1.39E+07	1.52E+07	0
AGDMLLLMR	n[42.0106]AGDM[15.9949]LLLMR	M	G	2	10	9	2	4M(15.9949), N-term(42.0106)	sp|Q5RGU1|COQ8A_DANRE	Q5RGU1	COQ8A_DANRE	coq8a	Atypical kinase COQ8A, mitochondrial			Nt			0	0	0	1	1	1	0	0	1	0	0	0	1	1	2	0	0	0	1.04E+07	1.98E+07	2.02E+07	0	0	6.93439e+06	0	0	0	1.03E+07	8620068	8420477	0
AGDMLLLMR	n[42.0106]AGDM[15.9949]LLLM[15.9949]R	M	G	2	10	9	2	4M(15.9949), 8M(15.9949), N-term(42.0106)	sp|Q5RGU1|COQ8A_DANRE	Q5RGU1	COQ8A_DANRE	coq8a	Atypical kinase COQ8A, mitochondrial			Nt			0	0	0	1	2	1	0	0	0	0	0	0	0	0	0	0	0	0	6.80975e+06	1.15E+08	9432891	0	0	0	0	0	0	0	0	0	0
AGDPLPESESTEK	AGDPLPESESTEK	F	S	599	611	13	2		tr|A0A8M1N4I9|A0A8M1N4I9_DANRE	A0A8M1N4I9	A0A8M1N4I9_DANRE	aoc2	amine oxidase copper containing 2						1	0	1	0	0	0	0	0	0	0	0	0	0	0	0	4.73E+07	0	3.58E+07	0	0	0	0	0	0	0	0	0	0	0	0	4.73E+07
AGDREDITEPAICALR	AGDREDITEPAIC[57.0215]ALR	R	H	453	468	16	3	13C(57.0215)	sp|F1QGH7|CTNB1_DANRE	F1QGH7	CTNB1_DANRE	ctnnb1	Catenin beta-1						0	0	0	0	0	0	2	1	1	0	0	0	1	0	0	0	0	0	0	0	0	3.30E+07	1.73E+07	3.02E+07	0	0	0	0	0	0	0
AGDSFSIDSDIAGK	AGDSFSIDSDIAGK	K	P	23067	23080	14	2		tr|A0A8M9QKG2|A0A8M9QKG2_DANRE	A0A8M9QKG2	A0A8M9QKG2_DANRE	ttn.2	titin						0	0	0	0	0	0	0	0	1	0	0	0	1	0	0	0	0	0	0	0	0	0	0	1.24E+07	8032389	0	1.18E+07	2.31E+07	0	0	0
AGDSFSIDSDIAGKPLPDIVWLK	AGDSFSIDSDIAGKPLPDIVWLK	K	D	23067	23089	23	3		tr|A0A8M9QKG2|A0A8M9QKG2_DANRE	A0A8M9QKG2	A0A8M9QKG2_DANRE	ttn.2	titin						0	0	0	0	0	0	0	0	1	1	0	0	1	1	0	0	0	0	0	0	0	0	0	4.12105e+06	1.92E+07	0	0	5.48E+07	1.39E+07	0	0
AGDTMSGTALLIANK	AGDTMSGTALLIANK	K	R	404	418	15	2		sp|Q6DC04|CARM1_DANRE	Q6DC04	CARM1_DANRE	carm1	Histone-arginine methyltransferase CARM1						0	0	0	0	0	0	0	0	0	1	0	0	0	0	0	0	0	0	0	0	0	0	0	0	3.88276e+06	0	0	2.55953e+06	0	0	0
AGDTSNDPITFNTNLR	AGDTSNDPITFNTNLR	K	G	82	97	16	2		tr|A0A8M9P1Q4|A0A8M9P1Q4_DANRE	A0A8M9P1Q4	A0A8M9P1Q4_DANRE	sgce	epsilon-sarcoglycan isoform X1						0	0	0	1	1	1	1	0	1	0	0	0	0	0	0	0	0	0	7593440	1.27E+07	1.21E+07	1.08E+07	0	1.37E+07	0	0	0	0	0	0	0
AGDTVIQNAANSGVGQAVIQIAAAK	AGDTVIQNAANSGVGQAVIQIAAAK	K	G	185	209	25	3		sp|Q6GQN8|MECR_DANRE	Q6GQN8	MECR_DANRE	mecr	Enoyl-[acyl-carrier-protein] reductase, mitochondrial						0	0	0	1	1	1	1	1	1	0	0	1	0	1	0	0	0	0	1.73E+07	1.43E+07	1.14E+07	1.07E+07	2.46794e+06	1.16E+07	1.06E+07	0	1.17E+07	0	1.22E+07	0	0
AGDVAFIK	AGDVAFIK	K	H	526	533	8	2		tr|A0A8M1P0N7|A0A8M1P0N7_DANRE	A0A8M1P0N7	A0A8M1P0N7_DANRE	tfa	serotransferrin precursor						0	0	0	2	0	0	1	2	0	1	1	1	1	1	1	0	0	0	2.03E+09	0	0	1.69E+07	2.96E+09	0	5.32E+08	3.57E+08	7.58E+08	4.86E+08	5.00E+08	7.41E+08	0
AGDVAFIKHTVVGDYTDGK	AGDVAFIKHTVVGDYTDGK	K	G	526	544	19	3		tr|A0A8M1P0N7|A0A8M1P0N7_DANRE	A0A8M1P0N7	A0A8M1P0N7_DANRE	tfa	serotransferrin precursor						0	0	0	0	1	0	0	0	0	0	0	0	0	0	0	0	0	0	0	7439968	0	0	0	0	0	0	0	0	0	0	0
AGDVTNELVR	AGDVTNELVR	K	H	1603	1612	10	2		tr|A0A8M9PT37|A0A8M9PT37_DANRE	A0A8M9PT37	A0A8M9PT37_DANRE	tns1b	tensin-1 isoform X1						0	0	0	0	2	1	1	0	1	0	0	0	0	0	0	0	0	0	0	1.78E+07	1.66E+07	2.04E+07	2.38E+07	5.41E+07	0	0	0	0	0	0	0
AGDYAAALQR	AGDYAAALQR	K	L	47	56	10	2		tr|A0A8M1NBQ9|A0A8M1NBQ9_DANRE	A0A8M1NBQ9	A0A8M1NBQ9_DANRE	srl	sarcalumenin precursor						0	0	0	1	0	1	0	1	0	2	1	1	1	1	2	0	0	0	2.55E+08	0	4.17E+08	0	3.22E+08	0	2.21E+08	2.46E+08	3.80E+08	1.64E+08	2.46E+08	4.21E+08	0
AGEAGLVGAR	AGEAGLVGAR	R	G	431	440	10	2		tr|A0A8M1P8M3|A0A8M1P8M3_DANRE	A0A8M1P8M3	A0A8M1P8M3_DANRE	col1a2	collagen alpha-2(I) chain precursor						0	0	0	0	0	0	0	0	1	0	0	1	0	1	1	0	0	0	0	0	0	5740228	6.03136e+06	1.96E+07	0	0	1.21E+07	0	1.33E+07	1.49E+07	0
AGEASVANLDK	AGEASVANLDK	N	M	485	495	11	2		sp|Q7ZVF3|SDHA_DANRE	Q7ZVF3	SDHA_DANRE	sdha	Succinate dehydrogenase [ubiquinone] flavoprotein subunit, mitochondrial						0	0	0	0	1	1	0	0	1	0	0	0	0	0	1	0	0	0	0	1.91E+07	3.28E+07	0	0	4.15E+07	0	0	0	0	0	5879495	0
AGEDGVPELAHVMSSLSQENIPNLPPGGGLASK	AGEDGVPELAHVMSSLSQENIPNLPPGGGLASK	K	H	330	362	33	3		tr|A0A8M1P7Y8|A0A8M1P7Y8_DANRE	A0A8M1P7Y8	A0A8M1P7Y8_DANRE	ppm1ba	protein phosphatase 1B						0	0	0	0	0	1	1	0	0	0	0	0	0	0	0	0	0	0	4.57082e+06	0	8685771	2.78297e+06	0	0	0	0	0	0	0	0	0
AGEDLTIDIPYNAR	AGEDLTIDIPYNAR	L	P	16968	16981	14	2		tr|A0A8M9QGA6|A0A8M9QGA6_DANRE	A0A8M9QGA6	A0A8M9QGA6_DANRE	ttn.1	titin isoform X1						0	0	0	0	0	0	0	0	1	0	0	0	0	0	0	0	0	0	0	0	0	0	0	6908085	0	0	0	0	0	0	0
AGEEFLK	AGEEFLK	K	I	353	359	7	2		tr|A0A8M9Q135|A0A8M9Q135_DANRE	A0A8M9Q135	A0A8M9Q135_DANRE	si:ch211-51c14.1	protein kinase C and casein kinase substrate in neurons protein 3						0	0	0	0	0	0	0	0	0	1	0	0	1	0	1	0	0	0	0	0	0	0	0	0	2.26E+07	0	0	2.12E+07	0	3.60E+07	0
AGEFGGYYCPCHGSHYDASGR	AGEFGGYYC[57.0215]PC[57.0215]HGSHYDASGR	N	I	227	247	21	3,4	11C(57.0215), 9C(57.0215)	tr|A0A8M1NE61|A0A8M1NE61_DANRE	A0A8M1NE61	A0A8M1NE61_DANRE	uqcrfs1	cytochrome b-c1 complex subunit Rieske, mitochondrial						0	0	0	0	0	0	0	0	0	2	1	1	0	1	0	0	0	0	0	0	0	0	0	0	3.26E+07	1.22E+07	7455976	0	1.65E+07	0	0
AGEGPYTDASDFYK	AGEGPYTDASDFYK	K	A	21971	21984	14	2		tr|A0A8M9QGA6|A0A8M9QGA6_DANRE	A0A8M9QGA6	A0A8M9QGA6_DANRE	ttn.1	titin isoform X1						0	0	0	1	1	1	1	1	1	1	1	1	1	0	1	0	0	0	3.82E+07	3.98E+07	4.86E+07	7.62E+07	2.78E+07	1.73E+08	1.27E+08	4.32E+07	1.44E+08	1.76E+08	0	2.57E+08	0
AGELTEDEVER	AGELTEDEVER	R	V	56	66	11	2		sp|Q8JGS9|RS18_DANRE	Q8JGS9	RS18_DANRE	rps18	40S ribosomal protein S18						1	0	1	1	1	1	1	1	1	1	1	1	1	1	0	7.63E+07	0	1.02E+09	5.04E+07	5.09E+07	4.27E+07	6.82E+07	7.55E+07	9.38E+07	5.71E+07	3.68E+07	4.24E+07	3.98E+07	5.22E+07	0	7.63E+07
AGENCTFECILSR	AGENC[57.0215]TFEC[57.0215]ILSR	K	E	2743	2755	13	2	5C(57.0215), 9C(57.0215)	tr|A0A8M9PGJ4|A0A8M9PGJ4_DANRE	A0A8M9PGJ4	A0A8M9PGJ4_DANRE	obscnb	obscurin						0	0	0	0	0	0	0	0	1	0	1	0	1	1	1	0	0	0	0	0	0	0	0	7331037	1.09E+07	1.90E+07	0	1.47E+07	1.40E+07	1.83E+07	0
AGEPSAYMEVVDAANK	AGEPSAYMEVVDAANK	K	S	1132	1147	16	2		tr|A0A8M9QF30|A0A8M9QF30_DANRE	A0A8M9QF30	A0A8M9QF30_DANRE	cltcl1	clathrin heavy chain 1						0	0	0	0	0	0	0	0	0	0	1	2	0	0	0	0	0	0	0	0	0	0	0	0	2.59E+07	1.16E+07	8.65E+07	0	8965676	0	0
AGEQLAPFLPQLVPR	AGEQLAPFLPQLVPR	K	L	1096	1110	15	2		tr|A0A8M1NT70|A0A8M1NT70_DANRE	A0A8M1NT70	A0A8M1NT70_DANRE	kiaa0368	proteasome-associated protein ECM29 homolog						0	0	0	1	0	1	1	0	1	0	0	0	0	0	1	0	0	0	3.5824e+06	0	4533310	3.68211e+06	0	1.80023e+06	0	0	0	0	0	3.83795e+06	0
AGESLFVANHAY	AGESLFVANHAY	A	-	353	364	12	2		tr|A0A8M1PGK6|A0A8M1PGK6_DANRE	A0A8M1PGK6	A0A8M1PGK6_DANRE	aldoab	aldolase a, fructose-bisphosphate, b						0	0	0	0	0	0	0	0	0	1	0	0	0	1	1	0	0	0	0	0	0	0	0	0	1.25E+07	0	0	0	1.31E+07	1.57E+07	0
AGETALFECHVIGPQDTDVDWLSDGK	AGETALFEC[57.0215]HVIGPQDTDVDWLSDGK	K	L	1040	1065	26	3	9C(57.0215)	tr|A0A8M9QG49|A0A8M9QG49_DANRE	A0A8M9QG49	A0A8M9QG49_DANRE	spegb	striated muscle preferentially expressed protein kinase isoform X1						0	0	0	0	0	0	0	0	0	1	1	1	1	1	0	0	0	0	0	0	0	0	0	0	1.60E+07	9373454	1.38E+07	1.19E+07	1.27E+07	0	0
AGEVASFTVDCSR	AGEVASFTVDC[57.0215]SR	K	A	1177	1189	13	2	11C(57.0215)	tr|A0A8M1RMV6|A0A8M1RMV6_DANRE	A0A8M1RMV6	A0A8M1RMV6_DANRE	flnca	filamin-C isoform X1						0	0	0	0	1	1	0	0	0	0	1	0	0	0	0	0	0	0	0	1.25E+07	3.09E+07	0	0	0	0	1.57E+07	0	0	6.12902e+06	0	0
AGEYEALPDK	AGEYEALPDK	R	L	143	152	10	2		tr|A0A8M1PIL2|A0A8M1PIL2_DANRE	A0A8M1PIL2	A0A8M1PIL2_DANRE	ftcd	formimidoyltransferase-cyclodeaminase						0	0	1	0	0	0	0	0	0	0	0	0	0	0	0	0	0	3.16E+07	0	0	0	0	0	0	0	0	0	0	0	0	0
[truncated: 44,761 more rows]
[truncated: 14 more columns]
