# Supplementary material for: Naa80 is required for actin N-terminal acetylation and normal hearing in zebrafish
Source: Life Sci Alliance. 2024 Oct 9;7(12):e202402795. doi: 10.26508/lsa.202402795 (PMC11465159; doi:10.26508/lsa.202402795)
Supplement: Supplementary file 4 [file LSA-2024-02795_TableS4.xlsx]

## Sheet: Table S4 All Nt-Ac comparison
Peptide Sequence	N-terminal modification	gut_13het1	gut_5KO6	gut_WT6	heart_13KO1	heart_13het1	heart_5KO2	heart_5KO4	heart_WT4	heart_WT8	musc_13KO1	musc_13het1	musc_5KO7	musc_5KO9	musc_WT9	musc_WT_10	Modified Sequence	Assigned Modifications	Gene	Protein Description	Actin peptide	Actin Nt	N-terminal peptide	Mapped Genes	Mapped Proteins
DDDETTALVCDNGSGLVK	free	N/A	N/A	N/A	29.6764	N/A	29.6475	29.6337	N/A	N/A	23.895	N/A	24.8717	25.3877	N/A	N/A	DDDETTALVC[57.0215]DNGSGLVK	10C(57.0215)	actc1a	actin, alpha cardiac	Actin	Actin Nt	Nt
DDDETTALVCDNGSGLVK	Nt-Ac	N/A	N/A	N/A	N/A	29.4668	N/A	N/A	28.5278	29.6075	N/A	25.1449	N/A	N/A	24.824	25.5754	n[42.0106]DDDETTALVC[57.0215]DNGSGLVK	10C(57.0215), N-term(42.0106)	actc1a	actin, alpha cardiac	Actin	Actin Nt	Nt
DDEESTALVCDNGSGLCK	free	N/A	N/A	N/A	N/A	N/A	23.2318	23.7286	N/A	N/A	N/A	N/A	N/A	N/A	N/A	N/A	DDEESTALVC[57.0215]DNGSGLC[57.0215]K	10C(57.0215), 17C(57.0215)	acta2	actin, aortic smooth muscle	Actin	Actin Nt	Nt
DDEESTALVCDNGSGLCK	Nt-Ac	N/A	N/A	N/A	N/A	25.797	N/A	N/A	24.0275	26.726	N/A	23.5404	N/A	N/A	N/A	N/A	n[42.0106]DDEESTALVC[57.0215]DNGSGLC[57.0215]K	10C(57.0215), 17C(57.0215), N-term(42.0106)	acta2	actin, aortic smooth muscle	Actin	Actin Nt	Nt
DDEIAALVVDNGSGMCK	free	N/A	N/A	N/A	26.4314	N/A	26.5507	27.5754	N/A	N/A	26.9428	N/A	25.0691	26.8623	N/A	N/A	DDEIAALVVDNGSGMC[57.0215]K	16C(57.0215)	actbb	Actin, cytoplasmic 2	Actin	Actin Nt	Nt
DDEIAALVVDNGSGMCK	free	N/A	N/A	N/A	27.0813	N/A	26.9539	26.5536	N/A	N/A	N/A	N/A	N/A	N/A	N/A	N/A	DDEIAALVVDNGSGM[15.9949]C[57.0215]K	15M(15.9949), 16C(57.0215)	actbb	Actin, cytoplasmic 2	Actin	Actin Nt	Nt
DDEIAALVVDNGSGMCK	Nt-Ac	N/A	N/A	N/A	N/A	26.8504	N/A	22.0827	26.6458	27.8019	N/A	25.976	N/A	N/A	25.2643	23.5404	n[42.0106]DDEIAALVVDNGSGMC[57.0215]K	16C(57.0215), N-term(42.0106)	actbb	Actin, cytoplasmic 2	Actin	Actin Nt	Nt
DDEIAALVVDNGSGMCK	Nt-Ac	N/A	N/A	N/A	N/A	27.6798	N/A	N/A	26.4831	28.0557	N/A	23.5754	N/A	N/A	N/A	22.4464	n[42.0106]DDEIAALVVDNGSGM[15.9949]C[57.0215]K	15M(15.9949), 16C(57.0215), N-term(42.0106)	actbb	Actin, cytoplasmic 2	Actin	Actin Nt	Nt
DEEETTALVCDNGSGLVK	free	N/A	N/A	N/A	N/A	N/A	N/A	N/A	N/A	N/A	25.0148	N/A	N/A	24.8142	N/A	N/A	DEEETTALVC[57.0215]DNGSGLVK	10C(57.0215)	zgc:86725	actin, alpha cardiac muscle 1	Actin	Actin Nt	Nt
DEEETTALVCDNGSGLVK	Nt-Ac	N/A	N/A	N/A	N/A	N/A	N/A	N/A	N/A	N/A	N/A	26.3975	N/A	N/A	25.8385	25.9225	n[42.0106]DEEETTALVC[57.0215]DNGSGLVK	10C(57.0215), N-term(42.0106)	zgc:86725	actin, alpha cardiac muscle 1	Actin	Actin Nt	Nt
DEEIAALVVDNGSGMCK	free	N/A	N/A	N/A	25.726	N/A	25.4488	26.4769	N/A	N/A	N/A	N/A	N/A	N/A	N/A	N/A	DEEIAALVVDNGSGMC[57.0215]K	16C(57.0215)	actba	Actin, cytoplasmic 1	Actin	Actin Nt	Nt
DEEIAALVVDNGSGMCK	free	N/A	N/A	N/A	25.8997	N/A	25.7182	25.6181	N/A	N/A	25.1055	N/A	N/A	N/A	N/A	N/A	DEEIAALVVDNGSGM[15.9949]C[57.0215]K	15M(15.9949), 16C(57.0215)	actba	Actin, cytoplasmic 1	Actin	Actin Nt	Nt
DEEIAALVVDNGSGMCK	Nt-Ac	N/A	N/A	N/A	N/A	25.9406	N/A	N/A	25.9225	26.9088	N/A	24.8811	N/A	N/A	24.0691	21.5432	n[42.0106]DEEIAALVVDNGSGMC[57.0215]K	16C(57.0215), N-term(42.0106)	actba	Actin, cytoplasmic 1	Actin	Actin Nt	Nt
DEEIAALVVDNGSGMCK	Nt-Ac	N/A	N/A	N/A	N/A	27.1507	N/A	N/A	25.9738	27.3239	N/A	N/A	N/A	N/A	N/A	N/A	n[42.0106]DEEIAALVVDNGSGM[15.9949]C[57.0215]K	15M(15.9949), 16C(57.0215), N-term(42.0106)	actba	Actin, cytoplasmic 1	Actin	Actin Nt	Nt
ADHDLVLK	free	N/A	N/A	N/A	25.5926	25.2353	25.4676	25.3511	24.4862	26.6865	N/A	N/A	N/A	N/A	N/A	N/A	ADHDLVLK		mb	Myoglobin			Nt
ADHDLVLK	Nt-Ac	N/A	N/A	N/A	36.8515	36.78	34.9891	33.9763	36.8515	31.611	29.55	30.9677	N/A	N/A	29.2285	28.9567	n[42.0106]ADHDLVLK	N-term(42.0106)	mb	Myoglobin			Nt
ADKEAAFDDAVEER	free	N/A	N/A	23.7796	23.9043	N/A	23.391	N/A	22.9843	N/A	N/A	N/A	N/A	N/A	N/A	N/A	ADK[42.0106]EAAFDDAVEER	3K(42.0106)	rbbp4	Histone-binding protein RBBP4			Nt
ADKEAAFDDAVEER	Nt-Ac	N/A	N/A	N/A	N/A	N/A	N/A	23.8576	N/A	N/A	N/A	N/A	N/A	N/A	N/A	N/A	n[42.0106]ADKEAAFDDAVEER	N-term(42.0106)	rbbp4	Histone-binding protein RBBP4			Nt
ADKEVYDDAVEER	free	N/A	N/A	N/A	N/A	24.2463	N/A	N/A	N/A	N/A	23.8288	23.5638	N/A	N/A	N/A	N/A	ADK[42.0106]EVYDDAVEER	3K(42.0106)	rbbp7	Histone-binding protein RBBP7			Nt
ADKEVYDDAVEER	Nt-Ac	N/A	N/A	N/A	24.3645	N/A	24.6209	24.9716	24.7024	24.5812	N/A	N/A	N/A	23.7182	23.5404	23.8576	n[42.0106]ADKEVYDDAVEER	N-term(42.0106)	rbbp7	Histone-binding protein RBBP7			Nt
ADQLTEEQIAEFK	free	N/A	N/A	N/A	N/A	N/A	N/A	N/A	N/A	22.6248	N/A	N/A	N/A	N/A	N/A	24.6096	ADQLTEEQIAEFK		calm3b	Calmodulin			Nt
ADQLTEEQIAEFK	Nt-Ac	25.8694	N/A	26.9977	29.4334	29.7047	29.3196	29.5754	29.7533	29.9539	29.6233	29.4294	30.0479	29.8726	29.6764	28.8974	n[42.0106]ADQLTEEQIAEFK	N-term(42.0106)	calm3b	Calmodulin			Nt
AETAPAAPPAK	free	N/A	N/A	24.632	26.3118	26.7517	26.3066	N/A	27.019	N/A	N/A	N/A	26.726	N/A	26.6998	26.6595	AETAPAAPPAK		si:ch211-113a14.18	histone H1-like			Nt	si:ch211-113a14.24, si:dkey-261m9.12, zgc:110216	tr|A0A8M6YYI1|A0A8M6YYI1_DANRE, tr|A0A8N7TAZ2|A0A8N7TAZ2_DANRE, tr|A0A8N7UY69|A0A8N7UY69_DANRE
AETAPAAPPAK	Nt-Ac	N/A	N/A	25.7389	24.895	25.7466	25.0062	26.9869	25.2856	25.5374	N/A	26.0752	N/A	N/A	N/A	N/A	n[42.0106]AETAPAAPPAK	N-term(42.0106)	si:ch211-113a14.18	histone H1-like			Nt	si:ch211-113a14.24, si:dkey-261m9.12, zgc:110216	tr|A0A8M6YYI1|A0A8M6YYI1_DANRE, tr|A0A8N7TAZ2|A0A8N7TAZ2_DANRE, tr|A0A8N7UY69|A0A8N7UY69_DANRE
AETAPAPAAAAPAK	free	N/A	N/A	N/A	23.8764	24.9539	24.6264	26.065	24.6865	24.2607	23.3511	25.6944	23.8288	22.9139	23.9847	23.9495	AETAPAPAAAAPAK		zgc:163061	uncharacterized protein LOC100037379			Nt	LOC569982	tr|A0A8M6Z7Z5|A0A8M6Z7Z5_DANRE
AETAPAPAAAAPAK	Nt-Ac	N/A	N/A	N/A	24.2096	25.5345	24.8385	26.3153	25.1135	24.6486	N/A	N/A	N/A	N/A	N/A	N/A	n[42.0106]AETAPAPAAAAPAK	N-term(42.0106)	zgc:163061	uncharacterized protein LOC100037379			Nt	LOC569982	tr|A0A8M6Z7Z5|A0A8M6Z7Z5_DANRE
AETAPAPAASPAK	free	N/A	N/A	N/A	23.2961	24.317	23.5638	25.0813	24.0609	24.0854	23.6865	N/A	23.8191	N/A	23.8385	N/A	AETAPAPAASPAK		si:dkey-23a13.9	histone H1-like			Nt	si:ch1073-153i20.4, si:ch1073-159d7.7, si:dkey-23a13.17	tr|A0A8M3B3U9|A0A8M3B3U9_DANRE, tr|A0A8N7TF89|A0A8N7TF89_DANRE, tr|A0A8N7URG1|A0A8N7URG1_DANRE
AETAPAPAASPAK	Nt-Ac	N/A	N/A	N/A	23.654	24.5696	23.1976	25.2426	N/A	N/A	N/A	N/A	N/A	N/A	N/A	N/A	n[42.0106]AETAPAPAASPAK	N-term(42.0106)	si:dkey-23a13.9	histone H1-like			Nt	si:ch1073-153i20.4, si:ch1073-159d7.7, si:dkey-23a13.17	tr|A0A8M3B3U9|A0A8M3B3U9_DANRE, tr|A0A8N7TF89|A0A8N7TF89_DANRE, tr|A0A8N7URG1|A0A8N7URG1_DANRE
AETEGSPFGGCLEK	free	N/A	N/A	N/A	N/A	N/A	N/A	N/A	N/A	22.8534	23.4298	23.8191	24.1095	24.3975	N/A	24.8623	AETEGSPFGGC[57.0215]LEK	11C(57.0215)	plp2	proteolipid protein 2			Nt
AETEGSPFGGCLEK	Nt-Ac	N/A	N/A	N/A	N/A	N/A	N/A	N/A	N/A	23.1862	N/A	N/A	N/A	24.5926	N/A	24.5285	n[42.0106]AETEGSPFGGC[57.0215]LEK	11C(57.0215), N-term(42.0106)	plp2	proteolipid protein 2			Nt
AGDESGTTLGQPHLYK	free	N/A	N/A	N/A	23.4041	N/A	N/A	N/A	N/A	N/A	N/A	N/A	N/A	N/A	N/A	N/A	AGDESGTTLGQPHLYK		eif2s3	Eukaryotic translation initiation factor 2 subunit 3			Nt
AGDESGTTLGQPHLYK	Nt-Ac	N/A	N/A	N/A	23.5983	23.3511	23.9134	23.9847	23.2961	23.976	23.7182	23.8385	23.4041	23.6971	N/A	N/A	n[42.0106]AGDESGTTLGQPHLYK	N-term(42.0106)	eif2s3	Eukaryotic translation initiation factor 2 subunit 3			Nt
ASVMQKLITPLASGPAEPPR	free	N/A	N/A	N/A	22.3327	21.473	N/A	N/A	N/A	N/A	N/A	N/A	N/A	N/A	N/A	N/A	ASVMQK[42.0106]LITPLASGPAEPPR	6K(42.0106)	ldhba	L-lactate dehydrogenase B-A chain			Nt
ASVMQKLITPLASGPAEPPR	Nt-Ac	N/A	N/A	N/A	N/A	N/A	21.4207	21.3953	19.2281	N/A	N/A	N/A	N/A	N/A	N/A	N/A	n[42.0106]ASVMQKLITPLASGPAEPPR	N-term(42.0106)	ldhba	L-lactate dehydrogenase B-A chain			Nt
ATASTSGQNPFGLGR	free	N/A	N/A	N/A	N/A	N/A	N/A	N/A	N/A	N/A	N/A	N/A	N/A	23.1869	N/A	N/A	ATASTSGQNPFGLGR		mbpa	myelin basic protein isoform X1			Nt
ATASTSGQNPFGLGR	Nt-Ac	N/A	N/A	N/A	N/A	22.3342	N/A	23.6757	N/A	24.3578	25.1871	25.9998	27.9484	29.1189	25.7286	26.726	n[42.0106]ATASTSGQNPFGLGR	N-term(42.0106)	mbpa	myelin basic protein isoform X1			Nt
ETAPAPAAAAPAK	free	N/A	N/A	N/A	N/A	24.5105	24.0275	25.7103	24.0772	25.2499	25.0691	24.895	25.5345	24.0691	25.6998	N/A	ETAPAPAAAAPAK		zgc:163061	uncharacterized protein LOC100037379				LOC569982	tr|A0A8M6Z7Z5|A0A8M6Z7Z5_DANRE
ETAPAPAAAAPAK	Nt-Ac	N/A	N/A	N/A	N/A	26.5359	N/A	N/A	N/A	N/A	26.1035	26.673	27.1115	24.1253	26.8623	26.7517	n[42.0106]ETAPAPAAAAPAK	N-term(42.0106)	zgc:163061	uncharacterized protein LOC100037379				LOC569982	tr|A0A8M6Z7Z5|A0A8M6Z7Z5_DANRE
GDKELMWALK	free	N/A	N/A	N/A	23.9225	N/A	23.3376	23.9933	24.3101	N/A	N/A	N/A	N/A	N/A	N/A	N/A	GDK[42.0106]ELMWALK	3K(42.0106)	mtpn	Myotrophin			Nt
GDKELMWALK	Nt-Ac	N/A	N/A	N/A	N/A	N/A	N/A	N/A	N/A	N/A	N/A	N/A	N/A	N/A	N/A	24.4738	n[42.0106]GDKELMWALK	N-term(42.0106)	mtpn	Myotrophin			Nt
GLHFGNLAK	free	N/A	N/A	N/A	24.6703	26.1095	25.1833	26.0233	25.5014	25.5492	26.4266	26.9316	26.4024	25.217	26.7517	26.2299	GLHFGNLAK		uqcrq	cytochrome b-c1 complex subunit 8			Nt
GLHFGNLAK	Nt-Ac	N/A	N/A	N/A	N/A	N/A	N/A	N/A	N/A	N/A	21.9669	24.1174	N/A	N/A	23.0751	23.0207	n[42.0106]GLHFGNLAK	N-term(42.0106)	uqcrq	cytochrome b-c1 complex subunit 8			Nt
MDPCECAK	free	N/A	N/A	25.705	N/A	N/A	N/A	N/A	N/A	N/A	N/A	N/A	N/A	N/A	N/A	N/A	MDPC[57.0215]EC[57.0215]AK	4C(57.0215), 6C(57.0215)	mt	Metallothionein-1			Nt
MDPCECAK	Nt-Ac	N/A	N/A	28.4823	N/A	N/A	N/A	N/A	N/A	N/A	N/A	N/A	N/A	25.2463	24.0526	N/A	n[42.0106]MDPC[57.0215]EC[57.0215]AK	4C(57.0215), 6C(57.0215), N-term(42.0106)	mt	Metallothionein-1			Nt
MEDAHTKGPAECLAYFSVSETTGLSPEQFK	free	N/A	N/A	N/A	N/A	N/A	N/A	N/A	N/A	21.3289	N/A	N/A	N/A	N/A	N/A	N/A	M[15.9949]EDAHTK[42.0106]GPAEC[57.0215]LAYFSVSETTGLSPEQFK	12C(57.0215), 1M(15.9949), 7K(42.0106)	atp2a1l	ATPase, Ca++ transporting, cardiac muscle, fast twitch 1 like isoform X1			Nt
MEDAHTKGPAECLAYFSVSETTGLSPEQFK	Nt-Ac	N/A	N/A	N/A	N/A	N/A	N/A	N/A	N/A	N/A	24.7389	N/A	N/A	23.9584	N/A	N/A	n[42.0106]MEDAHTKGPAEC[57.0215]LAYFSVSETTGLSPEQFK	12C(57.0215), N-term(42.0106)	atp2a1l	ATPase, Ca++ transporting, cardiac muscle, fast twitch 1 like isoform X1			Nt
MIVVIEDQDGFDK	free	N/A	N/A	24.4488	29.094	N/A	22.7355	28.7927	28.7517	28.673	28.6146	28.1115	28.6424	28.5969	28.1556	26.2188	MIVVIEDQDGFDK		zgc:56493	uncharacterized protein LOC336637			Nt
MIVVIEDQDGFDK	Nt-Ac	N/A	N/A	N/A	N/A	N/A	20.8026	21.1934	N/A	21.4353	22.8122	N/A	22.3231	23.1806	21.4237	N/A	n[42.0106]MIVVIEDQDGFDK	N-term(42.0106)	zgc:56493	uncharacterized protein LOC336637			Nt
MLLSEVLQVLR	free	N/A	N/A	N/A	23.3778	21.4775	22.7034	23.0181	N/A	22.2161	N/A	N/A	N/A	N/A	N/A	N/A	MLLSEVLQVLR		coq8b	Atypical kinase COQ8B, mitochondrial			Nt
MLLSEVLQVLR	Nt-Ac	N/A	N/A	N/A	N/A	N/A	N/A	N/A	N/A	N/A	19.2343	N/A	N/A	N/A	N/A	N/A	n[42.0106]MLLSEVLQVLR	N-term(42.0106)	coq8b	Atypical kinase COQ8B, mitochondrial			Nt
MLSMVSR	free	N/A	N/A	N/A	N/A	N/A	27.7708	28.341	27.4862	27.2979	28.9923	29.2262	28.6831	27.463	28.9896	28.0505	MLSMVSR		ndufa4l	NADH dehydrogenase (Ubiquinone) 1 alpha subcomplex 4, like			Nt
MLSMVSR	Nt-Ac	N/A	N/A	N/A	N/A	N/A	N/A	N/A	N/A	N/A	N/A	22.79	23.1063	N/A	22.3956	23.2457	n[42.0106]MLSMVSR	N-term(42.0106)	ndufa4l	NADH dehydrogenase (Ubiquinone) 1 alpha subcomplex 4, like			Nt
MVPPVQVSPLIK	free	N/A	N/A	N/A	26.4938	27.2077	27.0401	27.5315	26.5595	27.4473	27.4314	28.217	26.9539	26.5285	27.0084	26.7771	MVPPVQVSPLIK		atp5mea	ATP synthase, H+ transporting, mitochondrial F0 complex, subunit E-like			Nt
MVPPVQVSPLIK	Nt-Ac	N/A	N/A	N/A	N/A	N/A	N/A	N/A	N/A	N/A	N/A	N/A	22.1921	N/A	N/A	20.9768	n[42.0106]MVPPVQVSPLIK	N-term(42.0106)	atp5mea	ATP synthase, H+ transporting, mitochondrial F0 complex, subunit E-like			Nt
PHAYPFLSPDQK	free	N/A	N/A	N/A	30.2077	29.9117	29.9814	30.1239	29.8249	29.2193	31.0479	30.8234	31.5527	30.1483	30.9677	31.1604	PHAYPFLSPDQK		aldoab	aldolase a, fructose-bisphosphate, b			Nt
PHAYPFLSPDQK	Nt-Ac	N/A	N/A	N/A	N/A	N/A	N/A	N/A	N/A	N/A	N/A	N/A	N/A	N/A	N/A	24.4923	n[42.0106]PHAYPFLSPDQK	N-term(42.0106)	aldoab	aldolase a, fructose-bisphosphate, b			Nt
SDAAISFLK	free	N/A	N/A	N/A	N/A	N/A	N/A	N/A	N/A	23.7895	23.3101	23.8764	23.7286	23.0598	23.3778	23.632	SDAAISFLK		slc25a4	ADP/ATP translocase 1			Nt
SDAAISFLK	Nt-Ac	N/A	N/A	N/A	22.0616	27.2803	21.1897	27.524	N/A	28.9814	30.8004	31.2535	31.3828	29.8974	30.7047	30.2422	n[42.0106]SDAAISFLK	N-term(42.0106)	slc25a4	ADP/ATP translocase 1			Nt
SGSSIPVTLLGTMAFGGR	free	N/A	N/A	N/A	24.9495	24.3031	24.5926	24.1719	N/A	23.6209	21.4191	N/A	N/A	N/A	N/A	N/A	SGSSIPVTLLGTMAFGGR		akr7a3	aflatoxin B1 aldehyde reductase member 2			Nt
SGSSIPVTLLGTMAFGGR	free	N/A	N/A	N/A	24.0691	N/A	23.8576	N/A	N/A	N/A	N/A	N/A	N/A	N/A	N/A	N/A	SGSSIPVTLLGTM[15.9949]AFGGR	13M(15.9949)	akr7a3	aflatoxin B1 aldehyde reductase member 2			Nt
SGSSIPVTLLGTMAFGGR	Nt-Ac	N/A	N/A	N/A	24.0691	23.4676	23.417	22.6463	N/A	22.3546	N/A	21.3772	21.8063	N/A	22.2286	N/A	n[42.0106]SGSSIPVTLLGTMAFGGR	N-term(42.0106)	akr7a3	aflatoxin B1 aldehyde reductase member 2			Nt
SKPLSDHDR	free	N/A	N/A	N/A	N/A	24.5165	21.901	N/A	22.9726	N/A	N/A	N/A	N/A	N/A	N/A	21.551	SK[42.0106]PLSDHDR	2K(42.0106)	pygma	glycogen phosphorylase, muscle form			Nt
SKPLSDHDR	Nt-Ac	N/A	N/A	N/A	N/A	N/A	N/A	N/A	N/A	24.4488	N/A	N/A	N/A	N/A	N/A	N/A	n[42.0106]SKPLSDHDR	N-term(42.0106)	pygma	glycogen phosphorylase, muscle form			Nt
SNSVFSVISR	free	N/A	N/A	N/A	23.9584	24.2821	23.7695	24.7796	24.4862	N/A	N/A	N/A	N/A	N/A	N/A	N/A	SNSVFSVISR		dad1	dolichyl-diphosphooligosaccharide--protein glycosyltransferase subunit DAD1			Nt
SNSVFSVISR	Nt-Ac	N/A	N/A	N/A	N/A	N/A	N/A	N/A	N/A	N/A	N/A	N/A	N/A	N/A	N/A	24.4984	n[42.0106]SNSVFSVISR	N-term(42.0106)	dad1	dolichyl-diphosphooligosaccharide--protein glycosyltransferase subunit DAD1			Nt
SSQGEPKPEAQFAK	free	N/A	N/A	N/A	25.0935	23.9495	23.6971	N/A	N/A	25.065	25.5609	25.5463	N/A	N/A	23.6757	24.945	SSQGEPKPEAQFAK		coa3a	Cytochrome c oxidase assembly factor 3 homolog, mitochondrial			Nt
SSQGEPKPEAQFAK	Nt-Ac	N/A	N/A	N/A	N/A	N/A	N/A	N/A	N/A	N/A	N/A	23.3101	23.5165	N/A	N/A	N/A	n[42.0106]SSQGEPKPEAQFAK	N-term(42.0106)	coa3a	Cytochrome c oxidase assembly factor 3 homolog, mitochondrial			Nt
