# Supplementary material for: Naa80 is required for actin N-terminal acetylation and normal hearing in zebrafish
Source: Life Sci Alliance. 2024 Oct 9;7(12):e202402795. doi: 10.26508/lsa.202402795 (PMC11465159; doi:10.26508/lsa.202402795)
Supplement: Supplementary file 5 [file LSA-2024-02795_TableS5.xlsx]

## Sheet: Sheet1
N-terminal sequence	Sequence	Derived from	Species	Uniprot ID	Supplier	Purity
DDDIA	DDDIAALRWGRPVGRRRRPVRVYP	beta-actin	Human	P60709	Innovagene	>95%
SESS	SESSSKSRWGRPVGRRRRPVRVYP	High mobility group protein A1	Human	P17096
MELL	MELLSPPRWGRPVGRRRRPVRVYP	MyoD	Human	P15172
MLGP	MLGPEGG RWGRPVGRRRRPVRVYP	hnRNP F	Human	P52597
MAPL	MAPLDLD RWGRPVGRRRRPVRVYP	Protein phosphatase 6	Human	O00743
DDEI	DDEIAALRWGRPVGRRRRPVRVYP	Actin, cytoplasmic 2	Zebrafish	Q7ZVF9
DEEI	DEEIAALRWGRPVGRRRRPVRVYP	Actin, cytoplasmic 1	Zebrafish	Q7ZVI7
DDDE	DDDETTARWGRPVGRRRRPVRVYP	Alpha-skeletal muscle 1a	Zebrafish	F1QUN8
		Alpha-skeletal muscle 1b	Zebrafish	Q4KMI7
DDEES	DDEESTARWGRPVGRRRRPVRVYP	Alpha-smooth muscle 2	Zebrafish	Q6DHS1
DDEET	DDEETTARWGRPVGRRRRPVRVYP	Alpha-cardiac muscle 1b	Zebrafish	Q9I8V1
DEEE	DEEETTARWGRPVGRRRRPVRVYP	Alpha-cardiac muscle 1a	Zebrafish	F1RCB6
